# Supplementary material for: Breathing Patterns Indicate Cost of Exercise During Diving and Response to Experimental Sound Exposures in Long-Finned Pilot Whales
Source: Front Physiol. 2018 Oct 25;9:1462. doi: 10.3389/fphys.2018.01462 (PMC6232938; doi:10.3389/fphys.2018.01462)
Supplement: Supplementary file 5 [file Data_Sheet_1.ZIP]

Archive with 6 entries (6 files):
- Step1_data_formatting.R
- Step2_Model_1.R
- Step3_Model_2.R
- Step4_Model_3.R
- Step5_Model_4.R
- Step6_Oxygen_conversion.R
