# Supplementary material for: Breathing Patterns Indicate Cost of Exercise During Diving and Response to Experimental Sound Exposures in Long-Finned Pilot Whales
Source: Front Physiol. 2018 Oct 25;9:1462. doi: 10.3389/fphys.2018.01462 (PMC6232938; doi:10.3389/fphys.2018.01462)
Supplement: Supplementary file 6 [file Data_Sheet_2.ZIP]

Archive with 11 entries (11 files):
- etab.csv
- indsummary.csv
- Step4_Model_3_fit_(1).Rd
- Step4_Model_3_fit_(2).Rd
- Step4_Model_3_fit_(3).Rd
- Step4_Model_3_fit_(4).Rd
- Step4_Model_3_fit_(5).Rd
- Step4_Model_3_fit_(6).Rd
- Step4_Model_3_fit_(7).Rd
- Step4_Model_3_fit_(8).Rd
- divedata.csv
