# Supplementary material for: Breathing Patterns Indicate Cost of Exercise During Diving and Response to Experimental Sound Exposures in Long-Finned Pilot Whales
Source: Front Physiol. 2018 Oct 25;9:1462. doi: 10.3389/fphys.2018.01462 (PMC6232938; doi:10.3389/fphys.2018.01462)
Supplement: Supplementary file 6 [file Data_Sheet_2.ZIP › etab.csv]

	tagid	focal1	focal2	Session	GMT_start	GMT_end
3	gm08_150	gm08_150c		MFAS	2008-05-29 16:12:00	2008-05-29 16:50:21
4	gm08_150	gm08_150c		LFAS	2008-05-29 18:05:00	2008-05-29 18:36:00
8	gm08_154	gm08_154d		LFAS	2008-06-03 01:15:00	2008-06-03 02:35:21
9	gm08_154	gm08_154d		MFAS	2008-06-03 03:35:00	2008-06-03 04:00:21
15	gm08_159	gm08_159a		SIL	2008-06-07 23:07:00	2008-06-07 23:37:41
16	gm08_159	gm08_159a		LFAS	2008-06-08 00:33:00	2008-06-08 01:08:21
17	gm08_159	gm08_159a		MFAS	2008-06-08 02:10:00	2008-06-08 02:46:21
18	gm08_159	gm08_159a		PB_KWF	2008-06-08 04:38:00	2008-06-08 04:56:40
19	gm08_159	gm08_159a		PB_KWF	2008-06-08 05:08:10	2008-06-08 05:26:00
30	gm09_138	gm09_138a	gm09_138b	LFAS	2009-05-18 14:42:00	2009-05-18 15:14:00
31	gm09_138	gm09_138a	gm09_138b	MFAS	2009-05-18 16:40:00	2009-05-18 17:15:00
32	gm09_138	gm09_138a	gm09_138b	SIL	2009-05-18 18:40:00	2009-05-18 19:14:00
33	gm09_138	gm09_138a	gm09_138b	LFASDS	2009-05-18 20:32:00	2009-05-18 21:05:00
34	gm09_138	gm09_138b		PB_KWF	2009-05-19 02:17:00	2009-05-19 02:37:41
35	gm09_138	gm09_138b		PB_KWF	2009-05-19 02:48:00	2009-05-19 03:15:00
43	gm09_156	gm09_156b		SIL	2009-06-05 23:30:00	2009-06-06 00:02:00
44	gm09_156	gm09_156b		LFAS	2009-06-06 01:36:00	2009-06-06 02:09:00
45	gm09_156	gm09_156b		MFAS	2009-06-06 03:10:00	2009-06-06 03:37:00
46	gm09_156	gm09_156b		LFASDS	2009-06-06 04:55:00	2009-06-06 05:25:00
47	gm09_156	gm09_156b		PB_KWF	2009-06-06 06:50:30	2009-06-06 07:09:45
48	gm09_156	gm09_156b		PB_KWF	2009-06-06 07:14:59	2009-06-06 07:33:29
61	gm10_000	gm10_000a		PB_BBN	2010-05-24 04:02:54	2010-05-24 04:16:53
62	gm10_000	gm10_000a		PB_KWF	2010-05-24 04:35:01	2010-05-24 04:49:16
63	gm10_000	gm10_000a		PB_BBN	2010-05-24 05:15:00	2010-05-24 05:28:59
64	gm10_000	gm10_000a		PB_KWF	2010-05-24 05:34:10	2010-05-24 05:48:40
85	gm10_157	gm10_157b		PB_BBN	2010-06-06 14:48:00	2010-06-06 15:02:40
86	gm10_157	gm10_157b		PB_BBN	2010-06-06 15:13:00	2010-06-06 15:28:00
107	gm10_158	gm10_158d		PB_BBN	2010-06-07 19:59:47	2010-06-07 20:14:30
108	gm10_158	gm10_158d		PB_KWF	2010-06-07 20:18:42	2010-06-07 20:33:40
109	gm10_158	gm10_158d		PB_BBN	2010-06-07 20:43:30	2010-06-07 20:58:20
110	gm10_158	gm10_158d		PB_KWF	2010-06-07 21:00:56	2010-06-07 21:16:10
115	gm13_137	gm13_137a		PB_HW	2013-05-17 17:09:55	2013-05-17 17:24:55
116	gm13_137	gm13_137a		PB_KWM	2013-05-17 19:04:00	2013-05-17 19:19:00
119	gm13_149	gm13_149a		PB_SON	2013-05-29 11:40:40	2013-05-29 11:55:40
120	gm13_149	gm13_149a		PB_KWM	2013-05-29 13:37:26	2013-05-29 13:52:25
124	gm13_169	gm13_169a	gm13_169b	PB_KWM	2013-06-18 11:23:40	2013-06-18 11:39:00
125	gm13_169	gm13_169a	gm13_169b	PB_SON	2013-06-18 12:26:25	2013-06-18 12:41:25
126	gm13_169	gm13_169a	gm13_169b	PB_BBN	2013-06-18 14:26:17	2013-06-18 14:41:16
130	gm14_180	gm14_180a	gm14_180b	PB_SON	2014-06-29 13:27:58	2014-06-29 13:44:00
131	gm14_180	gm14_180a	gm14_180b	PB_KWM	2014-06-29 15:16:00	2014-06-29 15:31:00
