# Supplementary material for: Breathing Patterns Indicate Cost of Exercise During Diving and Response to Experimental Sound Exposures in Long-Finned Pilot Whales
Source: Front Physiol. 2018 Oct 25;9:1462. doi: 10.3389/fphys.2018.01462 (PMC6232938; doi:10.3389/fphys.2018.01462)
Supplement: Supplementary file 6 [file Data_Sheet_2.ZIP › indsummary.csv]

	ind	tagstart_str	Fin.width	flukefs_m	flukefs_l	flukefs_u	pitch_filter	Calf	Size	Size2
2	gm08_150c	29-May-2008 16:45:31	58.9202561257025	0.581317204301075	0.399865591397849	0.787410394265233	0.276775527666857	1	Small	Small
4	gm08_159a	07-Jun-2008 21:00:43	91.6873515174147	0.520833333333333	0.372983870967742	0.677643369175627	0.348973188819167	0	Large	Large
6	gm09_137b	17-May-2009 15:09:21	74.473915753734	0.552195340501792	0.422267025089606	0.693324372759856	0.305654592127781	1	Medium	Medium
7	gm09_137c	17-May-2009 15:52:05	56.526312287525	0.6709229390681	0.467069892473118	0.856854838709677	0.329720479178551	0	Small	Small
8	gm09_138a	18-May-2009 12:17:57	NA	0.588037634408602	0.478270609318996	0.697804659498208	0.363412721049629	0	Medium	Medium
9	gm09_138b	18-May-2009 13:19:18	52.1262224766628	0.749327956989247	0.516353046594982	0.939740143369175	0.373039075869937	1	Very Small	Small
10	gm09_156b	05-Jun-2009 19:12:24	103.536502072209	0.484991039426523	0.321460573476702	0.623879928315412	0.310467769537935	0	Large	Large
11	gm10_143a	23-May-2010 13:26:56	93.4826508207827	0.590277777777778	0.395385304659498	0.791890681003584	0.296028237307473	1	Medium	Medium
13	gm10_152b	01-Jun-2010 21:09:02	62.1279560908038	0.724686379928315	0.453629032258065	0.935259856630824	0.363412721049629	0	Small	Small
16	gm10_157b	06-Jun-2010 05:49:05	88.1025532581136	0.704525089605735	0.480510752688172	0.919578853046595	0.358599543639475	1	Medium-Large	Medium
19	gm10_158d	07-Jun-2010 17:55:48	83.5371243135666	0.489471326164875	0.3125	0.796370967741935	0.252709640616087	0	Medium-Large	Medium
20	gm13_137a	17-May-2013 16:20:05	55.5133314147962	0.588037634408602	0.446908602150538	0.762768817204301	0.324907301768397	0	Very Small	Small
21	gm13_149a	29-May-2013 11:38:55	NA	0.549955197132616	0.350582437275986	0.704525089605735	0.296028237307473	0	Large	Large
22	gm13_169a	18-Jun-2013 10:01:42	96.3362273460027	0.509632616487455	0.350582437275986	0.653001792114695	0.257522818026241	1	Large	Large
23	gm13_169b	18-Jun-2013 11:04:36	NA	0.749327956989247	0.529793906810036	0.910618279569892	0.353786366229321	0	Medium	Medium
24	gm14_180a	29-Jun-2014 12:27:54	130.389763467994	0.449148745519713	0.290098566308244	0.626120071684588	0.228643753565317	0	Large	Large
25	gm14_180b	29-Jun-2014 13:01:44	68.932287465271	0.50739247311828	0.308019713261649	0.68660394265233	0.238270108385625	0	Medium-Large	Medium
