# Supplementary material for: Breathing Patterns Indicate Cost of Exercise During Diving and Response to Experimental Sound Exposures in Long-Finned Pilot Whales
Source: Front Physiol. 2018 Oct 25;9:1462. doi: 10.3389/fphys.2018.01462 (PMC6232938; doi:10.3389/fphys.2018.01462)
Supplement: Supplementary file 6 [file Data_Sheet_2.ZIP › divedata.csv]

	ind	dive.sfromtot	dive.GMTtime	dive.end	dive.dur	dive.depth	surf.end	surf.dur	ind.type	ind.calf	ind.small	ind.med	ind.large	ind.TBM	dive.fluken	pch	ind.col	Session	RL_max	dive.SIL	dive.LFAS	dive.MFAS	dive.PB_BBN	dive.PB_KWF	dive.PB_KWM	dive.PB_SON	dive.PB_HW	tsince.SIL	tsince.LFAS	tsince.MFAS	tsince.PB_BBN	tsince.PB_KWF	tsince.PB_KWM	tsince.PB_SON	tsince.PB_HW
626	gm08_150c	1847.4	2008-05-29 15:16:18	1858.2	10.8	1.83162037722029	1858.6	0.399999999999864	SC	1	TRUE	FALSE	FALSE	517.511583269025	0	15	darkblue	Baseline	NA	0	0	0	0	0	0	0	0	30	30	30	30	30	30	30	30
627	gm08_150c	1858.6	2008-05-29 15:16:29	1870.4	11.8000000000002	2.37077049364302	1870.8	0.399999999999864	SC	1	TRUE	FALSE	FALSE	517.511583269025	0	15	darkblue	Baseline	NA	0	0	0	0	0	0	0	0	30	30	30	30	30	30	30	30
628	gm08_150c	1870.8	2008-05-29 15:16:41	1886.6	15.8	3.46747439049844	1886.8	0.200000000000045	SC	1	TRUE	FALSE	FALSE	517.511583269025	2	15	darkblue	Baseline	NA	0	0	0	0	0	0	0	0	30	30	30	30	30	30	30	30
629	gm08_150c	1886.8	2008-05-29 15:16:57	1898.6	11.8	2.42443581076069	1899.2	0.600000000000136	SC	1	TRUE	FALSE	FALSE	517.511583269025	0	15	darkblue	Baseline	NA	0	0	0	0	0	0	0	0	30	30	30	30	30	30	30	30
630	gm08_150c	1899.2	2008-05-29 15:17:10	1912.4	13.2	2.77235614113301	1912.8	0.399999999999864	SC	1	TRUE	FALSE	FALSE	517.511583269025	5	15	darkblue	Baseline	NA	0	0	0	0	0	0	0	0	30	30	30	30	30	30	30	30
631	gm08_150c	1912.8	2008-05-29 15:17:23	1946.6	33.8	3.98723097441701	1946.8	0.200000000000045	SC	1	TRUE	FALSE	FALSE	517.511583269025	9	15	darkblue	Baseline	NA	0	0	0	0	0	0	0	0	30	30	30	30	30	30	30	30
632	gm08_150c	1946.8	2008-05-29 15:17:57	1967	20.2	4.83101491779202	1967.2	0.200000000000045	SC	1	TRUE	FALSE	FALSE	517.511583269025	3	15	darkblue	Baseline	NA	0	0	0	0	0	0	0	0	30	30	30	30	30	30	30	30
633	gm08_150c	1967.2	2008-05-29 15:18:18	2135	167.8	11.8607725233889	2135.4	0.400000000000091	SC	1	TRUE	FALSE	FALSE	517.511583269025	58	15	darkblue	Baseline	NA	0	0	0	0	0	0	0	0	30	30	30	30	30	30	30	30
634	gm08_150c	2135.4	2008-05-29 15:21:06	2153.4	18	4.77497971390485	2153.6	0.199999999999818	SC	1	TRUE	FALSE	FALSE	517.511583269025	5	15	darkblue	Baseline	NA	0	0	0	0	0	0	0	0	30	30	30	30	30	30	30	30
635	gm08_150c	2153.6	2008-05-29 15:21:24	2175.6	22	2.39536855166781	2176	0.400000000000091	SC	1	TRUE	FALSE	FALSE	517.511583269025	6	15	darkblue	Baseline	NA	0	0	0	0	0	0	0	0	30	30	30	30	30	30	30	30
636	gm08_150c	2176	2008-05-29 15:21:47	2210.6	34.5999999999999	4.33678264223504	2210.8	0.200000000000273	SC	1	TRUE	FALSE	FALSE	517.511583269025	8	15	darkblue	Baseline	NA	0	0	0	0	0	0	0	0	30	30	30	30	30	30	30	30
637	gm08_150c	2210.8	2008-05-29 15:22:21	2235.8	25	4.52506367764365	2236.4	0.599999999999909	SC	1	TRUE	FALSE	FALSE	517.511583269025	7	15	darkblue	Baseline	NA	0	0	0	0	0	0	0	0	30	30	30	30	30	30	30	30
638	gm08_150c	2236.4	2008-05-29 15:22:47	2246.2	9.79999999999973	2.58744482936284	2246.4	0.200000000000273	SC	1	TRUE	FALSE	FALSE	517.511583269025	3	15	darkblue	Baseline	NA	0	0	0	0	0	0	0	0	30	30	30	30	30	30	30	30
639	gm08_150c	2246.4	2008-05-29 15:22:57	2260.4	14	3.39624128792393	2260.6	0.199999999999818	SC	1	TRUE	FALSE	FALSE	517.511583269025	4	15	darkblue	Baseline	NA	0	0	0	0	0	0	0	0	30	30	30	30	30	30	30	30
640	gm08_150c	2260.6	2008-05-29 15:23:11	2327.4	66.8000000000002	7.36390699974096	2327.8	0.400000000000091	SC	1	TRUE	FALSE	FALSE	517.511583269025	14	15	darkblue	Baseline	NA	0	0	0	0	0	0	0	0	30	30	30	30	30	30	30	30
641	gm08_150c	2327.8	2008-05-29 15:24:18	2342.2	14.3999999999996	1.99840958378782	2342.4	0.200000000000273	SC	1	TRUE	FALSE	FALSE	517.511583269025	4	15	darkblue	Baseline	NA	0	0	0	0	0	0	0	0	30	30	30	30	30	30	30	30
642	gm08_150c	2342.4	2008-05-29 15:24:33	2393.8	51.4000000000001	5.83481383525123	2394.2	0.399999999999636	SC	1	TRUE	FALSE	FALSE	517.511583269025	16	15	darkblue	Baseline	NA	0	0	0	0	0	0	0	0	30	30	30	30	30	30	30	30
643	gm08_150c	2394.2	2008-05-29 15:25:25	2428.8	34.6000000000004	7.51964809214538	2429	0.199999999999818	SC	1	TRUE	FALSE	FALSE	517.511583269025	7	15	darkblue	Baseline	NA	0	0	0	0	0	0	0	0	30	30	30	30	30	30	30	30
644	gm08_150c	2429	2008-05-29 15:26:00	2443.8	14.8000000000002	3.92021456945706	2444.2	0.399999999999636	SC	1	TRUE	FALSE	FALSE	517.511583269025	4	15	darkblue	Baseline	NA	0	0	0	0	0	0	0	0	30	30	30	30	30	30	30	30
645	gm08_150c	2444.2	2008-05-29 15:26:15	2491.8	47.6000000000004	7.84920949414786	2492	0.199999999999818	SC	1	TRUE	FALSE	FALSE	517.511583269025	10	15	darkblue	Baseline	NA	0	0	0	0	0	0	0	0	30	30	30	30	30	30	30	30
646	gm08_150c	2492	2008-05-29 15:27:03	2515.2	23.1999999999998	4.09670616615364	2515.4	0.200000000000273	SC	1	TRUE	FALSE	FALSE	517.511583269025	2	15	darkblue	Baseline	NA	0	0	0	0	0	0	0	0	30	30	30	30	30	30	30	30
647	gm08_150c	2515.4	2008-05-29 15:27:26	2537.4	22	3.9288941473832	2537.6	0.199999999999818	SC	1	TRUE	FALSE	FALSE	517.511583269025	4	15	darkblue	Baseline	NA	0	0	0	0	0	0	0	0	30	30	30	30	30	30	30	30
648	gm08_150c	2537.6	2008-05-29 15:27:48	2571.2	33.5999999999999	7.28475041559413	2571.4	0.200000000000273	SC	1	TRUE	FALSE	FALSE	517.511583269025	8	15	darkblue	Baseline	NA	0	0	0	0	0	0	0	0	30	30	30	30	30	30	30	30
649	gm08_150c	2571.4	2008-05-29 15:28:22	2594.6	23.1999999999998	2.74659953219758	2595	0.400000000000091	SC	1	TRUE	FALSE	FALSE	517.511583269025	6	15	darkblue	Baseline	NA	0	0	0	0	0	0	0	0	30	30	30	30	30	30	30	30
650	gm08_150c	2595	2008-05-29 15:28:46	2614.2	19.1999999999998	2.87532636379771	2614.4	0.200000000000273	SC	1	TRUE	FALSE	FALSE	517.511583269025	8	15	darkblue	Baseline	NA	0	0	0	0	0	0	0	0	30	30	30	30	30	30	30	30
651	gm08_150c	2614.4	2008-05-29 15:29:05	2645.6	31.1999999999998	3.70856194645532	2646	0.400000000000091	SC	1	TRUE	FALSE	FALSE	517.511583269025	7	15	darkblue	Baseline	NA	0	0	0	0	0	0	0	0	30	30	30	30	30	30	30	30
652	gm08_150c	2646	2008-05-29 15:29:37	2667	21	3.01233527395188	2667.4	0.400000000000091	SC	1	TRUE	FALSE	FALSE	517.511583269025	5	15	darkblue	Baseline	NA	0	0	0	0	0	0	0	0	30	30	30	30	30	30	30	30
653	gm08_150c	2667.4	2008-05-29 15:29:58	2685.2	17.7999999999997	2.16655492478137	2685.4	0.200000000000273	SC	1	TRUE	FALSE	FALSE	517.511583269025	4	15	darkblue	Baseline	NA	0	0	0	0	0	0	0	0	30	30	30	30	30	30	30	30
654	gm08_150c	2685.4	2008-05-29 15:30:16	2701.2	15.7999999999997	2.88391154331969	2701.4	0.200000000000273	SC	1	TRUE	FALSE	FALSE	517.511583269025	2	15	darkblue	Baseline	NA	0	0	0	0	0	0	0	0	30	30	30	30	30	30	30	30
655	gm08_150c	2701.4	2008-05-29 15:30:32	2718.6	17.1999999999998	2.44949303092984	2719	0.400000000000091	SC	1	TRUE	FALSE	FALSE	517.511583269025	4	15	darkblue	Baseline	NA	0	0	0	0	0	0	0	0	30	30	30	30	30	30	30	30
656	gm08_150c	2719	2008-05-29 15:30:50	2737	18	3.47513549682992	2737.8	0.800000000000182	SC	1	TRUE	FALSE	FALSE	517.511583269025	3	15	darkblue	Baseline	NA	0	0	0	0	0	0	0	0	30	30	30	30	30	30	30	30
657	gm08_150c	2737.8	2008-05-29 15:31:08	2752	14.1999999999998	2.48327370305295	2752.4	0.400000000000091	SC	1	TRUE	FALSE	FALSE	517.511583269025	4	15	darkblue	Baseline	NA	0	0	0	0	0	0	0	0	30	30	30	30	30	30	30	30
658	gm08_150c	2752.4	2008-05-29 15:31:23	2771.2	18.7999999999997	4.0133962683639	2771.4	0.200000000000273	SC	1	TRUE	FALSE	FALSE	517.511583269025	4	15	darkblue	Baseline	NA	0	0	0	0	0	0	0	0	30	30	30	30	30	30	30	30
659	gm08_150c	2771.4	2008-05-29 15:31:42	2788.8	17.4000000000001	3.03123903252643	2789	0.199999999999818	SC	1	TRUE	FALSE	FALSE	517.511583269025	5	15	darkblue	Baseline	NA	0	0	0	0	0	0	0	0	30	30	30	30	30	30	30	30
660	gm08_150c	2789	2008-05-29 15:32:00	2805	16	3.19729052770422	2805.2	0.199999999999818	SC	1	TRUE	FALSE	FALSE	517.511583269025	5	15	darkblue	Baseline	NA	0	0	0	0	0	0	0	0	30	30	30	30	30	30	30	30
661	gm08_150c	2805.2	2008-05-29 15:32:16	2824.4	19.2000000000003	3.97831391473492	2824.8	0.400000000000091	SC	1	TRUE	FALSE	FALSE	517.511583269025	6	15	darkblue	Baseline	NA	0	0	0	0	0	0	0	0	30	30	30	30	30	30	30	30
662	gm08_150c	2824.8	2008-05-29 15:32:35	2869.8	45	3.86347979619663	2870.4	0.599999999999909	SC	1	TRUE	FALSE	FALSE	517.511583269025	5	15	darkblue	Baseline	NA	0	0	0	0	0	0	0	0	30	30	30	30	30	30	30	30
663	gm08_150c	2870.4	2008-05-29 15:33:21	2893.2	22.7999999999997	2.96371469277364	2893.4	0.200000000000273	SC	1	TRUE	FALSE	FALSE	517.511583269025	4	15	darkblue	Baseline	NA	0	0	0	0	0	0	0	0	30	30	30	30	30	30	30	30
664	gm08_150c	2893.4	2008-05-29 15:33:44	2911.4	18	3.70522004408975	2911.6	0.199999999999818	SC	1	TRUE	FALSE	FALSE	517.511583269025	4	15	darkblue	Baseline	NA	0	0	0	0	0	0	0	0	30	30	30	30	30	30	30	30
665	gm08_150c	2911.6	2008-05-29 15:34:02	2933	21.4000000000001	4.31645627837406	2933.4	0.400000000000091	SC	1	TRUE	FALSE	FALSE	517.511583269025	6	15	darkblue	Baseline	NA	0	0	0	0	0	0	0	0	30	30	30	30	30	30	30	30
666	gm08_150c	2933.4	2008-05-29 15:34:24	2964	30.5999999999999	5.08595824887124	2964.2	0.199999999999818	SC	1	TRUE	FALSE	FALSE	517.511583269025	5	15	darkblue	Baseline	NA	0	0	0	0	0	0	0	0	30	30	30	30	30	30	30	30
667	gm08_150c	2964.2	2008-05-29 15:34:55	2985.8	21.6000000000004	4.33603571076157	2986.2	0.399999999999636	SC	1	TRUE	FALSE	FALSE	517.511583269025	6	15	darkblue	Baseline	NA	0	0	0	0	0	0	0	0	30	30	30	30	30	30	30	30
668	gm08_150c	2986.2	2008-05-29 15:35:17	3012.2	26	2.85336730735644	3012.4	0.200000000000273	SC	1	TRUE	FALSE	FALSE	517.511583269025	8	15	darkblue	Baseline	NA	0	0	0	0	0	0	0	0	30	30	30	30	30	30	30	30
669	gm08_150c	3012.4	2008-05-29 15:35:43	3038.4	26	3.14139712923159	3038.6	0.199999999999818	SC	1	TRUE	FALSE	FALSE	517.511583269025	7	15	darkblue	Baseline	NA	0	0	0	0	0	0	0	0	30	30	30	30	30	30	30	30
670	gm08_150c	3038.6	2008-05-29 15:36:09	3070.6	32	6.05642126175878	3071	0.400000000000091	SC	1	TRUE	FALSE	FALSE	517.511583269025	7	15	darkblue	Baseline	NA	0	0	0	0	0	0	0	0	30	30	30	30	30	30	30	30
671	gm08_150c	3071	2008-05-29 15:36:42	3094.4	23.4000000000001	3.49832875735869	3094.8	0.400000000000091	SC	1	TRUE	FALSE	FALSE	517.511583269025	6	15	darkblue	Baseline	NA	0	0	0	0	0	0	0	0	30	30	30	30	30	30	30	30
672	gm08_150c	3094.8	2008-05-29 15:37:05	3116.6	21.7999999999997	4.71407265932608	3117	0.400000000000091	SC	1	TRUE	FALSE	FALSE	517.511583269025	6	15	darkblue	Baseline	NA	0	0	0	0	0	0	0	0	30	30	30	30	30	30	30	30
673	gm08_150c	3117	2008-05-29 15:37:28	3151.6	34.5999999999999	6.43688909590417	3152	0.400000000000091	SC	1	TRUE	FALSE	FALSE	517.511583269025	10	15	darkblue	Baseline	NA	0	0	0	0	0	0	0	0	30	30	30	30	30	30	30	30
674	gm08_150c	3152	2008-05-29 15:38:03	3178.4	26.4000000000001	7.00976389848984	3178.6	0.199999999999818	SC	1	TRUE	FALSE	FALSE	517.511583269025	1	15	darkblue	Baseline	NA	0	0	0	0	0	0	0	0	30	30	30	30	30	30	30	30
675	gm08_150c	3178.6	2008-05-29 15:38:29	3210.6	32	4.13157699838662	3211	0.400000000000091	SC	1	TRUE	FALSE	FALSE	517.511583269025	7	15	darkblue	Baseline	NA	0	0	0	0	0	0	0	0	30	30	30	30	30	30	30	30
676	gm08_150c	3211	2008-05-29 15:39:02	3249.4	38.4000000000001	4.06902420339894	3249.6	0.199999999999818	SC	1	TRUE	FALSE	FALSE	517.511583269025	12	15	darkblue	Baseline	NA	0	0	0	0	0	0	0	0	30	30	30	30	30	30	30	30
677	gm08_150c	3249.6	2008-05-29 15:39:40	3299	49.4000000000001	7.70770662167857	3299.2	0.199999999999818	SC	1	TRUE	FALSE	FALSE	517.511583269025	17	15	darkblue	Baseline	NA	0	0	0	0	0	0	0	0	30	30	30	30	30	30	30	30
678	gm08_150c	3299.2	2008-05-29 15:40:30	3317.8	18.6000000000004	3.49893688349864	3318	0.199999999999818	SC	1	TRUE	FALSE	FALSE	517.511583269025	7	15	darkblue	Baseline	NA	0	0	0	0	0	0	0	0	30	30	30	30	30	30	30	30
679	gm08_150c	3318	2008-05-29 15:40:49	3347.4	29.4000000000001	4.09237162134821	3347.6	0.199999999999818	SC	1	TRUE	FALSE	FALSE	517.511583269025	8	15	darkblue	Baseline	NA	0	0	0	0	0	0	0	0	30	30	30	30	30	30	30	30
680	gm08_150c	3347.6	2008-05-29 15:41:18	3371.8	24.2000000000003	3.33425357719691	3372	0.199999999999818	SC	1	TRUE	FALSE	FALSE	517.511583269025	4	15	darkblue	Baseline	NA	0	0	0	0	0	0	0	0	30	30	30	30	30	30	30	30
681	gm08_150c	3372	2008-05-29 15:41:43	3392.2	20.1999999999998	3.64128547954223	3392.4	0.200000000000273	SC	1	TRUE	FALSE	FALSE	517.511583269025	1	15	darkblue	Baseline	NA	0	0	0	0	0	0	0	0	30	30	30	30	30	30	30	30
682	gm08_150c	3392.4	2008-05-29 15:42:03	3412.2	19.7999999999997	3.5773684287749	3412.6	0.400000000000091	SC	1	TRUE	FALSE	FALSE	517.511583269025	6	15	darkblue	Baseline	NA	0	0	0	0	0	0	0	0	30	30	30	30	30	30	30	30
683	gm08_150c	3412.6	2008-05-29 15:42:23	3440.6	28	5.0241414394058	3441	0.400000000000091	SC	1	TRUE	FALSE	FALSE	517.511583269025	8	15	darkblue	Baseline	NA	0	0	0	0	0	0	0	0	30	30	30	30	30	30	30	30
684	gm08_150c	3441	2008-05-29 15:42:52	3473.2	32.1999999999998	4.95519454093568	3473.4	0.200000000000273	SC	1	TRUE	FALSE	FALSE	517.511583269025	6	15	darkblue	Baseline	NA	0	0	0	0	0	0	0	0	30	30	30	30	30	30	30	30
685	gm08_150c	3473.4	2008-05-29 15:43:24	3489.2	15.7999999999997	2.4695481715339	3489.4	0.200000000000273	SC	1	TRUE	FALSE	FALSE	517.511583269025	7	15	darkblue	Baseline	NA	0	0	0	0	0	0	0	0	30	30	30	30	30	30	30	30
686	gm08_150c	3489.4	2008-05-29 15:43:40	3574.4	85	19.0109050661059	3574.8	0.400000000000091	SC	1	TRUE	FALSE	FALSE	517.511583269025	24	15	darkblue	Baseline	NA	0	0	0	0	0	0	0	0	30	30	30	30	30	30	30	30
687	gm08_150c	3574.8	2008-05-29 15:45:05	3589.8	15	3.62154683951875	3590	0.199999999999818	SC	1	TRUE	FALSE	FALSE	517.511583269025	5	15	darkblue	Baseline	NA	0	0	0	0	0	0	0	0	30	30	30	30	30	30	30	30
688	gm08_150c	3590	2008-05-29 15:45:21	3605.8	15.8000000000002	3.54813394001455	3606	0.199999999999818	SC	1	TRUE	FALSE	FALSE	517.511583269025	4	15	darkblue	Baseline	NA	0	0	0	0	0	0	0	0	30	30	30	30	30	30	30	30
689	gm08_150c	3606	2008-05-29 15:45:37	3624	18	2.78795389103106	3624.4	0.400000000000091	SC	1	TRUE	FALSE	FALSE	517.511583269025	4	15	darkblue	Baseline	NA	0	0	0	0	0	0	0	0	30	30	30	30	30	30	30	30
690	gm08_150c	3624.4	2008-05-29 15:45:55	3648.6	24.1999999999998	4.2874356037439	3648.8	0.200000000000273	SC	1	TRUE	FALSE	FALSE	517.511583269025	3	15	darkblue	Baseline	NA	0	0	0	0	0	0	0	0	30	30	30	30	30	30	30	30
691	gm08_150c	3648.8	2008-05-29 15:46:19	3673	24.1999999999998	4.7509066432662	3673.4	0.400000000000091	SC	1	TRUE	FALSE	FALSE	517.511583269025	6	15	darkblue	Baseline	NA	0	0	0	0	0	0	0	0	30	30	30	30	30	30	30	30
692	gm08_150c	3673.4	2008-05-29 15:46:44	3687.8	14.4000000000001	2.17455431413235	3688	0.199999999999818	SC	1	TRUE	FALSE	FALSE	517.511583269025	1	15	darkblue	Baseline	NA	0	0	0	0	0	0	0	0	30	30	30	30	30	30	30	30
693	gm08_150c	3688	2008-05-29 15:46:59	3703.6	15.5999999999999	2.63555060586209	3703.8	0.200000000000273	SC	1	TRUE	FALSE	FALSE	517.511583269025	2	15	darkblue	Baseline	NA	0	0	0	0	0	0	0	0	30	30	30	30	30	30	30	30
694	gm08_150c	3703.8	2008-05-29 15:47:14	3719.6	15.7999999999997	3.56517847571478	3720	0.400000000000091	SC	1	TRUE	FALSE	FALSE	517.511583269025	2	15	darkblue	Baseline	NA	0	0	0	0	0	0	0	0	30	30	30	30	30	30	30	30
695	gm08_150c	3720	2008-05-29 15:47:31	3751.4	31.4000000000001	4.36136954944732	3751.6	0.199999999999818	SC	1	TRUE	FALSE	FALSE	517.511583269025	7	15	darkblue	Baseline	NA	0	0	0	0	0	0	0	0	30	30	30	30	30	30	30	30
696	gm08_150c	3751.6	2008-05-29 15:48:02	3772.4	20.8000000000002	3.75885890772889	3772.8	0.400000000000091	SC	1	TRUE	FALSE	FALSE	517.511583269025	2	15	darkblue	Baseline	NA	0	0	0	0	0	0	0	0	30	30	30	30	30	30	30	30
697	gm08_150c	3772.8	2008-05-29 15:48:23	3788.4	15.5999999999999	2.59025873415152	3789	0.599999999999909	SC	1	TRUE	FALSE	FALSE	517.511583269025	0	15	darkblue	Baseline	NA	0	0	0	0	0	0	0	0	30	30	30	30	30	30	30	30
698	gm08_150c	3789	2008-05-29 15:48:40	3817.4	28.4000000000001	3.67704583324262	3817.8	0.400000000000091	SC	1	TRUE	FALSE	FALSE	517.511583269025	7	15	darkblue	Baseline	NA	0	0	0	0	0	0	0	0	30	30	30	30	30	30	30	30
699	gm08_150c	3817.8	2008-05-29 15:49:08	3834.4	16.5999999999999	2.790717372968	3835	0.599999999999909	SC	1	TRUE	FALSE	FALSE	517.511583269025	2	15	darkblue	Baseline	NA	0	0	0	0	0	0	0	0	30	30	30	30	30	30	30	30
700	gm08_150c	3835	2008-05-29 15:49:26	3855.4	20.4000000000001	3.25505452855722	3855.8	0.400000000000091	SC	1	TRUE	FALSE	FALSE	517.511583269025	1	15	darkblue	Baseline	NA	0	0	0	0	0	0	0	0	30	30	30	30	30	30	30	30
701	gm08_150c	3855.8	2008-05-29 15:49:46	3871.2	15.3999999999996	2.67517396077292	3871.4	0.200000000000273	SC	1	TRUE	FALSE	FALSE	517.511583269025	3	15	darkblue	Baseline	NA	0	0	0	0	0	0	0	0	30	30	30	30	30	30	30	30
702	gm08_150c	3871.4	2008-05-29 15:50:02	3901	29.5999999999999	3.6685446335425	3901.4	0.400000000000091	SC	1	TRUE	FALSE	FALSE	517.511583269025	9	15	darkblue	Baseline	NA	0	0	0	0	0	0	0	0	30	30	30	30	30	30	30	30
703	gm08_150c	3901.4	2008-05-29 15:50:32	3930.6	29.1999999999998	6.11136258100251	3931	0.400000000000091	SC	1	TRUE	FALSE	FALSE	517.511583269025	4	15	darkblue	Baseline	NA	0	0	0	0	0	0	0	0	30	30	30	30	30	30	30	30
704	gm08_150c	3931	2008-05-29 15:51:02	3949.4	18.4000000000001	3.43711894149544	3950	0.599999999999909	SC	1	TRUE	FALSE	FALSE	517.511583269025	4	15	darkblue	Baseline	NA	0	0	0	0	0	0	0	0	30	30	30	30	30	30	30	30
705	gm08_150c	3950	2008-05-29 15:51:21	3971.2	21.1999999999998	4.31147169379469	3971.6	0.400000000000091	SC	1	TRUE	FALSE	FALSE	517.511583269025	5	15	darkblue	Baseline	NA	0	0	0	0	0	0	0	0	30	30	30	30	30	30	30	30
706	gm08_150c	3971.6	2008-05-29 15:51:42	4004	32.4000000000001	3.97496475942518	4004.4	0.400000000000091	SC	1	TRUE	FALSE	FALSE	517.511583269025	8	15	darkblue	Baseline	NA	0	0	0	0	0	0	0	0	30	30	30	30	30	30	30	30
707	gm08_150c	4004.4	2008-05-29 15:52:15	4024	19.5999999999999	2.9393813510414	4029.8	5.80000000000018	SC	1	TRUE	FALSE	FALSE	517.511583269025	3	15	darkblue	Baseline	NA	0	0	0	0	0	0	0	0	30	30	30	30	30	30	30	30
708	gm08_150c	4029.8	2008-05-29 15:52:40	4057.8	28	2.85671571440427	4058	0.199999999999818	SC	1	TRUE	FALSE	FALSE	517.511583269025	8	15	darkblue	Baseline	NA	0	0	0	0	0	0	0	0	30	30	30	30	30	30	30	30
709	gm08_150c	4058	2008-05-29 15:53:09	4189.8	131.8	16.3696689233385	4190	0.199999999999818	SC	1	TRUE	FALSE	FALSE	517.511583269025	21	15	darkblue	Baseline	NA	0	0	0	0	0	0	0	0	30	30	30	30	30	30	30	30
710	gm08_150c	4190	2008-05-29 15:55:21	4206.2	16.1999999999998	3.33053827598307	4206.4	0.199999999999818	SC	1	TRUE	FALSE	FALSE	517.511583269025	5	15	darkblue	Baseline	NA	0	0	0	0	0	0	0	0	30	30	30	30	30	30	30	30
711	gm08_150c	4206.4	2008-05-29 15:55:37	4239.2	32.8000000000002	6.86453951999514	4239.8	0.600000000000364	SC	1	TRUE	FALSE	FALSE	517.511583269025	7	15	darkblue	Baseline	NA	0	0	0	0	0	0	0	0	30	30	30	30	30	30	30	30
712	gm08_150c	4239.8	2008-05-29 15:56:10	4255.4	15.5999999999995	3.12207660495371	4255.6	0.200000000000728	SC	1	TRUE	FALSE	FALSE	517.511583269025	5	15	darkblue	Baseline	NA	0	0	0	0	0	0	0	0	30	30	30	30	30	30	30	30
713	gm08_150c	4255.6	2008-05-29 15:56:26	4273.4	17.7999999999993	3.73298977322836	4273.8	0.400000000000546	SC	1	TRUE	FALSE	FALSE	517.511583269025	6	15	darkblue	Baseline	NA	0	0	0	0	0	0	0	0	30	30	30	30	30	30	30	30
714	gm08_150c	4273.8	2008-05-29 15:56:44	4291.4	17.5999999999995	3.48961328478954	4291.6	0.200000000000728	SC	1	TRUE	FALSE	FALSE	517.511583269025	5	15	darkblue	Baseline	NA	0	0	0	0	0	0	0	0	30	30	30	30	30	30	30	30
715	gm08_150c	4291.6	2008-05-29 15:57:02	4321.4	29.7999999999993	4.80532511529708	4321.8	0.400000000000546	SC	1	TRUE	FALSE	FALSE	517.511583269025	10	15	darkblue	Baseline	NA	0	0	0	0	0	0	0	0	30	30	30	30	30	30	30	30
716	gm08_150c	4321.8	2008-05-29 15:57:32	4362	40.1999999999998	5.64219725398784	4362.4	0.399999999999636	SC	1	TRUE	FALSE	FALSE	517.511583269025	10	15	darkblue	Baseline	NA	0	0	0	0	0	0	0	0	30	30	30	30	30	30	30	30
717	gm08_150c	4362.4	2008-05-29 15:58:13	4419.6	57.2000000000007	5.14027824690597	4420	0.399999999999636	SC	1	TRUE	FALSE	FALSE	517.511583269025	17	15	darkblue	Baseline	NA	0	0	0	0	0	0	0	0	30	30	30	30	30	30	30	30
718	gm08_150c	4420	2008-05-29 15:59:11	4457	37	2.97073790505192	4457.4	0.399999999999636	SC	1	TRUE	FALSE	FALSE	517.511583269025	12	15	darkblue	Baseline	NA	0	0	0	0	0	0	0	0	30	30	30	30	30	30	30	30
719	gm08_150c	4457.4	2008-05-29 15:59:48	4478.2	20.8000000000002	3.59802002953659	4478.4	0.199999999999818	SC	1	TRUE	FALSE	FALSE	517.511583269025	7	15	darkblue	Baseline	NA	0	0	0	0	0	0	0	0	30	30	30	30	30	30	30	30
720	gm08_150c	4478.4	2008-05-29 16:00:09	4504.2	25.8000000000002	5.09896603829318	4504.4	0.199999999999818	SC	1	TRUE	FALSE	FALSE	517.511583269025	6	15	darkblue	Baseline	NA	0	0	0	0	0	0	0	0	30	30	30	30	30	30	30	30
721	gm08_150c	4504.4	2008-05-29 16:00:35	4532.4	28	4.70363774932113	4532.8	0.400000000000546	SC	1	TRUE	FALSE	FALSE	517.511583269025	6	15	darkblue	Baseline	NA	0	0	0	0	0	0	0	0	30	30	30	30	30	30	30	30
722	gm08_150c	4532.8	2008-05-29 16:01:03	4550.4	17.5999999999995	2.48888665345731	4550.6	0.200000000000728	SC	1	TRUE	FALSE	FALSE	517.511583269025	6	15	darkblue	Baseline	NA	0	0	0	0	0	0	0	0	30	30	30	30	30	30	30	30
723	gm08_150c	4550.6	2008-05-29 16:01:21	4587.6	37	5.79676643158854	4588	0.399999999999636	SC	1	TRUE	FALSE	FALSE	517.511583269025	10	15	darkblue	Baseline	NA	0	0	0	0	0	0	0	0	30	30	30	30	30	30	30	30
724	gm08_150c	4588	2008-05-29 16:01:59	4637.8	49.8000000000002	7.946854408524	4638	0.199999999999818	SC	1	TRUE	FALSE	FALSE	517.511583269025	16	15	darkblue	Baseline	NA	0	0	0	0	0	0	0	0	30	30	30	30	30	30	30	30
725	gm08_150c	4638	2008-05-29 16:02:49	4672.4	34.3999999999996	6.02429226589819	4672.6	0.200000000000728	SC	1	TRUE	FALSE	FALSE	517.511583269025	9	15	darkblue	Baseline	NA	0	0	0	0	0	0	0	0	30	30	30	30	30	30	30	30
726	gm08_150c	4672.6	2008-05-29 16:03:23	4708.2	35.5999999999995	8.38041586886295	4708.4	0.199999999999818	SC	1	TRUE	FALSE	FALSE	517.511583269025	9	15	darkblue	Baseline	NA	0	0	0	0	0	0	0	0	30	30	30	30	30	30	30	30
727	gm08_150c	4708.4	2008-05-29 16:03:59	4747.2	38.8000000000002	6.99698517402761	4747.4	0.199999999999818	SC	1	TRUE	FALSE	FALSE	517.511583269025	10	15	darkblue	Baseline	NA	0	0	0	0	0	0	0	0	30	30	30	30	30	30	30	30
728	gm08_150c	4747.4	2008-05-29 16:04:38	4767.6	20.2000000000007	3.9274287014587	4768	0.399999999999636	SC	1	TRUE	FALSE	FALSE	517.511583269025	6	15	darkblue	Baseline	NA	0	0	0	0	0	0	0	0	30	30	30	30	30	30	30	30
729	gm08_150c	4768	2008-05-29 16:04:59	4789	21	3.08138265956351	4789.6	0.600000000000364	SC	1	TRUE	FALSE	FALSE	517.511583269025	2	15	darkblue	Baseline	NA	0	0	0	0	0	0	0	0	30	30	30	30	30	30	30	30
730	gm08_150c	4789.6	2008-05-29 16:05:20	4809.8	20.1999999999998	3.92940390035408	4810	0.199999999999818	SC	1	TRUE	FALSE	FALSE	517.511583269025	5	15	darkblue	Baseline	NA	0	0	0	0	0	0	0	0	30	30	30	30	30	30	30	30
731	gm08_150c	4810	2008-05-29 16:05:41	4853	43	7.14675569081338	4853.2	0.199999999999818	SC	1	TRUE	FALSE	FALSE	517.511583269025	12	15	darkblue	Baseline	NA	0	0	0	0	0	0	0	0	30	30	30	30	30	30	30	30
732	gm08_150c	4853.2	2008-05-29 16:06:24	4891	37.8000000000002	7.11725825337268	4891.2	0.199999999999818	SC	1	TRUE	FALSE	FALSE	517.511583269025	11	15	darkblue	Baseline	NA	0	0	0	0	0	0	0	0	30	30	30	30	30	30	30	30
733	gm08_150c	4891.2	2008-05-29 16:07:02	4913	21.8000000000002	4.46404060178615	4913.2	0.199999999999818	SC	1	TRUE	FALSE	FALSE	517.511583269025	4	15	darkblue	Baseline	NA	0	0	0	0	0	0	0	0	30	30	30	30	30	30	30	30
734	gm08_150c	4913.2	2008-05-29 16:07:24	5010	96.8000000000002	9.59414325409714	5010.4	0.399999999999636	SC	1	TRUE	FALSE	FALSE	517.511583269025	36	15	darkblue	Baseline	NA	0	0	0	0	0	0	0	0	30	30	30	30	30	30	30	30
735	gm08_150c	5010.4	2008-05-29 16:09:01	5024.6	14.2000000000007	3.35475972247175	5025	0.399999999999636	SC	1	TRUE	FALSE	FALSE	517.511583269025	3	15	darkblue	Baseline	NA	0	0	0	0	0	0	0	0	30	30	30	30	30	30	30	30
736	gm08_150c	5025	2008-05-29 16:09:16	5050	25	8.01695403778641	5050.2	0.199999999999818	SC	1	TRUE	FALSE	FALSE	517.511583269025	4	15	darkblue	Baseline	NA	0	0	0	0	0	0	0	0	30	30	30	30	30	30	30	30
737	gm08_150c	5050.2	2008-05-29 16:09:41	5062.2	12	2.72539802583263	5062.4	0.199999999999818	SC	1	TRUE	FALSE	FALSE	517.511583269025	4	15	darkblue	Baseline	NA	0	0	0	0	0	0	0	0	30	30	30	30	30	30	30	30
738	gm08_150c	5062.4	2008-05-29 16:09:53	5077	14.6000000000004	3.59070237521303	5077.4	0.399999999999636	SC	1	TRUE	FALSE	FALSE	517.511583269025	3	15	darkblue	Baseline	NA	0	0	0	0	0	0	0	0	30	30	30	30	30	30	30	30
739	gm08_150c	5077.4	2008-05-29 16:10:08	5095.6	18.2000000000007	4.71582491368036	5095.8	0.199999999999818	SC	1	TRUE	FALSE	FALSE	517.511583269025	5	15	darkblue	Baseline	NA	0	0	0	0	0	0	0	0	30	30	30	30	30	30	30	30
740	gm08_150c	5095.8	2008-05-29 16:10:26	5127.6	31.8000000000002	7.44032891614202	5127.8	0.199999999999818	SC	1	TRUE	FALSE	FALSE	517.511583269025	10	15	darkblue	Baseline	NA	0	0	0	0	0	0	0	0	30	30	30	30	30	30	30	30
741	gm08_150c	5127.8	2008-05-29 16:10:58	5190.8	63	12.1743021695841	5191	0.199999999999818	SC	1	TRUE	FALSE	FALSE	517.511583269025	11	15	darkblue	MFAS	NA	0	0	0.0349206356775193	0	0	0	0	0	30	30	-39.3833333333333	30	30	30	30	30
742	gm08_150c	5191	2008-05-29 16:12:02	5224.6	33.6000000000004	5.1509717124944	5224.8	0.199999999999818	SC	1	TRUE	FALSE	FALSE	517.511583269025	7	15	darkblue	MFAS	83.5546421863136	0	0	1	0	0	0	0	0	30	30	-38.3166666666667	30	30	30	30	30
743	gm08_150c	5224.8	2008-05-29 16:12:35	5259.8	35	6.08743914254493	5260	0.199999999999818	SC	1	TRUE	FALSE	FALSE	517.511583269025	7	15	darkblue	MFAS	85.5546421863136	0	0	1	0	0	0	0	0	30	30	-37.7666666666667	30	30	30	30	30
744	gm08_150c	5260	2008-05-29 16:13:11	5277.8	17.8000000000002	3.96086761219373	5278	0.199999999999818	SC	1	TRUE	FALSE	FALSE	517.511583269025	7	15	darkblue	MFAS	89.5546421863136	0	0	1	0	0	0	0	0	30	30	-37.1666666666667	30	30	30	30	30
745	gm08_150c	5278	2008-05-29 16:13:29	5293.2	15.1999999999998	3.31836036415217	5293.6	0.400000000000546	SC	1	TRUE	FALSE	FALSE	517.511583269025	4	15	darkblue	MFAS	91.5546421863136	0	0	1	0	0	0	0	0	30	30	-36.8666666666667	30	30	30	30	30
746	gm08_150c	5293.6	2008-05-29 16:13:44	5322	28.3999999999996	6.48779505909613	5322.2	0.199999999999818	SC	1	TRUE	FALSE	FALSE	517.511583269025	8	15	darkblue	MFAS	93.5546421863136	0	0	1	0	0	0	0	0	30	30	-36.6166666666667	30	30	30	30	30
747	gm08_150c	5322.2	2008-05-29 16:14:13	5343	20.8000000000002	6.01566179559782	5343.2	0.199999999999818	SC	1	TRUE	FALSE	FALSE	517.511583269025	4	15	darkblue	MFAS	95.5546421863136	0	0	1	0	0	0	0	0	30	30	-36.1333333333333	30	30	30	30	30
748	gm08_150c	5343.2	2008-05-29 16:14:34	5361.8	18.6000000000004	5.30866825861594	5362	0.199999999999818	SC	1	TRUE	FALSE	FALSE	517.511583269025	4	15	darkblue	MFAS	97.5546421863136	0	0	1	0	0	0	0	0	30	30	-35.7833333333333	30	30	30	30	30
749	gm08_150c	5362	2008-05-29 16:14:53	5473.8	111.8	13.7685928506161	5474.2	0.399999999999636	SC	1	TRUE	FALSE	FALSE	517.511583269025	24	15	darkblue	MFAS	99.5546421863136	0	0	1	0	0	0	0	0	30	30	-35.4666666666667	30	30	30	30	30
750	gm08_150c	5474.2	2008-05-29 16:16:45	5495.2	21	3.88021619522798	5495.4	0.199999999999818	SC	1	TRUE	FALSE	FALSE	517.511583269025	4	15	darkblue	MFAS	106.391818093385	0	0	1	0	0	0	0	0	30	30	-33.6	30	30	30	30	30
751	gm08_150c	5495.4	2008-05-29 16:17:06	5509.4	14	2.7720731826358	5509.6	0.200000000000728	SC	1	TRUE	FALSE	FALSE	517.511583269025	1	15	darkblue	MFAS	106.391818093385	0	0	1	0	0	0	0	0	30	30	-33.25	30	30	30	30	30
752	gm08_150c	5509.6	2008-05-29 16:17:20	5534.4	24.7999999999993	5.65153035168047	5534.8	0.400000000000546	SC	1	TRUE	FALSE	FALSE	517.511583269025	2	15	darkblue	MFAS	107.647582796047	0	0	1	0	0	0	0	0	30	30	-33.0166666666667	30	30	30	30	30
753	gm08_150c	5534.8	2008-05-29 16:17:45	5548.6	13.8000000000002	2.36630792192715	5549.4	0.799999999999272	SC	1	TRUE	FALSE	FALSE	517.511583269025	2	15	darkblue	MFAS	107.647582796047	0	0	1	0	0	0	0	0	30	30	-32.6	30	30	30	30	30
754	gm08_150c	5549.4	2008-05-29 16:18:00	5573	23.6000000000004	4.68800314209578	5573.6	0.600000000000364	SC	1	TRUE	FALSE	FALSE	517.511583269025	3	15	darkblue	MFAS	107.647582796047	0	0	1	0	0	0	0	0	30	30	-32.35	30	30	30	30	30
755	gm08_150c	5573.6	2008-05-29 16:18:24	5602	28.3999999999996	5.13302128603904	5602.2	0.199999999999818	SC	1	TRUE	FALSE	FALSE	517.511583269025	7	15	darkblue	MFAS	107.647582796047	0	0	1	0	0	0	0	0	30	30	-31.95	30	30	30	30	30
756	gm08_150c	5602.2	2008-05-29 16:18:53	5633.6	31.4000000000005	6.93269324849629	5633.8	0.199999999999818	SC	1	TRUE	FALSE	FALSE	517.511583269025	3	15	darkblue	MFAS	114.547646541274	0	0	1	0	0	0	0	0	30	30	-31.4666666666667	30	30	30	30	30
757	gm08_150c	5633.8	2008-05-29 16:19:24	5659.8	26	6.16186083099018	5660	0.199999999999818	SC	1	TRUE	FALSE	FALSE	517.511583269025	4	15	darkblue	MFAS	114.547646541274	0	0	1	0	0	0	0	0	30	30	-30.95	30	30	30	30	30
758	gm08_150c	5660	2008-05-29 16:19:51	5705	45	10.4218254990049	5705.4	0.399999999999636	SC	1	TRUE	FALSE	FALSE	517.511583269025	1	15	darkblue	MFAS	114.547646541274	0	0	1	0	0	0	0	0	30	30	-30.5	30	30	30	30	30
759	gm08_150c	5705.4	2008-05-29 16:20:36	5759	53.6000000000004	5.086754792279	5759.6	0.600000000000364	SC	1	TRUE	FALSE	FALSE	517.511583269025	12	15	darkblue	MFAS	114.547646541274	0	0	1	0	0	0	0	0	30	30	-29.75	30	30	30	30	30
760	gm08_150c	5759.6	2008-05-29 16:21:30	5778.2	18.5999999999995	2.7552311581513	5778.4	0.199999999999818	SC	1	TRUE	FALSE	FALSE	517.511583269025	4	15	darkblue	MFAS	114.547646541274	0	0	1	0	0	0	0	0	30	30	-28.85	30	30	30	30	30
761	gm08_150c	5778.4	2008-05-29 16:21:49	5929.2	150.8	24.2667182684464	5929.6	0.400000000000546	SC	1	TRUE	FALSE	FALSE	517.511583269025	20	15	darkblue	MFAS	114.547646541274	0	0	1	0	0	0	0	0	30	30	-28.5333333333333	30	30	30	30	30
762	gm08_150c	5929.6	2008-05-29 16:24:20	5948.6	19	3.38773181857027	5949	0.399999999999636	SC	1	TRUE	FALSE	FALSE	517.511583269025	4	15	darkblue	MFAS	124.193400712456	0	0	1	0	0	0	0	0	30	30	-26.0166666666667	30	30	30	30	30
763	gm08_150c	5949	2008-05-29 16:24:40	5965.2	16.1999999999998	3.5846849252807	5965.4	0.199999999999818	SC	1	TRUE	FALSE	FALSE	517.511583269025	2	15	darkblue	MFAS	124.193400712456	0	0	1	0	0	0	0	0	30	30	-25.6833333333333	30	30	30	30	30
764	gm08_150c	5965.4	2008-05-29 16:24:56	5980.8	15.4000000000005	4.53423174951229	5981	0.199999999999818	SC	1	TRUE	FALSE	FALSE	517.511583269025	7	15	darkblue	MFAS	124.193400712456	0	0	1	0	0	0	0	0	30	30	-25.4166666666667	30	30	30	30	30
765	gm08_150c	5981	2008-05-29 16:25:12	5991.2	10.1999999999998	2.67334942542491	5991.4	0.199999999999818	SC	1	TRUE	FALSE	FALSE	517.511583269025	2	15	darkblue	MFAS	124.193400712456	0	0	1	0	0	0	0	0	30	30	-25.15	30	30	30	30	30
766	gm08_150c	5991.4	2008-05-29 16:25:22	6009	17.6000000000004	2.9570048239856	6009.4	0.399999999999636	SC	1	TRUE	FALSE	FALSE	517.511583269025	6	15	darkblue	MFAS	124.193400712456	0	0	1	0	0	0	0	0	30	30	-24.9833333333333	30	30	30	30	30
767	gm08_150c	6009.4	2008-05-29 16:25:40	6025.4	16	2.30991408046588	6025.8	0.400000000000546	SC	1	TRUE	FALSE	FALSE	517.511583269025	8	15	darkblue	MFAS	124.193400712456	0	0	1	0	0	0	0	0	30	30	-24.6833333333333	30	30	30	30	30
768	gm08_150c	6025.8	2008-05-29 16:25:56	6166.4	140.599999999999	21.2070527511472	6166.8	0.400000000000546	SC	1	TRUE	FALSE	FALSE	517.511583269025	31	15	darkblue	MFAS	124.193400712456	0	0	1	0	0	0	0	0	30	30	-24.4166666666667	30	30	30	30	30
769	gm08_150c	6166.8	2008-05-29 16:28:17	6180.4	13.5999999999995	2.68688169434547	6180.8	0.400000000000546	SC	1	TRUE	FALSE	FALSE	517.511583269025	5	15	darkblue	MFAS	125.3516567625	0	0	1	0	0	0	0	0	30	30	-22.0666666666667	30	30	30	30	30
770	gm08_150c	6180.8	2008-05-29 16:28:31	6197.6	16.8000000000002	3.32860342802611	6197.8	0.199999999999818	SC	1	TRUE	FALSE	FALSE	517.511583269025	4	15	darkblue	MFAS	125.3516567625	0	0	1	0	0	0	0	0	30	30	-21.8333333333333	30	30	30	30	30
771	gm08_150c	6197.8	2008-05-29 16:28:48	6224.6	26.8000000000002	4.21128055225442	6225	0.399999999999636	SC	1	TRUE	FALSE	FALSE	517.511583269025	7	15	darkblue	MFAS	125.3516567625	0	0	1	0	0	0	0	0	30	30	-21.55	30	30	30	30	30
772	gm08_150c	6225	2008-05-29 16:29:16	6307.2	82.1999999999998	7.10475797610097	6308	0.800000000000182	SC	1	TRUE	FALSE	FALSE	517.511583269025	27	15	darkblue	MFAS	125.3516567625	0	0	1	0	0	0	0	0	30	30	-21.0833333333333	30	30	30	30	30
773	gm08_150c	6308	2008-05-29 16:30:39	6323.6	15.6000000000004	2.95276840691844	6324	0.399999999999636	SC	1	TRUE	FALSE	FALSE	517.511583269025	3	15	darkblue	MFAS	125.3516567625	0	0	1	0	0	0	0	0	30	30	-19.7	30	30	30	30	30
774	gm08_150c	6324	2008-05-29 16:30:55	6339.8	15.8000000000002	2.82666539709248	6340	0.199999999999818	SC	1	TRUE	FALSE	FALSE	517.511583269025	5	15	darkblue	MFAS	125.3516567625	0	0	1	0	0	0	0	0	30	30	-19.4333333333333	30	30	30	30	30
775	gm08_150c	6340	2008-05-29 16:31:11	6371	31	4.80311397566135	6371.4	0.399999999999636	SC	1	TRUE	FALSE	FALSE	517.511583269025	11	15	darkblue	MFAS	125.3516567625	0	0	1	0	0	0	0	0	30	30	-19.1666666666667	30	30	30	30	30
776	gm08_150c	6371.4	2008-05-29 16:31:42	6404	32.6000000000004	6.0260997906029	6404.2	0.199999999999818	SC	1	TRUE	FALSE	FALSE	517.511583269025	10	15	darkblue	MFAS	125.3516567625	0	0	1	0	0	0	0	0	30	30	-18.65	30	30	30	30	30
777	gm08_150c	6404.2	2008-05-29 16:32:15	6460.4	56.1999999999998	6.79809592701875	6460.6	0.200000000000728	SC	1	TRUE	FALSE	FALSE	517.511583269025	18	15	darkblue	MFAS	122.674664977919	0	0	1	0	0	0	0	0	30	30	-18.1	30	30	30	30	30
778	gm08_150c	6460.6	2008-05-29 16:33:11	6514.8	54.1999999999998	6.4769223586227	6515	0.199999999999818	SC	1	TRUE	FALSE	FALSE	517.511583269025	17	15	darkblue	MFAS	122.674664977919	0	0	1	0	0	0	0	0	30	30	-17.1666666666667	30	30	30	30	30
779	gm08_150c	6515	2008-05-29 16:34:06	6529.2	14.1999999999998	2.87543919959219	6529.8	0.600000000000364	SC	1	TRUE	FALSE	FALSE	517.511583269025	2	15	darkblue	MFAS	122.674664977919	0	0	1	0	0	0	0	0	30	30	-16.25	30	30	30	30	30
780	gm08_150c	6529.8	2008-05-29 16:34:20	6546.2	16.3999999999996	3.48595871176523	6546.6	0.400000000000546	SC	1	TRUE	FALSE	FALSE	517.511583269025	3	15	darkblue	MFAS	122.674664977919	0	0	1	0	0	0	0	0	30	30	-16.0166666666667	30	30	30	30	30
781	gm08_150c	6546.6	2008-05-29 16:34:37	6559.6	13	2.19612510693636	6561.8	2.19999999999982	SC	1	TRUE	FALSE	FALSE	517.511583269025	2	15	darkblue	MFAS	122.674664977919	0	0	1	0	0	0	0	0	30	30	-15.7333333333333	30	30	30	30	30
782	gm08_150c	6561.8	2008-05-29 16:34:52	6572	10.1999999999998	1.47136494204772	6572.8	0.800000000000182	SC	1	TRUE	FALSE	FALSE	517.511583269025	2	15	darkblue	MFAS	122.674664977919	0	0	1	0	0	0	0	0	30	30	-15.4833333333333	30	30	30	30	30
783	gm08_150c	6572.8	2008-05-29 16:35:03	6619.4	46.5999999999995	8.09045706177666	6619.6	0.200000000000728	SC	1	TRUE	FALSE	FALSE	517.511583269025	10	15	darkblue	MFAS	122.674664977919	0	0	1	0	0	0	0	0	30	30	-15.3	30	30	30	30	30
784	gm08_150c	6619.6	2008-05-29 16:35:50	6641.6	22	4.21137392844979	6642	0.399999999999636	SC	1	TRUE	FALSE	FALSE	517.511583269025	5	15	darkblue	MFAS	122.674664977919	0	0	1	0	0	0	0	0	30	30	-14.5166666666667	30	30	30	30	30
785	gm08_150c	6642	2008-05-29 16:36:13	6672.6	30.6000000000004	4.43790072054358	6672.8	0.199999999999818	SC	1	TRUE	FALSE	FALSE	517.511583269025	9	15	darkblue	MFAS	122.674664977919	0	0	1	0	0	0	0	0	30	30	-14.1333333333333	30	30	30	30	30
786	gm08_150c	6672.8	2008-05-29 16:36:43	6694.8	22	3.55385518961139	6695.6	0.800000000000182	SC	1	TRUE	FALSE	FALSE	517.511583269025	5	15	darkblue	MFAS	122.674664977919	0	0	1	0	0	0	0	0	30	30	-13.6333333333333	30	30	30	30	30
787	gm08_150c	6695.6	2008-05-29 16:37:06	6740.2	44.5999999999995	4.60591451100554	6740.6	0.400000000000546	SC	1	TRUE	FALSE	FALSE	517.511583269025	11	15	darkblue	MFAS	120.707304242377	0	0	1	0	0	0	0	0	30	30	-13.25	30	30	30	30	30
788	gm08_150c	6740.6	2008-05-29 16:37:51	6771.6	31	4.34120785823065	6772	0.399999999999636	SC	1	TRUE	FALSE	FALSE	517.511583269025	9	15	darkblue	MFAS	119.323230332448	0	0	1	0	0	0	0	0	30	30	-12.5	30	30	30	30	30
789	gm08_150c	6772	2008-05-29 16:38:23	6885.4	113.4	13.0576371842695	6885.6	0.200000000000728	SC	1	TRUE	FALSE	FALSE	517.511583269025	42	15	darkblue	MFAS	119.323230332448	0	0	1	0	0	0	0	0	30	30	-11.9666666666667	30	30	30	30	30
790	gm08_150c	6885.6	2008-05-29 16:40:16	6914.6	29	4.73081134623185	6914.8	0.199999999999818	SC	1	TRUE	FALSE	FALSE	517.511583269025	9	15	darkblue	MFAS	123.621769288342	0	0	1	0	0	0	0	0	30	30	-10.0833333333333	30	30	30	30	30
791	gm08_150c	6914.8	2008-05-29 16:40:45	6974	59.1999999999998	10.8345363428226	6974.2	0.199999999999818	SC	1	TRUE	FALSE	FALSE	517.511583269025	17	15	darkblue	MFAS	126.239016877529	0	0	1	0	0	0	0	0	30	30	-9.6	30	30	30	30	30
792	gm08_150c	6974.2	2008-05-29 16:41:45	6986.4	12.1999999999998	2.77166206259835	6986.8	0.400000000000546	SC	1	TRUE	FALSE	FALSE	517.511583269025	5	15	darkblue	MFAS	133.823334331743	0	0	1	0	0	0	0	0	30	30	-8.6	30	30	30	30	30
793	gm08_150c	6986.8	2008-05-29 16:41:57	6999.6	12.8000000000002	1.91755301304861	6999.8	0.199999999999818	SC	1	TRUE	FALSE	FALSE	517.511583269025	3	15	darkblue	MFAS	133.823334331743	0	0	1	0	0	0	0	0	30	30	-8.4	30	30	30	30	30
794	gm08_150c	6999.8	2008-05-29 16:42:10	7011.2	11.3999999999996	1.83571124309387	7011.6	0.400000000000546	SC	1	TRUE	FALSE	FALSE	517.511583269025	2	15	darkblue	MFAS	133.823334331743	0	0	1	0	0	0	0	0	30	30	-8.18333333333333	30	30	30	30	30
795	gm08_150c	7011.6	2008-05-29 16:42:22	7024.8	13.1999999999998	2.29456131376484	7025.4	0.599999999999454	SC	1	TRUE	FALSE	FALSE	517.511583269025	5	15	darkblue	MFAS	133.823334331743	0	0	1	0	0	0	0	0	30	30	-7.98333333333333	30	30	30	30	30
796	gm08_150c	7025.4	2008-05-29 16:42:36	7064.8	39.4000000000005	3.96069296837147	7065	0.199999999999818	SC	1	TRUE	FALSE	FALSE	517.511583269025	12	15	darkblue	MFAS	133.823334331743	0	0	1	0	0	0	0	0	30	30	-7.75	30	30	30	30	30
797	gm08_150c	7065	2008-05-29 16:43:16	7079	14	3.28743316689562	7079.2	0.199999999999818	SC	1	TRUE	FALSE	FALSE	517.511583269025	5	15	darkblue	MFAS	133.823334331743	0	0	1	0	0	0	0	0	30	30	-7.08333333333333	30	30	30	30	30
798	gm08_150c	7079.2	2008-05-29 16:43:30	7095.8	16.6000000000004	3.59230956162675	7096	0.199999999999818	SC	1	TRUE	FALSE	FALSE	517.511583269025	5	15	darkblue	MFAS	133.823334331743	0	0	1	0	0	0	0	0	30	30	-6.85	30	30	30	30	30
799	gm08_150c	7096	2008-05-29 16:43:47	7115	19	3.98110852203891	7115.2	0.199999999999818	SC	1	TRUE	FALSE	FALSE	517.511583269025	4	15	darkblue	MFAS	133.823334331743	0	0	1	0	0	0	0	0	30	30	-6.56666666666667	30	30	30	30	30
800	gm08_150c	7115.2	2008-05-29 16:44:06	7131.2	16	2.71661038003649	7131.4	0.199999999999818	SC	1	TRUE	FALSE	FALSE	517.511583269025	5	15	darkblue	MFAS	133.823334331743	0	0	1	0	0	0	0	0	30	30	-6.25	30	30	30	30	30
801	gm08_150c	7131.4	2008-05-29 16:44:22	7154.2	22.8000000000002	3.57020298496228	7154.4	0.199999999999818	SC	1	TRUE	FALSE	FALSE	517.511583269025	4	15	darkblue	MFAS	133.823334331743	0	0	1	0	0	0	0	0	30	30	-5.98333333333333	30	30	30	30	30
802	gm08_150c	7154.4	2008-05-29 16:44:45	7195	40.6000000000004	6.39743409675059	7195.2	0.199999999999818	SC	1	TRUE	FALSE	FALSE	517.511583269025	12	15	darkblue	MFAS	133.823334331743	0	0	1	0	0	0	0	0	30	30	-5.6	30	30	30	30	30
803	gm08_150c	7195.2	2008-05-29 16:45:26	7252.6	57.4000000000005	8.28888470528412	7252.8	0.199999999999818	SC	1	TRUE	FALSE	FALSE	517.511583269025	15	15	darkblue	MFAS	139.157689491177	0	0	1	0	0	0	0	0	30	30	-4.91666666666667	30	30	30	30	30
804	gm08_150c	7252.8	2008-05-29 16:46:23	7357.6	104.8	12.479520414225	7357.8	0.199999999999818	SC	1	TRUE	FALSE	FALSE	517.511583269025	36	15	darkblue	MFAS	148.898694243268	0	0	1	0	0	0	0	0	30	30	-3.96666666666667	30	30	30	30	30
805	gm08_150c	7357.8	2008-05-29 16:48:08	7376	18.1999999999998	4.01141125100899	7376.4	0.399999999999636	SC	1	TRUE	FALSE	FALSE	517.511583269025	5	15	darkblue	MFAS	150.190258365483	0	0	1	0	0	0	0	0	30	30	-2.21666666666667	30	30	30	30	30
806	gm08_150c	7376.4	2008-05-29 16:48:27	7410.2	33.8000000000002	3.33331091265234	7410.6	0.400000000000546	SC	1	TRUE	FALSE	FALSE	517.511583269025	6	15	darkblue	MFAS	150.190258365483	0	0	1	0	0	0	0	0	30	30	-1.9	30	30	30	30	30
807	gm08_150c	7410.6	2008-05-29 16:49:01	7423.2	12.5999999999995	1.83060694554887	7424	0.800000000000182	SC	1	TRUE	FALSE	FALSE	517.511583269025	1	15	darkblue	MFAS	150.190258365483	0	0	1	0	0	0	0	0	30	30	-1.33333333333333	30	30	30	30	30
808	gm08_150c	7424	2008-05-29 16:49:15	7438.4	14.3999999999996	1.90170198284758	7450.2	11.8000000000002	SC	1	TRUE	FALSE	FALSE	517.511583269025	1	15	darkblue	MFAS	150.190258365483	0	0	1	0	0	0	0	0	30	30	-1.1	30	30	30	30	30
809	gm08_150c	7450.2	2008-05-29 16:49:41	7468.2	18	2.05760074483527	7468.6	0.400000000000546	SC	1	TRUE	FALSE	FALSE	517.511583269025	4	15	darkblue	MFAS	150.190258365483	0	0	1	0	0	0	0	0	30	30	-0.666666666666667	30	30	30	30	30
810	gm08_150c	7468.6	2008-05-29 16:49:59	7488	19.3999999999996	3.15323633609014	7488.2	0.199999999999818	SC	1	TRUE	FALSE	FALSE	517.511583269025	5	15	darkblue	MFAS	150.190258365483	0	0	1	0	0	0	0	0	30	30	-0.366666666666667	30	30	30	30	30
811	gm08_150c	7488.2	2008-05-29 16:50:19	7507	18.8000000000002	3.16031981826703	7507.2	0.199999999999818	SC	1	TRUE	FALSE	FALSE	517.511583269025	6	15	darkblue	MFAS	150.190258365483	0	0	0.0744680776861578	0	0	0	0	0	30	30	-0.0333333333333333	30	30	30	30	30
812	gm08_150c	7507.2	2008-05-29 16:50:38	7659.2	152	19.6520436732234	7659.4	0.199999999999818	SC	1	TRUE	FALSE	FALSE	517.511583269025	20	15	darkblue	Post	150.190258365483	0	0	0	0	0	0	0	0	30	30	0.283333333333333	30	30	30	30	30
813	gm08_150c	7659.4	2008-05-29 16:53:10	7672.2	12.8000000000002	2.61986403477903	7672.4	0.199999999999818	SC	1	TRUE	FALSE	FALSE	517.511583269025	2	15	darkblue	Post	133.545792211682	0	0	0	0	0	0	0	0	30	30	2.81666666666667	30	30	30	30	30
814	gm08_150c	7672.4	2008-05-29 16:53:23	7684	11.6000000000004	2.43379080730498	7684.2	0.199999999999818	SC	1	TRUE	FALSE	FALSE	517.511583269025	3	15	darkblue	Post	130.669379845989	0	0	0	0	0	0	0	0	30	30	3.03333333333333	30	30	30	30	30
815	gm08_150c	7684.2	2008-05-29 16:53:35	7700	15.8000000000002	2.45069464336931	7700.4	0.399999999999636	SC	1	TRUE	FALSE	FALSE	517.511583269025	4	15	darkblue	Post	130.669379845989	0	0	0	0	0	0	0	0	30	30	3.23333333333333	30	30	30	30	30
816	gm08_150c	7700.4	2008-05-29 16:53:51	7716.6	16.2000000000007	2.89950149198836	7717.2	0.599999999999454	SC	1	TRUE	FALSE	FALSE	517.511583269025	4	15	darkblue	Post	130.669379845989	0	0	0	0	0	0	0	0	30	30	3.5	30	30	30	30	30
817	gm08_150c	7717.2	2008-05-29 16:54:08	7730.4	13.1999999999998	2.54863883283657	7730.8	0.400000000000546	SC	1	TRUE	FALSE	FALSE	517.511583269025	4	15	darkblue	Post	130.669379845989	0	0	0	0	0	0	0	0	30	30	3.78333333333333	30	30	30	30	30
818	gm08_150c	7730.8	2008-05-29 16:54:21	7745.2	14.3999999999996	3.07525308827502	7745.6	0.400000000000546	SC	1	TRUE	FALSE	FALSE	517.511583269025	3	15	darkblue	Post	130.669379845989	0	0	0	0	0	0	0	0	30	30	4	30	30	30	30	30
819	gm08_150c	7745.6	2008-05-29 16:54:36	7761	15.3999999999996	3.70766551747556	7761.2	0.199999999999818	SC	1	TRUE	FALSE	FALSE	517.511583269025	3	15	darkblue	Post	117.13654843301	0	0	0	0	0	0	0	0	30	30	4.25	30	30	30	30	30
820	gm08_150c	7761.2	2008-05-29 16:54:52	7790.4	29.1999999999998	7.69115787732706	7790.8	0.400000000000546	SC	1	TRUE	FALSE	FALSE	517.511583269025	3	15	darkblue	Post	NA	0	0	0	0	0	0	0	0	30	30	4.51666666666667	30	30	30	30	30
821	gm08_150c	7790.8	2008-05-29 16:55:21	7818.2	27.3999999999996	3.49611705362919	7818.6	0.400000000000546	SC	1	TRUE	FALSE	FALSE	517.511583269025	5	15	darkblue	Post	NA	0	0	0	0	0	0	0	0	30	30	5	30	30	30	30	30
822	gm08_150c	7818.6	2008-05-29 16:55:49	7836.4	17.7999999999993	2.92273080067037	7836.6	0.200000000000728	SC	1	TRUE	FALSE	FALSE	517.511583269025	2	15	darkblue	Post	NA	0	0	0	0	0	0	0	0	30	30	5.46666666666667	30	30	30	30	30
823	gm08_150c	7836.6	2008-05-29 16:56:07	7857	20.3999999999996	3.85866803656402	7857.2	0.199999999999818	SC	1	TRUE	FALSE	FALSE	517.511583269025	4	15	darkblue	Post	NA	0	0	0	0	0	0	0	0	30	30	5.76666666666667	30	30	30	30	30
824	gm08_150c	7857.2	2008-05-29 16:56:28	7987.6	130.400000000001	16.5413510446827	7987.8	0.199999999999818	SC	1	TRUE	FALSE	FALSE	517.511583269025	20	15	darkblue	Post	NA	0	0	0	0	0	0	0	0	30	30	6.11666666666667	30	30	30	30	30
825	gm08_150c	7987.8	2008-05-29 16:58:38	8002.4	14.5999999999995	2.94080496684815	8003	0.600000000000364	SC	1	TRUE	FALSE	FALSE	517.511583269025	2	15	darkblue	Post	NA	0	0	0	0	0	0	0	0	30	30	8.28333333333333	30	30	30	30	30
826	gm08_150c	8003	2008-05-29 16:58:54	8016.2	13.1999999999998	1.80245624934539	8016.4	0.199999999999818	SC	1	TRUE	FALSE	FALSE	517.511583269025	3	15	darkblue	Post	NA	0	0	0	0	0	0	0	0	30	30	8.55	30	30	30	30	30
827	gm08_150c	8016.4	2008-05-29 16:59:07	8032.6	16.2000000000007	2.86135088827227	8033	0.399999999999636	SC	1	TRUE	FALSE	FALSE	517.511583269025	3	15	darkblue	Post	NA	0	0	0	0	0	0	0	0	30	30	8.76666666666667	30	30	30	30	30
828	gm08_150c	8033	2008-05-29 16:59:24	8053.2	20.1999999999998	3.77707981029669	8054	0.800000000000182	SC	1	TRUE	FALSE	FALSE	517.511583269025	3	15	darkblue	Post	NA	0	0	0	0	0	0	0	0	30	30	9.05	30	30	30	30	30
829	gm08_150c	8054	2008-05-29 16:59:45	8065.6	11.6000000000004	2.08856782749343	8066	0.399999999999636	SC	1	TRUE	FALSE	FALSE	517.511583269025	2	15	darkblue	Post	NA	0	0	0	0	0	0	0	0	30	30	9.4	30	30	30	30	30
830	gm08_150c	8066	2008-05-29 16:59:57	8078.4	12.3999999999996	2.3223085000985	8078.8	0.400000000000546	SC	1	TRUE	FALSE	FALSE	517.511583269025	2	15	darkblue	Post	NA	0	0	0	0	0	0	0	0	30	30	9.6	30	30	30	30	30
831	gm08_150c	8078.8	2008-05-29 17:00:09	8093.6	14.8000000000002	2.69167868346575	8094	0.399999999999636	SC	1	TRUE	FALSE	FALSE	517.511583269025	2	15	darkblue	Post	NA	0	0	0	0	0	0	0	0	30	30	9.8	30	30	30	30	30
832	gm08_150c	8094	2008-05-29 17:00:25	8197	103	9.48836592264338	8197.2	0.200000000000728	SC	1	TRUE	FALSE	FALSE	517.511583269025	32	15	darkblue	Post	NA	0	0	0	0	0	0	0	0	30	30	10.0666666666667	30	30	30	30	30
833	gm08_150c	8197.2	2008-05-29 17:02:08	8211.6	14.3999999999996	2.54884518756448	8212	0.399999999999636	SC	1	TRUE	FALSE	FALSE	517.511583269025	2	15	darkblue	Post	NA	0	0	0	0	0	0	0	0	30	30	11.7833333333333	30	30	30	30	30
834	gm08_150c	8212	2008-05-29 17:02:23	8231.8	19.7999999999993	3.17839912802645	8232.4	0.600000000000364	SC	1	TRUE	FALSE	FALSE	517.511583269025	4	15	darkblue	Post	NA	0	0	0	0	0	0	0	0	30	30	12.0333333333333	30	30	30	30	30
835	gm08_150c	8232.4	2008-05-29 17:02:43	8264.4	32	4.80184113427272	8264.8	0.399999999999636	SC	1	TRUE	FALSE	FALSE	517.511583269025	7	15	darkblue	Post	NA	0	0	0	0	0	0	0	0	30	30	12.3666666666667	30	30	30	30	30
836	gm08_150c	8264.8	2008-05-29 17:03:15	8285.4	20.6000000000004	3.94267899970765	8286	0.600000000000364	SC	1	TRUE	FALSE	FALSE	517.511583269025	2	15	darkblue	Post	NA	0	0	0	0	0	0	0	0	30	30	12.9	30	30	30	30	30
837	gm08_150c	8286	2008-05-29 17:03:37	8312.8	26.7999999999993	4.06716602563911	8313.2	0.400000000001455	SC	1	TRUE	FALSE	FALSE	517.511583269025	1	15	darkblue	Post	NA	0	0	0	0	0	0	0	0	30	30	13.2666666666667	30	30	30	30	30
838	gm08_150c	8313.2	2008-05-29 17:04:04	8347.8	34.5999999999985	4.50907318866901	8348.4	0.600000000000364	SC	1	TRUE	FALSE	FALSE	517.511583269025	2	15	darkblue	Post	NA	0	0	0	0	0	0	0	0	30	30	13.7166666666667	30	30	30	30	30
839	gm08_150c	8348.4	2008-05-29 17:04:39	8382.6	34.2000000000007	4.7911349301191	8383.2	0.600000000000364	SC	1	TRUE	FALSE	FALSE	517.511583269025	3	15	darkblue	Post	NA	0	0	0	0	0	0	0	0	30	30	14.3	30	30	30	30	30
840	gm08_150c	8383.2	2008-05-29 17:05:14	8432	48.7999999999993	6.67864001062645	8432.2	0.200000000000728	SC	1	TRUE	FALSE	FALSE	517.511583269025	9	15	darkblue	Post	NA	0	0	0	0	0	0	0	0	30	30	14.8833333333333	30	30	30	30	30
841	gm08_150c	8432.2	2008-05-29 17:06:03	8447.2	15	2.64525508582134	8447.6	0.399999999999636	SC	1	TRUE	FALSE	FALSE	517.511583269025	2	15	darkblue	Post	NA	0	0	0	0	0	0	0	0	30	30	15.7	30	30	30	30	30
842	gm08_150c	8447.6	2008-05-29 17:06:18	8462.8	15.1999999999989	2.79261645403196	8463.2	0.400000000001455	SC	1	TRUE	FALSE	FALSE	517.511583269025	4	15	darkblue	Post	NA	0	0	0	0	0	0	0	0	30	30	15.95	30	30	30	30	30
843	gm08_150c	8463.2	2008-05-29 17:06:34	8575.4	112.199999999999	10.0661256805189	8575.8	0.399999999999636	SC	1	TRUE	FALSE	FALSE	517.511583269025	24	15	darkblue	Post	NA	0	0	0	0	0	0	0	0	30	30	16.2166666666667	30	30	30	30	30
844	gm08_150c	8575.8	2008-05-29 17:08:26	8597	21.2000000000007	3.90029487118559	8597.6	0.600000000000364	SC	1	TRUE	FALSE	FALSE	517.511583269025	4	15	darkblue	Post	NA	0	0	0	0	0	0	0	0	30	30	18.0833333333333	30	30	30	30	30
845	gm08_150c	8597.6	2008-05-29 17:08:48	8615	17.3999999999996	3.01090040774932	8615.2	0.200000000000728	SC	1	TRUE	FALSE	FALSE	517.511583269025	3	15	darkblue	Post	NA	0	0	0	0	0	0	0	0	30	30	18.45	30	30	30	30	30
846	gm08_150c	8615.2	2008-05-29 17:09:06	8646	30.7999999999993	4.93535708913141	8646.2	0.200000000000728	SC	1	TRUE	FALSE	FALSE	517.511583269025	10	15	darkblue	Post	NA	0	0	0	0	0	0	0	0	30	30	18.75	30	30	30	30	30
847	gm08_150c	8646.2	2008-05-29 17:09:37	8735.2	89	8.57183533341739	8735.4	0.199999999998909	SC	1	TRUE	FALSE	FALSE	517.511583269025	29	15	darkblue	Post	NA	0	0	0	0	0	0	0	0	30	30	19.2666666666667	30	30	30	30	30
848	gm08_150c	8735.4	2008-05-29 17:11:06	8751	15.6000000000004	3.15669231312148	8751.2	0.200000000000728	SC	1	TRUE	FALSE	FALSE	517.511583269025	4	15	darkblue	Post	NA	0	0	0	0	0	0	0	0	30	30	20.75	30	30	30	30	30
849	gm08_150c	8751.2	2008-05-29 17:11:22	8784.6	33.3999999999996	5.35816634961444	8784.8	0.199999999998909	SC	1	TRUE	FALSE	FALSE	517.511583269025	9	15	darkblue	Post	NA	0	0	0	0	0	0	0	0	30	30	21.0166666666667	30	30	30	30	30
850	gm08_150c	8784.8	2008-05-29 17:11:55	8797.6	12.8000000000011	2.47547330510377	8797.8	0.199999999998909	SC	1	TRUE	FALSE	FALSE	517.511583269025	3	15	darkblue	Post	NA	0	0	0	0	0	0	0	0	30	30	21.5666666666667	30	30	30	30	30
851	gm08_150c	8797.8	2008-05-29 17:12:08	8811.2	13.4000000000015	2.43328614802254	8811.8	0.599999999998545	SC	1	TRUE	FALSE	FALSE	517.511583269025	4	15	darkblue	Post	NA	0	0	0	0	0	0	0	0	30	30	21.7833333333333	30	30	30	30	30
852	gm08_150c	8811.8	2008-05-29 17:12:22	8829.2	17.4000000000015	3.1625413571411	8829.4	0.199999999998909	SC	1	TRUE	FALSE	FALSE	517.511583269025	5	15	darkblue	Post	NA	0	0	0	0	0	0	0	0	30	30	22.0166666666667	30	30	30	30	30
853	gm08_150c	8829.4	2008-05-29 17:12:40	8854.6	25.2000000000007	3.61179570592304	8854.8	0.199999999998909	SC	1	TRUE	FALSE	FALSE	517.511583269025	7	15	darkblue	Post	NA	0	0	0	0	0	0	0	0	30	30	22.3166666666667	30	30	30	30	30
854	gm08_150c	8854.8	2008-05-29 17:13:05	8875.6	20.8000000000011	4.32143120065388	8876	0.399999999999636	SC	1	TRUE	FALSE	FALSE	517.511583269025	4	15	darkblue	Post	NA	0	0	0	0	0	0	0	0	30	30	22.7333333333333	30	30	30	30	30
855	gm08_150c	8876	2008-05-29 17:13:27	8897.4	21.3999999999996	4.18265497731019	8897.6	0.200000000000728	SC	1	TRUE	FALSE	FALSE	517.511583269025	4	15	darkblue	Post	NA	0	0	0	0	0	0	0	0	30	30	23.1	30	30	30	30	30
856	gm08_150c	8897.6	2008-05-29 17:13:48	8957	59.3999999999996	8.95125119999503	8957.4	0.399999999999636	SC	1	TRUE	FALSE	FALSE	517.511583269025	9	15	darkblue	Post	NA	0	0	0	0	0	0	0	0	30	30	23.45	30	30	30	30	30
857	gm08_150c	8957.4	2008-05-29 17:14:48	8982.2	24.8000000000011	3.72771924849436	8982.4	0.199999999998909	SC	1	TRUE	FALSE	FALSE	517.511583269025	5	15	darkblue	Post	NA	0	0	0	0	0	0	0	0	30	30	24.45	30	30	30	30	30
858	gm08_150c	8982.4	2008-05-29 17:15:13	9017	34.6000000000004	5.17142240951749	9017.4	0.399999999999636	SC	1	TRUE	FALSE	FALSE	517.511583269025	8	15	darkblue	Post	NA	0	0	0	0	0	0	0	0	30	30	24.8666666666667	30	30	30	30	30
859	gm08_150c	9017.4	2008-05-29 17:15:48	9069.8	52.3999999999996	4.99122920136073	9070.2	0.400000000001455	SC	1	TRUE	FALSE	FALSE	517.511583269025	16	15	darkblue	Post	NA	0	0	0	0	0	0	0	0	30	30	25.45	30	30	30	30	30
860	gm08_150c	9070.2	2008-05-29 17:16:41	9099.2	29	4.51246055886	9099.6	0.399999999999636	SC	1	TRUE	FALSE	FALSE	517.511583269025	5	15	darkblue	Post	NA	0	0	0	0	0	0	0	0	30	30	26.3333333333333	30	30	30	30	30
861	gm08_150c	9099.6	2008-05-29 17:17:10	9116.6	17	3.02246984920375	9116.8	0.199999999998909	SC	1	TRUE	FALSE	FALSE	517.511583269025	3	15	darkblue	Post	NA	0	0	0	0	0	0	0	0	30	30	26.8166666666667	30	30	30	30	30
862	gm08_150c	9116.8	2008-05-29 17:17:27	9133.6	16.8000000000011	2.92135272266034	9134	0.399999999999636	SC	1	TRUE	FALSE	FALSE	517.511583269025	4	15	darkblue	Post	NA	0	0	0	0	0	0	0	0	30	30	27.1	30	30	30	30	30
863	gm08_150c	9134	2008-05-29 17:17:45	9157.8	23.7999999999993	4.04022655504708	9158.2	0.400000000001455	SC	1	TRUE	FALSE	FALSE	517.511583269025	4	15	darkblue	Post	NA	0	0	0	0	0	0	0	0	30	30	27.4	30	30	30	30	30
864	gm08_150c	9158.2	2008-05-29 17:18:09	9206.2	48	5.63030189676973	9206.6	0.399999999999636	SC	1	TRUE	FALSE	FALSE	517.511583269025	12	15	darkblue	Post	NA	0	0	0	0	0	0	0	0	30	30	27.8	30	30	30	30	30
865	gm08_150c	9206.6	2008-05-29 17:18:57	9239.4	32.7999999999993	4.18755244667609	9240	0.600000000000364	SC	1	TRUE	FALSE	FALSE	517.511583269025	7	15	darkblue	Post	NA	0	0	0	0	0	0	0	0	30	30	28.6	30	30	30	30	30
866	gm08_150c	9240	2008-05-29 17:19:31	9266.6	26.6000000000004	2.96935895646529	9266.8	0.199999999998909	SC	1	TRUE	FALSE	FALSE	517.511583269025	5	15	darkblue	Post	NA	0	0	0	0	0	0	0	0	30	30	29.1666666666667	30	30	30	30	30
867	gm08_150c	9266.8	2008-05-29 17:19:57	9298.2	31.4000000000015	4.44268808893529	9298.4	0.199999999998909	SC	1	TRUE	FALSE	FALSE	517.511583269025	6	15	darkblue	Post	NA	0	0	0	0	0	0	0	0	30	30	29.6	30	30	30	30	30
868	gm08_150c	9298.4	2008-05-29 17:20:29	9326.6	28.2000000000007	5.10234841956636	9326.8	0.199999999998909	SC	1	TRUE	FALSE	FALSE	517.511583269025	4	15	darkblue	Post	NA	0	0	0	0	0	0	0	0	30	30	30	30	30	30	30	30
869	gm08_150c	9326.8	2008-05-29 17:20:57	9365.2	38.4000000000015	5.93073119951744	9365.4	0.199999999998909	SC	1	TRUE	FALSE	FALSE	517.511583269025	9	15	darkblue	Post	NA	0	0	0	0	0	0	0	0	30	30	30	30	30	30	30	30
870	gm08_150c	9365.4	2008-05-29 17:21:36	9399.2	33.8000000000011	4.91603482231176	9399.8	0.599999999998545	SC	1	TRUE	FALSE	FALSE	517.511583269025	9	15	darkblue	Post	NA	0	0	0	0	0	0	0	0	30	30	30	30	30	30	30	30
871	gm08_150c	9399.8	2008-05-29 17:22:10	9442.8	43	6.53079394389478	9443	0.200000000000728	SC	1	TRUE	FALSE	FALSE	517.511583269025	10	15	darkblue	Post	NA	0	0	0	0	0	0	0	0	30	30	30	30	30	30	30	30
872	gm08_150c	9443	2008-05-29 17:22:54	9466.2	23.2000000000007	3.78339308860993	9466.4	0.199999999998909	SC	1	TRUE	FALSE	FALSE	517.511583269025	5	15	darkblue	Post	NA	0	0	0	0	0	0	0	0	30	30	30	30	30	30	30	30
873	gm08_150c	9466.4	2008-05-29 17:23:17	9496.8	30.3999999999996	4.14489738544014	9497.4	0.600000000000364	SC	1	TRUE	FALSE	FALSE	517.511583269025	9	15	darkblue	Post	NA	0	0	0	0	0	0	0	0	30	30	30	30	30	30	30	30
874	gm08_150c	9497.4	2008-05-29 17:23:48	9518.4	21	3.10777146022935	9519	0.600000000000364	SC	1	TRUE	FALSE	FALSE	517.511583269025	3	15	darkblue	Post	NA	0	0	0	0	0	0	0	0	30	30	30	30	30	30	30	30
875	gm08_150c	9519	2008-05-29 17:24:10	9535	16	2.60574222060914	9535.4	0.399999999999636	SC	1	TRUE	FALSE	FALSE	517.511583269025	4	15	darkblue	Post	NA	0	0	0	0	0	0	0	0	30	30	30	30	30	30	30	30
876	gm08_150c	9535.4	2008-05-29 17:24:26	9568.2	32.8000000000011	4.86321431316821	9568.4	0.199999999998909	SC	1	TRUE	FALSE	FALSE	517.511583269025	6	15	darkblue	Post	NA	0	0	0	0	0	0	0	0	30	30	30	30	30	30	30	30
877	gm08_150c	9568.4	2008-05-29 17:24:59	9653	84.6000000000004	9.24981667644677	9653.2	0.200000000000728	SC	1	TRUE	FALSE	FALSE	517.511583269025	17	15	darkblue	Post	NA	0	0	0	0	0	0	0	0	30	30	30	30	30	30	30	30
878	gm08_150c	9653.2	2008-05-29 17:26:24	9681.4	28.1999999999989	5.44832723242752	9681.6	0.200000000000728	SC	1	TRUE	FALSE	FALSE	517.511583269025	4	15	darkblue	Post	NA	0	0	0	0	0	0	0	0	30	30	30	30	30	30	30	30
879	gm08_150c	9681.6	2008-05-29 17:26:52	9698.4	16.7999999999993	3.78935788134195	9698.8	0.399999999999636	SC	1	TRUE	FALSE	FALSE	517.511583269025	3	15	darkblue	Post	NA	0	0	0	0	0	0	0	0	30	30	30	30	30	30	30	30
880	gm08_150c	9698.8	2008-05-29 17:27:09	9717.8	19	4.14976870736309	9718.4	0.600000000000364	SC	1	TRUE	FALSE	FALSE	517.511583269025	2	15	darkblue	Post	NA	0	0	0	0	0	0	0	0	30	30	30	30	30	30	30	30
881	gm08_150c	9718.4	2008-05-29 17:27:29	9737	18.6000000000004	4.03786681199418	9737.2	0.200000000000728	SC	1	TRUE	FALSE	FALSE	517.511583269025	2	15	darkblue	Post	NA	0	0	0	0	0	0	0	0	30	30	30	30	30	30	30	30
882	gm08_150c	9737.2	2008-05-29 17:27:48	9810.8	73.5999999999985	6.74216474654403	9811.4	0.600000000000364	SC	1	TRUE	FALSE	FALSE	517.511583269025	15	15	darkblue	Post	NA	0	0	0	0	0	0	0	0	30	30	30	30	30	30	30	30
883	gm08_150c	9811.4	2008-05-29 17:29:02	9875	63.6000000000004	8.36636888644738	9875.4	0.399999999999636	SC	1	TRUE	FALSE	FALSE	517.511583269025	16	15	darkblue	Post	NA	0	0	0	0	0	0	0	0	30	30	30	30	30	30	30	30
884	gm08_150c	9875.4	2008-05-29 17:30:06	9890.8	15.3999999999996	2.834931930471	9891.4	0.600000000000364	SC	1	TRUE	FALSE	FALSE	517.511583269025	2	15	darkblue	Post	NA	0	0	0	0	0	0	0	0	30	30	30	30	30	30	30	30
885	gm08_150c	9891.4	2008-05-29 17:30:22	9920	28.6000000000004	4.91087844337685	9920.4	0.399999999999636	SC	1	TRUE	FALSE	FALSE	517.511583269025	6	15	darkblue	Post	NA	0	0	0	0	0	0	0	0	30	30	30	30	30	30	30	30
886	gm08_150c	9920.4	2008-05-29 17:30:51	9952.8	32.3999999999996	4.65671702660222	9953.6	0.800000000001091	SC	1	TRUE	FALSE	FALSE	517.511583269025	8	15	darkblue	Post	NA	0	0	0	0	0	0	0	0	30	30	30	30	30	30	30	30
887	gm08_150c	9953.6	2008-05-29 17:31:24	9986.4	32.7999999999993	4.10825479720051	9986.8	0.399999999999636	SC	1	TRUE	FALSE	FALSE	517.511583269025	9	15	darkblue	Post	NA	0	0	0	0	0	0	0	0	30	30	30	30	30	30	30	30
888	gm08_150c	9986.8	2008-05-29 17:31:57	10024	37.2000000000007	5.04543013327282	10024.4	0.399999999999636	SC	1	TRUE	FALSE	FALSE	517.511583269025	10	15	darkblue	Post	NA	0	0	0	0	0	0	0	0	30	30	30	30	30	30	30	30
889	gm08_150c	10024.4	2008-05-29 17:32:35	10066	41.6000000000004	6.41988536689604	10066.4	0.399999999999636	SC	1	TRUE	FALSE	FALSE	517.511583269025	9	15	darkblue	Post	NA	0	0	0	0	0	0	0	0	30	30	30	30	30	30	30	30
890	gm08_150c	10066.4	2008-05-29 17:33:17	10102.8	36.3999999999996	5.19071634344477	10103	0.200000000000728	SC	1	TRUE	FALSE	FALSE	517.511583269025	10	15	darkblue	Post	NA	0	0	0	0	0	0	0	0	30	30	30	30	30	30	30	30
891	gm08_150c	10103	2008-05-29 17:33:54	10124.4	21.3999999999996	3.16545832881921	10124.6	0.200000000000728	SC	1	TRUE	FALSE	FALSE	517.511583269025	5	15	darkblue	Post	NA	0	0	0	0	0	0	0	0	30	30	30	30	30	30	30	30
892	gm08_150c	10124.6	2008-05-29 17:34:15	10146.2	21.6000000000004	2.64145992074125	10146.4	0.199999999998909	SC	1	TRUE	FALSE	FALSE	517.511583269025	6	15	darkblue	Post	NA	0	0	0	0	0	0	0	0	30	30	30	30	30	30	30	30
893	gm08_150c	10146.4	2008-05-29 17:34:37	10194.2	47.8000000000011	5.94522376224009	10195	0.799999999999272	SC	1	TRUE	FALSE	FALSE	517.511583269025	11	15	darkblue	Post	NA	0	0	0	0	0	0	0	0	30	30	30	30	30	30	30	30
894	gm08_150c	10195	2008-05-29 17:35:26	10248.4	53.3999999999996	6.07860078608076	10248.8	0.399999999999636	SC	1	TRUE	FALSE	FALSE	517.511583269025	13	15	darkblue	Post	NA	0	0	0	0	0	0	0	0	30	30	30	30	30	30	30	30
895	gm08_150c	10248.8	2008-05-29 17:36:19	10267.2	18.4000000000015	4.20088493717067	10267.4	0.199999999998909	SC	1	TRUE	FALSE	FALSE	517.511583269025	4	15	darkblue	Post	NA	0	0	0	0	0	0	0	0	30	30	30	30	30	30	30	30
896	gm08_150c	10267.4	2008-05-29 17:36:38	10299.2	31.8000000000011	5.7469279621162	10299.4	0.199999999998909	SC	1	TRUE	FALSE	FALSE	517.511583269025	8	15	darkblue	Post	NA	0	0	0	0	0	0	0	0	30	30	30	30	30	30	30	30
897	gm08_150c	10299.4	2008-05-29 17:37:10	10316.2	16.8000000000011	3.30020137029848	10316.4	0.199999999998909	SC	1	TRUE	FALSE	FALSE	517.511583269025	3	15	darkblue	Post	NA	0	0	0	0	0	0	0	0	30	30	30	30	30	30	30	30
898	gm08_150c	10316.4	2008-05-29 17:37:27	10412	95.6000000000004	15.2834265339067	10412.6	0.600000000000364	SC	1	TRUE	FALSE	FALSE	517.511583269025	12	15	darkblue	Post	NA	0	0	0	0	0	0	0	0	30	30	30	30	30	30	30	30
899	gm08_150c	10412.6	2008-05-29 17:39:03	10423.6	11	1.90710477111621	10424	0.399999999999636	SC	1	TRUE	FALSE	FALSE	517.511583269025	2	15	darkblue	Post	NA	0	0	0	0	0	0	0	0	30	30	30	30	30	30	30	30
900	gm08_150c	10424	2008-05-29 17:39:15	10434.8	10.7999999999993	1.79838994375335	10435.2	0.400000000001455	SC	1	TRUE	FALSE	FALSE	517.511583269025	2	15	darkblue	Post	NA	0	0	0	0	0	0	0	0	30	30	30	30	30	30	30	30
901	gm08_150c	10435.2	2008-05-29 17:39:26	10444.8	9.59999999999854	1.6573204748388	10445.4	0.600000000000364	SC	1	TRUE	FALSE	FALSE	517.511583269025	2	15	darkblue	Post	NA	0	0	0	0	0	0	0	0	30	30	30	30	30	30	30	30
902	gm08_150c	10445.4	2008-05-29 17:39:36	10455	9.60000000000036	1.84919471902482	10455.4	0.399999999999636	SC	1	TRUE	FALSE	FALSE	517.511583269025	2	15	darkblue	Post	NA	0	0	0	0	0	0	0	0	30	30	30	30	30	30	30	30
903	gm08_150c	10455.4	2008-05-29 17:39:46	10468.2	12.8000000000011	2.77214444775731	10468.4	0.199999999998909	SC	1	TRUE	FALSE	FALSE	517.511583269025	1	15	darkblue	Post	NA	0	0	0	0	0	0	0	0	30	30	30	30	30	30	30	30
904	gm08_150c	10468.4	2008-05-29 17:39:59	10480.4	12	2.94205526792411	10480.6	0.200000000000728	SC	1	TRUE	FALSE	FALSE	517.511583269025	2	15	darkblue	Post	NA	0	0	0	0	0	0	0	0	30	30	30	30	30	30	30	30
905	gm08_150c	10480.6	2008-05-29 17:40:11	10493.8	13.1999999999989	3.31299396899974	10494.4	0.600000000000364	SC	1	TRUE	FALSE	FALSE	517.511583269025	0	15	darkblue	Post	NA	0	0	0	0	0	0	0	0	30	30	30	30	30	30	30	30
906	gm08_150c	10494.4	2008-05-29 17:40:25	10507.2	12.8000000000011	2.82077019203028	10507.4	0.199999999998909	SC	1	TRUE	FALSE	FALSE	517.511583269025	2	15	darkblue	Post	NA	0	0	0	0	0	0	0	0	30	30	30	30	30	30	30	30
907	gm08_150c	10507.4	2008-05-29 17:40:38	10641.8	134.4	20.9195547661021	10642.2	0.400000000001455	SC	1	TRUE	FALSE	FALSE	517.511583269025	6	15	darkblue	Post	NA	0	0	0	0	0	0	0	0	30	30	30	30	30	30	30	30
908	gm08_150c	10642.2	2008-05-29 17:42:53	10655.2	13	2.48307342782291	10655.8	0.599999999998545	SC	1	TRUE	FALSE	FALSE	517.511583269025	2	15	darkblue	Post	NA	0	0	0	0	0	0	0	0	30	30	30	30	30	30	30	30
909	gm08_150c	10655.8	2008-05-29 17:43:06	10665.2	9.40000000000146	1.79919896955818	10665.8	0.599999999998545	SC	1	TRUE	FALSE	FALSE	517.511583269025	1	15	darkblue	Post	NA	0	0	0	0	0	0	0	0	30	30	30	30	30	30	30	30
910	gm08_150c	10665.8	2008-05-29 17:43:16	10676.2	10.4000000000015	1.67882417075188	10676.6	0.399999999999636	SC	1	TRUE	FALSE	FALSE	517.511583269025	1	15	darkblue	Post	NA	0	0	0	0	0	0	0	0	30	30	30	30	30	30	30	30
911	gm08_150c	10676.6	2008-05-29 17:43:27	10685.4	8.79999999999927	1.60615823768413	10685.6	0.200000000000728	SC	1	TRUE	FALSE	FALSE	517.511583269025	1	15	darkblue	Post	NA	0	0	0	0	0	0	0	0	30	30	30	30	30	30	30	30
912	gm08_150c	10685.6	2008-05-29 17:43:36	10853	167.4	19.0842554038464	10853.2	0.200000000000728	SC	1	TRUE	FALSE	FALSE	517.511583269025	42	15	darkblue	Post	NA	0	0	0	0	0	0	0	0	30	30	30	30	30	30	30	30
913	gm08_150c	10853.2	2008-05-29 17:46:24	10893	39.7999999999993	5.22390222972589	10893.2	0.200000000000728	SC	1	TRUE	FALSE	FALSE	517.511583269025	10	15	darkblue	Post	NA	0	0	0	0	0	0	0	0	30	30	30	30	30	30	30	30
914	gm08_150c	10893.2	2008-05-29 17:47:04	10907.4	14.1999999999989	3.22703889889817	10907.6	0.200000000000728	SC	1	TRUE	FALSE	FALSE	517.511583269025	4	15	darkblue	Post	NA	0	0	0	0	0	0	0	0	30	30	30	30	30	30	30	30
915	gm08_150c	10907.6	2008-05-29 17:47:18	10917.8	10.1999999999989	2.09620597697321	10918.2	0.400000000001455	SC	1	TRUE	FALSE	FALSE	517.511583269025	1	15	darkblue	Post	NA	0	0	0	0	0	0	0	0	30	30	30	30	30	30	30	30
916	gm08_150c	10918.2	2008-05-29 17:47:29	10932.2	14	2.29615964762826	10932.6	0.399999999999636	SC	1	TRUE	FALSE	FALSE	517.511583269025	5	15	darkblue	Post	NA	0	0	0	0	0	0	0	0	30	30	30	30	30	30	30	30
917	gm08_150c	10932.6	2008-05-29 17:47:43	10947.2	14.6000000000004	2.28080617821927	10947.6	0.399999999999636	SC	1	TRUE	FALSE	FALSE	517.511583269025	6	15	darkblue	Post	NA	0	0	0	0	0	0	0	0	30	30	30	30	30	30	30	30
918	gm08_150c	10947.6	2008-05-29 17:47:58	10970.4	22.7999999999993	5.01915437916921	10970.6	0.200000000000728	SC	1	TRUE	FALSE	FALSE	517.511583269025	1	15	darkblue	Post	NA	0	0	0	0	0	0	0	0	30	30	30	30	30	30	30	30
919	gm08_150c	10970.6	2008-05-29 17:48:21	10983.4	12.7999999999993	3.0530091374174	10983.6	0.200000000000728	SC	1	TRUE	FALSE	FALSE	517.511583269025	6	15	darkblue	Post	NA	0	0	0	0	0	0	0	0	30	30	30	30	30	30	30	30
920	gm08_150c	10983.6	2008-05-29 17:48:34	11049.8	66.1999999999989	13.7691627354519	11050	0.200000000000728	SC	1	TRUE	FALSE	FALSE	517.511583269025	13	15	darkblue	Post	NA	0	0	0	0	0	0	0	0	30	30	30	30	30	30	30	30
921	gm08_150c	11050	2008-05-29 17:49:41	11069	19	4.67823289327434	11069.6	0.600000000000364	SC	1	TRUE	FALSE	FALSE	517.511583269025	1	15	darkblue	Post	NA	0	0	0	0	0	0	0	0	30	30	30	30	30	30	30	30
922	gm08_150c	11069.6	2008-05-29 17:50:00	11081.4	11.7999999999993	1.74461919718336	11081.8	0.399999999999636	SC	1	TRUE	FALSE	FALSE	517.511583269025	1	15	darkblue	Post	NA	0	0	0	0	0	0	0	0	30	30	30	30	30	30	30	30
923	gm08_150c	11081.8	2008-05-29 17:50:12	11093.2	11.4000000000015	1.59884382742798	11093.8	0.599999999998545	SC	1	TRUE	FALSE	FALSE	517.511583269025	1	15	darkblue	Post	NA	0	0	0	0	0	0	0	0	30	30	30	30	30	30	30	30
924	gm08_150c	11093.8	2008-05-29 17:50:24	11124.8	31	6.85401746913841	11125	0.200000000000728	SC	1	TRUE	FALSE	FALSE	517.511583269025	5	15	darkblue	Post	NA	0	0	0	0	0	0	0	0	30	30	30	30	30	30	30	30
925	gm08_150c	11125	2008-05-29 17:50:56	11148.2	23.2000000000007	5.86220270481289	11148.4	0.199999999998909	SC	1	TRUE	FALSE	FALSE	517.511583269025	1	15	darkblue	Post	NA	0	0	0	0	0	0	0	0	30	30	30	30	30	30	30	30
926	gm08_150c	11148.4	2008-05-29 17:51:19	11159.2	10.8000000000011	1.75494432298933	11159.8	0.599999999998545	SC	1	TRUE	FALSE	FALSE	517.511583269025	1	15	darkblue	Post	NA	0	0	0	0	0	0	0	0	30	30	30	30	30	30	30	30
927	gm08_150c	11159.8	2008-05-29 17:51:30	11175.8	16	3.11273893704704	11176.2	0.400000000001455	SC	1	TRUE	FALSE	FALSE	517.511583269025	1	15	darkblue	Post	NA	0	0	0	0	0	0	0	0	30	30	30	30	30	30	30	30
928	gm08_150c	11176.2	2008-05-29 17:51:47	11209.8	33.5999999999985	6.10656414192232	11210.2	0.400000000001455	SC	1	TRUE	FALSE	FALSE	517.511583269025	4	15	darkblue	Post	NA	0	0	0	0	0	0	0	0	30	30	30	30	30	30	30	30
929	gm08_150c	11210.2	2008-05-29 17:52:21	11415.6	205.4	26.4392949120834	11416	0.399999999999636	SC	1	TRUE	FALSE	FALSE	517.511583269025	26	15	darkblue	Post	NA	0	0	0	0	0	0	0	0	30	30	30	30	30	30	30	30
930	gm08_150c	11416	2008-05-29 17:55:47	11438.8	22.7999999999993	5.1139313897894	11457	18.2000000000007	SC	1	TRUE	FALSE	FALSE	517.511583269025	1	15	darkblue	Post	NA	0	0	0	0	0	0	0	0	30	30	30	30	30	30	30	30
931	gm08_150c	11457	2008-05-29 17:56:28	11464.6	7.60000000000036	0.713018330798353	11464.8	0.199999999998909	SC	1	TRUE	FALSE	FALSE	517.511583269025	2	15	darkblue	Post	NA	0	0	0	0	0	0	0	0	30	30	30	30	30	30	30	30
932	gm08_150c	11464.8	2008-05-29 17:56:35	11493.4	28.6000000000004	4.79833753141135	11494.2	0.800000000001091	SC	1	TRUE	FALSE	FALSE	517.511583269025	1	15	darkblue	Post	NA	0	0	0	0	0	0	0	0	30	30	30	30	30	30	30	30
933	gm08_150c	11494.2	2008-05-29 17:57:05	11516	21.7999999999993	3.20772488895048	11567.4	51.3999999999996	SC	1	TRUE	FALSE	FALSE	517.511583269025	0	15	darkblue	Post	NA	0	0	0	0	0	0	0	0	30	30	30	30	30	30	30	30
934	gm08_150c	11567.4	2008-05-29 17:58:18	11600.2	32.8000000000011	5.09550189105918	11602.2	2	SC	1	TRUE	FALSE	FALSE	517.511583269025	1	15	darkblue	Post	NA	0	0	0	0	0	0	0	0	30	30	30	30	30	30	30	30
935	gm08_150c	11602.2	2008-05-29 17:58:53	11624.4	22.1999999999989	2.32612423219025	11625	0.600000000000364	SC	1	TRUE	FALSE	FALSE	517.511583269025	2	15	darkblue	Post	NA	0	0	0	0	0	0	0	0	30	30	30	30	30	30	30	30
936	gm08_150c	11625	2008-05-29 17:59:16	11648.6	23.6000000000004	2.78698857774056	11649.2	0.600000000000364	SC	1	TRUE	FALSE	FALSE	517.511583269025	2	15	darkblue	Post	NA	0	0	0	0	0	0	0	0	30	30	30	30	30	30	30	30
937	gm08_150c	11649.2	2008-05-29 17:59:40	11668	18.7999999999993	4.1010042848169	11668.4	0.399999999999636	SC	1	TRUE	FALSE	FALSE	517.511583269025	8	15	darkblue	Post	NA	0	0	0	0	0	0	0	0	30	30	30	30	30	30	30	30
938	gm08_150c	11668.4	2008-05-29 17:59:59	11693.4	25	5.30950718181439	11693.6	0.200000000000728	SC	1	TRUE	FALSE	FALSE	517.511583269025	9	15	darkblue	Post	NA	0	0	0	0	0	0	0	0	30	30	30	30	30	30	30	30
939	gm08_150c	11693.6	2008-05-29 18:00:24	11771	77.3999999999996	12.3094442910526	11771.6	0.600000000000364	SC	1	TRUE	FALSE	FALSE	517.511583269025	16	15	darkblue	Post	NA	0	0	0	0	0	0	0	0	30	30	30	30	30	30	30	30
940	gm08_150c	11771.6	2008-05-29 18:01:42	11785.4	13.7999999999993	2.1289601061581	11785.6	0.200000000000728	SC	1	TRUE	FALSE	FALSE	517.511583269025	3	15	darkblue	Post	NA	0	0	0	0	0	0	0	0	30	30	30	30	30	30	30	30
941	gm08_150c	11785.6	2008-05-29 18:01:56	11809.8	24.1999999999989	4.47799135152739	11810.2	0.400000000001455	SC	1	TRUE	FALSE	FALSE	517.511583269025	4	15	darkblue	Post	NA	0	0	0	0	0	0	0	0	30	30	30	30	30	30	30	30
942	gm08_150c	11810.2	2008-05-29 18:02:21	11831.2	21	3.73019805010538	11831.8	0.599999999998545	SC	1	TRUE	FALSE	FALSE	517.511583269025	5	15	darkblue	Post	NA	0	0	0	0	0	0	0	0	30	30	30	30	30	30	30	30
943	gm08_150c	11831.8	2008-05-29 18:02:42	11855	23.2000000000007	3.26715093356928	11855.6	0.600000000000364	SC	1	TRUE	FALSE	FALSE	517.511583269025	5	15	darkblue	Post	NA	0	0	0	0	0	0	0	0	30	30	30	30	30	30	30	30
944	gm08_150c	11855.6	2008-05-29 18:03:06	11885.4	29.7999999999993	4.68951716107436	11885.8	0.399999999999636	SC	1	TRUE	FALSE	FALSE	517.511583269025	5	15	darkblue	Post	NA	0	0	0	0	0	0	0	0	30	30	30	30	30	30	30	30
945	gm08_150c	11885.8	2008-05-29 18:03:36	11913.4	27.6000000000004	3.61936564491327	11913.8	0.399999999999636	SC	1	TRUE	FALSE	FALSE	517.511583269025	6	15	darkblue	Post	NA	0	0	0	0	0	0	0	0	30	30	30	30	30	30	30	30
946	gm08_150c	11913.8	2008-05-29 18:04:04	11937.2	23.4000000000015	4.04740425930522	11937.6	0.399999999999636	SC	1	TRUE	FALSE	FALSE	517.511583269025	2	15	darkblue	Post	NA	0	0	0	0	0	0	0	0	30	30	30	30	30	30	30	30
947	gm08_150c	11937.6	2008-05-29 18:04:28	11990.4	52.7999999999993	7.29057453887224	11990.8	0.399999999999636	SC	1	TRUE	FALSE	FALSE	517.511583269025	14	15	darkblue	LFAS	NA	0	0.412878789999706	0	0	0	0	0	0	30	-31.5333333333333	30	30	30	30	30	30
948	gm08_150c	11990.8	2008-05-29 18:05:21	12018.8	28	5.13714752344966	12019.2	0.400000000001455	SC	1	TRUE	FALSE	FALSE	517.511583269025	13	15	darkblue	LFAS	93.5479262865321	0	1	0	0	0	0	0	0	30	-30.65	30	30	30	30	30	30
949	gm08_150c	12019.2	2008-05-29 18:05:50	12128	108.799999999999	11.9771548988993	12128.2	0.200000000000728	SC	1	TRUE	FALSE	FALSE	517.511583269025	20	15	darkblue	LFAS	104.547926286532	0	1	0	0	0	0	0	0	30	-30.1666666666667	30	30	30	30	30	30
950	gm08_150c	12128.2	2008-05-29 18:07:39	12142.8	14.5999999999985	3.21039156424892	12143.2	0.400000000001455	SC	1	TRUE	FALSE	FALSE	517.511583269025	3	15	darkblue	LFAS	138.551963413099	0	1	0	0	0	0	0	0	30	-28.35	30	30	30	30	30	30
951	gm08_150c	12143.2	2008-05-29 18:07:54	12155.4	12.1999999999989	3.10413763860478	12155.6	0.200000000000728	SC	1	TRUE	FALSE	FALSE	517.511583269025	2	15	darkblue	LFAS	138.551963413099	0	1	0	0	0	0	0	0	30	-28.1	30	30	30	30	30	30
952	gm08_150c	12155.6	2008-05-29 18:08:06	12170.2	14.6000000000004	3.55234647664627	12170.6	0.399999999999636	SC	1	TRUE	FALSE	FALSE	517.511583269025	2	15	darkblue	LFAS	138.551963413099	0	1	0	0	0	0	0	0	30	-27.9	30	30	30	30	30	30
953	gm08_150c	12170.6	2008-05-29 18:08:21	12217.4	46.7999999999993	5.49968476941776	12217.8	0.399999999999636	SC	1	TRUE	FALSE	FALSE	517.511583269025	10	15	darkblue	LFAS	138.551963413099	0	1	0	0	0	0	0	0	30	-27.65	30	30	30	30	30	30
954	gm08_150c	12217.8	2008-05-29 18:09:08	12240.6	22.8000000000011	4.47266420225693	12241	0.399999999999636	SC	1	TRUE	FALSE	FALSE	517.511583269025	4	15	darkblue	LFAS	141.839362096701	0	1	0	0	0	0	0	0	30	-26.8666666666667	30	30	30	30	30	30
955	gm08_150c	12241	2008-05-29 18:09:32	12262.8	21.7999999999993	2.96772232571681	12263.2	0.400000000001455	SC	1	TRUE	FALSE	FALSE	517.511583269025	6	15	darkblue	LFAS	141.839362096701	0	1	0	0	0	0	0	0	30	-26.4666666666667	30	30	30	30	30	30
956	gm08_150c	12263.2	2008-05-29 18:09:54	12274.8	11.5999999999985	1.65517786364183	12275.4	0.600000000000364	SC	1	TRUE	FALSE	FALSE	517.511583269025	1	15	darkblue	LFAS	142.617474167266	0	1	0	0	0	0	0	0	30	-26.1	30	30	30	30	30	30
957	gm08_150c	12275.4	2008-05-29 18:10:06	12294	18.6000000000004	3.07386760214267	12294.2	0.200000000000728	SC	1	TRUE	FALSE	FALSE	517.511583269025	4	15	darkblue	LFAS	142.617474167266	0	1	0	0	0	0	0	0	30	-25.9	30	30	30	30	30	30
958	gm08_150c	12294.2	2008-05-29 18:10:25	12315.6	21.3999999999996	3.93751630716736	12316.6	1	SC	1	TRUE	FALSE	FALSE	517.511583269025	5	15	darkblue	LFAS	142.617474167266	0	1	0	0	0	0	0	0	30	-25.5833333333333	30	30	30	30	30	30
959	gm08_150c	12316.6	2008-05-29 18:10:47	12337.6	21	2.3728833615819	12338.2	0.600000000000364	SC	1	TRUE	FALSE	FALSE	517.511583269025	6	15	darkblue	LFAS	142.617474167266	0	1	0	0	0	0	0	0	30	-25.2166666666667	30	30	30	30	30	30
960	gm08_150c	12338.2	2008-05-29 18:11:09	12369.8	31.5999999999985	3.91192008351916	12370	0.200000000000728	SC	1	TRUE	FALSE	FALSE	517.511583269025	9	15	darkblue	LFAS	142.617474167266	0	1	0	0	0	0	0	0	30	-24.85	30	30	30	30	30	30
961	gm08_150c	12370	2008-05-29 18:11:41	12386	16	2.29417600399656	12386.6	0.600000000000364	SC	1	TRUE	FALSE	FALSE	517.511583269025	1	15	darkblue	LFAS	142.617474167266	0	1	0	0	0	0	0	0	30	-24.3166666666667	30	30	30	30	30	30
962	gm08_150c	12386.6	2008-05-29 18:11:57	12420.4	33.7999999999993	6.51332371809284	12421.2	0.800000000001091	SC	1	TRUE	FALSE	FALSE	517.511583269025	9	15	darkblue	LFAS	142.617474167266	0	1	0	0	0	0	0	0	30	-24.05	30	30	30	30	30	30
963	gm08_150c	12421.2	2008-05-29 18:12:32	12448.4	27.1999999999989	5.21728649998018	12448.6	0.200000000000728	SC	1	TRUE	FALSE	FALSE	517.511583269025	7	15	darkblue	LFAS	144.679025902853	0	1	0	0	0	0	0	0	30	-23.4666666666667	30	30	30	30	30	30
964	gm08_150c	12448.6	2008-05-29 18:12:59	12470.4	21.7999999999993	3.56405460533785	12471	0.600000000000364	SC	1	TRUE	FALSE	FALSE	517.511583269025	6	15	darkblue	LFAS	148.12386253647	0	1	0	0	0	0	0	0	30	-23.0166666666667	30	30	30	30	30	30
965	gm08_150c	12471	2008-05-29 18:13:22	12488	17	1.72046997291904	12488.6	0.600000000000364	SC	1	TRUE	FALSE	FALSE	517.511583269025	5	15	darkblue	LFAS	148.183061448224	0	1	0	0	0	0	0	0	30	-22.6333333333333	30	30	30	30	30	30
966	gm08_150c	12488.6	2008-05-29 18:13:39	12525.6	37	5.64347437784034	12530.4	4.79999999999927	SC	1	TRUE	FALSE	FALSE	517.511583269025	8	15	darkblue	LFAS	148.183061448224	0	1	0	0	0	0	0	0	30	-22.35	30	30	30	30	30	30
967	gm08_150c	12530.4	2008-05-29 18:14:21	12545	14.6000000000004	2.78632522402689	12545.6	0.600000000000364	SC	1	TRUE	FALSE	FALSE	517.511583269025	3	15	darkblue	LFAS	154.995734532855	0	1	0	0	0	0	0	0	30	-21.65	30	30	30	30	30	30
968	gm08_150c	12545.6	2008-05-29 18:14:36	12574.8	29.1999999999989	4.81158861175656	12575.2	0.400000000001455	SC	1	TRUE	FALSE	FALSE	517.511583269025	6	15	darkblue	LFAS	154.995734532855	0	1	0	0	0	0	0	0	30	-21.4	30	30	30	30	30	30
969	gm08_150c	12575.2	2008-05-29 18:15:06	12600.4	25.1999999999989	6.49425747744666	12601.2	0.800000000001091	SC	1	TRUE	FALSE	FALSE	517.511583269025	3	15	darkblue	LFAS	155.028632273068	0	1	0	0	0	0	0	0	30	-20.9	30	30	30	30	30	30
970	gm08_150c	12601.2	2008-05-29 18:15:32	12623.4	22.1999999999989	3.00623467481083	12623.8	0.399999999999636	SC	1	TRUE	FALSE	FALSE	517.511583269025	6	15	darkblue	LFAS	155.028632273068	0	1	0	0	0	0	0	0	30	-20.4666666666667	30	30	30	30	30	30
971	gm08_150c	12623.8	2008-05-29 18:15:54	12640.6	16.8000000000011	2.65906378704931	12641	0.399999999999636	SC	1	TRUE	FALSE	FALSE	517.511583269025	4	15	darkblue	LFAS	155.028632273068	0	1	0	0	0	0	0	0	30	-20.1	30	30	30	30	30	30
972	gm08_150c	12641	2008-05-29 18:16:12	12670.4	29.3999999999996	7.44066315111099	12670.8	0.399999999999636	SC	1	TRUE	FALSE	FALSE	517.511583269025	5	15	darkblue	LFAS	155.028632273068	0	1	0	0	0	0	0	0	30	-19.8	30	30	30	30	30	30
973	gm08_150c	12670.8	2008-05-29 18:16:41	12694	23.2000000000007	4.09031424148432	12694.4	0.399999999999636	SC	1	TRUE	FALSE	FALSE	517.511583269025	5	15	darkblue	LFAS	155.028632273068	0	1	0	0	0	0	0	0	30	-19.3166666666667	30	30	30	30	30	30
974	gm08_150c	12694.4	2008-05-29 18:17:05	12728.8	34.3999999999996	7.86163915898694	12729	0.200000000000728	SC	1	TRUE	FALSE	FALSE	517.511583269025	2	15	darkblue	LFAS	155.028632273068	0	1	0	0	0	0	0	0	30	-18.9166666666667	30	30	30	30	30	30
975	gm08_150c	12729	2008-05-29 18:17:40	12757.8	28.7999999999993	5.53481897967554	12758.2	0.400000000001455	SC	1	TRUE	FALSE	FALSE	517.511583269025	1	15	darkblue	LFAS	155.028632273068	0	1	0	0	0	0	0	0	30	-18.3333333333333	30	30	30	30	30	30
976	gm08_150c	12758.2	2008-05-29 18:18:09	12806	47.7999999999993	6.66619214744299	12806.4	0.399999999999636	SC	1	TRUE	FALSE	FALSE	517.511583269025	4	15	darkblue	LFAS	155.028632273068	0	1	0	0	0	0	0	0	30	-17.85	30	30	30	30	30	30
977	gm08_150c	12806.4	2008-05-29 18:18:57	12828.6	22.2000000000007	3.56376179997569	12829.4	0.799999999999272	SC	1	TRUE	FALSE	FALSE	517.511583269025	0	15	darkblue	LFAS	159.030625025992	0	1	0	0	0	0	0	0	30	-17.05	30	30	30	30	30	30
978	gm08_150c	12829.4	2008-05-29 18:19:20	12860.4	31	4.55016558876996	12881.2	20.8000000000011	SC	1	TRUE	FALSE	FALSE	517.511583269025	1	15	darkblue	LFAS	159.030625025992	0	1	0	0	0	0	0	0	30	-16.6666666666667	30	30	30	30	30	30
979	gm08_150c	12881.2	2008-05-29 18:20:12	12890	8.79999999999927	1.05112362794713	12890.8	0.799999999999272	SC	1	TRUE	FALSE	FALSE	517.511583269025	1	15	darkblue	LFAS	159.030625025992	0	1	0	0	0	0	0	0	30	-15.8	30	30	30	30	30	30
980	gm08_150c	12890.8	2008-05-29 18:20:21	12923	32.2000000000007	4.4300021678988	12923.8	0.799999999999272	SC	1	TRUE	FALSE	FALSE	517.511583269025	3	15	darkblue	LFAS	159.030625025992	0	1	0	0	0	0	0	0	30	-15.65	30	30	30	30	30	30
981	gm08_150c	12923.8	2008-05-29 18:20:54	12960.6	36.8000000000011	7.40201227167943	12961.2	0.600000000000364	SC	1	TRUE	FALSE	FALSE	517.511583269025	1	15	darkblue	LFAS	159.030625025992	0	1	0	0	0	0	0	0	30	-15.1	30	30	30	30	30	30
982	gm08_150c	12961.2	2008-05-29 18:21:32	13081	119.799999999999	14.4906637861829	13081.4	0.399999999999636	SC	1	TRUE	FALSE	FALSE	517.511583269025	10	15	darkblue	LFAS	159.030625025992	0	1	0	0	0	0	0	0	30	-14.4666666666667	30	30	30	30	30	30
983	gm08_150c	13081.4	2008-05-29 18:23:32	13107	25.6000000000004	5.55667436137506	13107.4	0.399999999999636	SC	1	TRUE	FALSE	FALSE	517.511583269025	2	15	darkblue	LFAS	159.030625025992	0	1	0	0	0	0	0	0	30	-12.4666666666667	30	30	30	30	30	30
984	gm08_150c	13107.4	2008-05-29 18:23:58	13123.2	15.8000000000011	2.88057299126598	13134.4	11.1999999999989	SC	1	TRUE	FALSE	FALSE	517.511583269025	1	15	darkblue	LFAS	157.018773829388	0	1	0	0	0	0	0	0	30	-12.0333333333333	30	30	30	30	30	30
985	gm08_150c	13134.4	2008-05-29 18:24:25	13142.2	7.80000000000109	1.4394129746253	13142.6	0.399999999999636	SC	1	TRUE	FALSE	FALSE	517.511583269025	1	15	darkblue	LFAS	157.018773829388	0	1	0	0	0	0	0	0	30	-11.5833333333333	30	30	30	30	30	30
986	gm08_150c	13142.6	2008-05-29 18:24:33	13168	25.3999999999996	6.55495802064877	13168.2	0.200000000000728	SC	1	TRUE	FALSE	FALSE	517.511583269025	3	15	darkblue	LFAS	157.018773829388	0	1	0	0	0	0	0	0	30	-11.45	30	30	30	30	30	30
987	gm08_150c	13168.2	2008-05-29 18:24:59	13199.4	31.1999999999989	6.23601457585459	13199.8	0.399999999999636	SC	1	TRUE	FALSE	FALSE	517.511583269025	1	15	darkblue	LFAS	157.914270754723	0	1	0	0	0	0	0	0	30	-11.0166666666667	30	30	30	30	30	30
988	gm08_150c	13199.8	2008-05-29 18:25:30	13347	147.200000000001	15.565388223049	13401.4	54.3999999999996	SC	1	TRUE	FALSE	FALSE	517.511583269025	13	15	darkblue	LFAS	157.914270754723	0	1	0	0	0	0	0	0	30	-10.5	30	30	30	30	30	30
989	gm08_150c	13401.4	2008-05-29 18:28:52	13406.8	5.39999999999964	0.638220873381676	13407.2	0.400000000001455	SC	1	TRUE	FALSE	FALSE	517.511583269025	1	15	darkblue	LFAS	165.348980685572	0	1	0	0	0	0	0	0	30	-7.13333333333333	30	30	30	30	30	30
990	gm08_150c	13407.2	2008-05-29 18:28:58	13421	13.7999999999993	2.08653049155553	13421.2	0.200000000000728	SC	1	TRUE	FALSE	FALSE	517.511583269025	1	15	darkblue	LFAS	165.348980685572	0	1	0	0	0	0	0	0	30	-7.03333333333333	30	30	30	30	30	30
991	gm08_150c	13421.2	2008-05-29 18:29:12	13454	32.7999999999993	6.00626796793518	13454.4	0.399999999999636	SC	1	TRUE	FALSE	FALSE	517.511583269025	1	15	darkblue	LFAS	165.348980685572	0	1	0	0	0	0	0	0	30	-6.8	30	30	30	30	30	30
992	gm08_150c	13454.4	2008-05-29 18:29:45	13484.2	29.8000000000011	5.57097385737433	13484.6	0.399999999999636	SC	1	TRUE	FALSE	FALSE	517.511583269025	2	15	darkblue	LFAS	165.348980685572	0	1	0	0	0	0	0	0	30	-6.25	30	30	30	30	30	30
993	gm08_150c	13484.6	2008-05-29 18:30:15	13511.4	26.7999999999993	4.96280823457197	13512	0.600000000000364	SC	1	TRUE	FALSE	FALSE	517.511583269025	1	15	darkblue	LFAS	165.348980685572	0	1	0	0	0	0	0	0	30	-5.75	30	30	30	30	30	30
994	gm08_150c	13512	2008-05-29 18:30:43	13535.6	23.6000000000004	4.2496808553485	13536	0.399999999999636	SC	1	TRUE	FALSE	FALSE	517.511583269025	3	15	darkblue	LFAS	167.40316874377	0	1	0	0	0	0	0	0	30	-5.28333333333333	30	30	30	30	30	30
995	gm08_150c	13536	2008-05-29 18:31:07	13562.6	26.6000000000004	4.03582576098731	13563	0.399999999999636	SC	1	TRUE	FALSE	FALSE	517.511583269025	5	15	darkblue	LFAS	167.40316874377	0	1	0	0	0	0	0	0	30	-4.88333333333333	30	30	30	30	30	30
996	gm08_150c	13563	2008-05-29 18:31:34	13595	32	3.86453249372217	13595.4	0.399999999999636	SC	1	TRUE	FALSE	FALSE	517.511583269025	2	15	darkblue	LFAS	167.789253605188	0	1	0	0	0	0	0	0	30	-4.43333333333333	30	30	30	30	30	30
997	gm08_150c	13595.4	2008-05-29 18:32:06	13628.4	33	6.52992938616259	13629	0.600000000000364	SC	1	TRUE	FALSE	FALSE	517.511583269025	3	15	darkblue	LFAS	170.108872563849	0	1	0	0	0	0	0	0	30	-3.9	30	30	30	30	30	30
998	gm08_150c	13629	2008-05-29 18:32:40	13675	46	3.98577237305909	13675.4	0.399999999999636	SC	1	TRUE	FALSE	FALSE	517.511583269025	12	15	darkblue	LFAS	170.108872563849	0	1	0	0	0	0	0	0	30	-3.33333333333333	30	30	30	30	30	30
999	gm08_150c	13675.4	2008-05-29 18:33:26	13747	71.6000000000004	9.09402879461928	13747.6	0.600000000000364	SC	1	TRUE	FALSE	FALSE	517.511583269025	6	15	darkblue	LFAS	170.108872563849	0	1	0	0	0	0	0	0	30	-2.56666666666667	30	30	30	30	30	30
1000	gm08_150c	13747.6	2008-05-29 18:34:38	13763.8	16.1999999999989	2.80530608834084	13764.4	0.600000000000364	SC	1	TRUE	FALSE	FALSE	517.511583269025	1	15	darkblue	LFAS	170.108872563849	0	1	0	0	0	0	0	0	30	-1.36666666666667	30	30	30	30	30	30
1001	gm08_150c	13764.4	2008-05-29 18:34:55	13811.6	47.2000000000007	7.023484750091	13812.2	0.600000000000364	SC	1	TRUE	FALSE	FALSE	517.511583269025	5	15	darkblue	LFAS	170.108872563849	0	1	0	0	0	0	0	0	30	-1.08333333333333	30	30	30	30	30	30
1002	gm08_150c	13812.2	2008-05-29 18:35:43	13838.4	26.1999999999989	4.07523176979253	13838.8	0.399999999999636	SC	1	TRUE	FALSE	FALSE	517.511583269025	3	15	darkblue	LFAS	170.108872563849	0	0.625954191874085	0	0	0	0	0	0	30	-0.283333333333333	30	30	30	30	30	30
1003	gm08_150c	13838.8	2008-05-29 18:36:09	13895	56.2000000000007	5.04337793183718	13895.4	0.399999999999636	SC	1	TRUE	FALSE	FALSE	517.511583269025	12	15	darkblue	Post	170.108872563849	0	0	0	0	0	0	0	0	30	0.15	30	30	30	30	30	30
1004	gm08_150c	13895.4	2008-05-29 18:37:06	13918.8	23.3999999999996	3.38465550647871	13919.2	0.400000000001455	SC	1	TRUE	FALSE	FALSE	517.511583269025	6	15	darkblue	Post	167.850340286415	0	0	0	0	0	0	0	0	30	1.1	30	30	30	30	30	30
1005	gm08_150c	13919.2	2008-05-29 18:37:30	13968.2	49	3.46202516113083	13969	0.799999999999272	SC	1	TRUE	FALSE	FALSE	517.511583269025	4	15	darkblue	Post	167.850340286415	0	0	0	0	0	0	0	0	30	1.5	30	30	30	30	30	30
1006	gm08_150c	13969	2008-05-29 18:38:20	14030.2	61.2000000000007	5.71069648414373	14030.6	0.399999999999636	SC	1	TRUE	FALSE	FALSE	517.511583269025	10	15	darkblue	Post	165.247961437225	0	0	0	0	0	0	0	0	30	2.33333333333333	30	30	30	30	30	30
1007	gm08_150c	14030.6	2008-05-29 18:39:21	14082.6	52	6.02455662968319	14083	0.399999999999636	SC	1	TRUE	FALSE	FALSE	517.511583269025	14	15	darkblue	Post	163.767054055421	0	0	0	0	0	0	0	0	30	3.35	30	30	30	30	30	30
1008	gm08_150c	14083	2008-05-29 18:40:14	14133.2	50.2000000000007	7.08319128382927	14133.6	0.399999999999636	SC	1	TRUE	FALSE	FALSE	517.511583269025	14	15	darkblue	Post	156.655384598901	0	0	0	0	0	0	0	0	30	4.23333333333333	30	30	30	30	30	30
1009	gm08_150c	14133.6	2008-05-29 18:41:04	14156.2	22.6000000000004	4.21193837658058	14156.4	0.199999999998909	SC	1	TRUE	FALSE	FALSE	517.511583269025	6	15	darkblue	Post	NA	0	0	0	0	0	0	0	0	30	5.06666666666667	30	30	30	30	30	30
1010	gm08_150c	14156.4	2008-05-29 18:41:27	14183.2	26.8000000000011	4.15413563223787	14183.4	0.199999999998909	SC	1	TRUE	FALSE	FALSE	517.511583269025	8	15	darkblue	Post	NA	0	0	0	0	0	0	0	0	30	5.45	30	30	30	30	30	30
1011	gm08_150c	14183.4	2008-05-29 18:41:54	14208.4	25	3.63515661258615	14208.6	0.200000000000728	SC	1	TRUE	FALSE	FALSE	517.511583269025	8	15	darkblue	Post	NA	0	0	0	0	0	0	0	0	30	5.9	30	30	30	30	30	30
1012	gm08_150c	14208.6	2008-05-29 18:42:19	14251.4	42.7999999999993	3.67028319810412	14251.8	0.399999999999636	SC	1	TRUE	FALSE	FALSE	517.511583269025	14	15	darkblue	Post	NA	0	0	0	0	0	0	0	0	30	6.31666666666667	30	30	30	30	30	30
1013	gm08_150c	14251.8	2008-05-29 18:43:02	14327.8	76	11.8754455562141	14328	0.200000000000728	SC	1	TRUE	FALSE	FALSE	517.511583269025	21	15	darkblue	Post	NA	0	0	0	0	0	0	0	0	30	7.03333333333333	30	30	30	30	30	30
1014	gm08_150c	14328	2008-05-29 18:44:19	14353.8	25.7999999999993	4.463699349193	14354.4	0.600000000000364	SC	1	TRUE	FALSE	FALSE	517.511583269025	5	15	darkblue	Post	NA	0	0	0	0	0	0	0	0	30	8.31666666666667	30	30	30	30	30	30
1015	gm08_150c	14354.4	2008-05-29 18:44:45	14429	74.6000000000004	10.2874121612355	14429.6	0.600000000000364	SC	1	TRUE	FALSE	FALSE	517.511583269025	10	15	darkblue	Post	NA	0	0	0	0	0	0	0	0	30	8.75	30	30	30	30	30	30
1016	gm08_150c	14429.6	2008-05-29 18:46:00	14486	56.3999999999996	7.9727551604191	14486.4	0.399999999999636	SC	1	TRUE	FALSE	FALSE	517.511583269025	7	15	darkblue	Post	NA	0	0	0	0	0	0	0	0	30	10	30	30	30	30	30	30
1017	gm08_150c	14486.4	2008-05-29 18:46:57	14501	14.6000000000004	2.57367108523577	14501.2	0.200000000000728	SC	1	TRUE	FALSE	FALSE	517.511583269025	2	15	darkblue	Post	NA	0	0	0	0	0	0	0	0	30	10.95	30	30	30	30	30	30
1018	gm08_150c	14501.2	2008-05-29 18:47:12	14518.2	17	3.54357404134705	14518.4	0.199999999998909	SC	1	TRUE	FALSE	FALSE	517.511583269025	4	15	darkblue	Post	NA	0	0	0	0	0	0	0	0	30	11.2	30	30	30	30	30	30
1019	gm08_150c	14518.4	2008-05-29 18:47:29	14546	27.6000000000004	3.62153253400246	14546.6	0.600000000000364	SC	1	TRUE	FALSE	FALSE	517.511583269025	5	15	darkblue	Post	NA	0	0	0	0	0	0	0	0	30	11.4833333333333	30	30	30	30	30	30
1020	gm08_150c	14546.6	2008-05-29 18:47:57	14559.8	13.1999999999989	2.11458362940663	14560.4	0.600000000000364	SC	1	TRUE	FALSE	FALSE	517.511583269025	4	15	darkblue	Post	NA	0	0	0	0	0	0	0	0	30	11.95	30	30	30	30	30	30
1021	gm08_150c	14560.4	2008-05-29 18:48:11	14585.4	25	3.52216668286466	14585.8	0.399999999999636	SC	1	TRUE	FALSE	FALSE	517.511583269025	5	15	darkblue	Post	NA	0	0	0	0	0	0	0	0	30	12.1833333333333	30	30	30	30	30	30
1022	gm08_150c	14585.8	2008-05-29 18:48:36	14617.6	31.8000000000011	3.61788830075639	14617.8	0.199999999998909	SC	1	TRUE	FALSE	FALSE	517.511583269025	5	15	darkblue	Post	NA	0	0	0	0	0	0	0	0	30	12.6	30	30	30	30	30	30
1023	gm08_150c	14617.8	2008-05-29 18:49:08	14657.6	39.8000000000011	5.21054294613378	14657.8	0.199999999998909	SC	1	TRUE	FALSE	FALSE	517.511583269025	12	15	darkblue	Post	NA	0	0	0	0	0	0	0	0	30	13.1333333333333	30	30	30	30	30	30
1024	gm08_150c	14657.8	2008-05-29 18:49:48	14770.8	113	15.9438741793316	14771.4	0.600000000000364	SC	1	TRUE	FALSE	FALSE	517.511583269025	7	15	darkblue	Post	NA	0	0	0	0	0	0	0	0	30	13.8	30	30	30	30	30	30
1025	gm08_150c	14771.4	2008-05-29 18:51:42	14784	12.6000000000004	2.15431868565486	14784.4	0.399999999999636	SC	1	TRUE	FALSE	FALSE	517.511583269025	1	15	darkblue	Post	NA	0	0	0	0	0	0	0	0	30	15.7	30	30	30	30	30	30
1026	gm08_150c	14784.4	2008-05-29 18:51:55	14797.4	13	2.40891159719572	14798	0.600000000000364	SC	1	TRUE	FALSE	FALSE	517.511583269025	2	15	darkblue	Post	NA	0	0	0	0	0	0	0	0	30	15.9166666666667	30	30	30	30	30	30
1027	gm08_150c	14798	2008-05-29 18:52:09	14812	14	2.20875492386469	14812.4	0.399999999999636	SC	1	TRUE	FALSE	FALSE	517.511583269025	3	15	darkblue	Post	NA	0	0	0	0	0	0	0	0	30	16.15	30	30	30	30	30	30
1028	gm08_150c	14812.4	2008-05-29 18:52:23	14837.6	25.2000000000007	3.15300694736422	14838	0.399999999999636	SC	1	TRUE	FALSE	FALSE	517.511583269025	6	15	darkblue	Post	NA	0	0	0	0	0	0	0	0	30	16.3833333333333	30	30	30	30	30	30
1029	gm08_150c	14838	2008-05-29 18:52:49	14863.6	25.6000000000004	3.21261896669641	14864	0.399999999999636	SC	1	TRUE	FALSE	FALSE	517.511583269025	5	15	darkblue	Post	NA	0	0	0	0	0	0	0	0	30	16.8166666666667	30	30	30	30	30	30
1030	gm08_150c	14864	2008-05-29 18:53:15	14890.2	26.2000000000007	3.30458901124568	14890.6	0.399999999999636	SC	1	TRUE	FALSE	FALSE	517.511583269025	7	15	darkblue	Post	NA	0	0	0	0	0	0	0	0	30	17.25	30	30	30	30	30	30
1031	gm08_150c	14890.6	2008-05-29 18:53:41	14926.6	36	3.08642115117598	14927	0.399999999999636	SC	1	TRUE	FALSE	FALSE	517.511583269025	10	15	darkblue	Post	NA	0	0	0	0	0	0	0	0	30	17.6833333333333	30	30	30	30	30	30
1032	gm08_150c	14927	2008-05-29 18:54:18	14952.2	25.2000000000007	2.67987896010083	14953.2	1	SC	1	TRUE	FALSE	FALSE	517.511583269025	8	15	darkblue	Post	NA	0	0	0	0	0	0	0	0	30	18.3	30	30	30	30	30	30
1033	gm08_150c	14953.2	2008-05-29 18:54:44	14979	25.7999999999993	3.27725745131311	14979.4	0.399999999999636	SC	1	TRUE	FALSE	FALSE	517.511583269025	7	15	darkblue	Post	NA	0	0	0	0	0	0	0	0	30	18.7333333333333	30	30	30	30	30	30
1034	gm08_150c	14979.4	2008-05-29 18:55:10	14998.2	18.8000000000011	2.84507820650961	14998.6	0.399999999999636	SC	1	TRUE	FALSE	FALSE	517.511583269025	5	15	darkblue	Post	NA	0	0	0	0	0	0	0	0	30	19.1666666666667	30	30	30	30	30	30
1035	gm08_150c	14998.6	2008-05-29 18:55:29	15027	28.3999999999996	4.45705792404166	15027.2	0.200000000000728	SC	1	TRUE	FALSE	FALSE	517.511583269025	15	15	darkblue	Post	NA	0	0	0	0	0	0	0	0	30	19.4833333333333	30	30	30	30	30	30
1036	gm08_150c	15027.2	2008-05-29 18:55:58	15042.8	15.5999999999985	2.44009318961391	15044.8	2	SC	1	TRUE	FALSE	FALSE	517.511583269025	1	15	darkblue	Post	NA	0	0	0	0	0	0	0	0	30	19.9666666666667	30	30	30	30	30	30
1037	gm08_150c	15044.8	2008-05-29 18:56:15	15064	19.2000000000007	3.20474381497085	15066.8	2.79999999999927	SC	1	TRUE	FALSE	FALSE	517.511583269025	3	15	darkblue	Post	NA	0	0	0	0	0	0	0	0	30	20.25	30	30	30	30	30	30
1038	gm08_150c	15066.8	2008-05-29 18:56:37	15074.4	7.60000000000036	0.58377583043229	15076.4	2	SC	1	TRUE	FALSE	FALSE	517.511583269025	1	15	darkblue	Post	NA	0	0	0	0	0	0	0	0	30	20.6166666666667	30	30	30	30	30	30
1039	gm08_150c	15076.4	2008-05-29 18:56:47	15087.6	11.2000000000007	1.90338719221148	15089.2	1.60000000000036	SC	1	TRUE	FALSE	FALSE	517.511583269025	1	15	darkblue	Post	NA	0	0	0	0	0	0	0	0	30	20.7833333333333	30	30	30	30	30	30
1040	gm08_150c	15089.2	2008-05-29 18:57:00	15105.6	16.3999999999996	2.67717352488205	15105.8	0.199999999998909	SC	1	TRUE	FALSE	FALSE	517.511583269025	5	15	darkblue	Post	NA	0	0	0	0	0	0	0	0	30	21	30	30	30	30	30	30
1041	gm08_150c	15105.8	2008-05-29 18:57:16	15135.6	29.8000000000011	3.83159540816436	15135.8	0.199999999998909	SC	1	TRUE	FALSE	FALSE	517.511583269025	8	15	darkblue	Post	NA	0	0	0	0	0	0	0	0	30	21.2666666666667	30	30	30	30	30	30
1042	gm08_150c	15135.8	2008-05-29 18:57:46	15158.6	22.8000000000011	2.52804572780768	15159	0.399999999999636	SC	1	TRUE	FALSE	FALSE	517.511583269025	5	15	darkblue	Post	NA	0	0	0	0	0	0	0	0	30	21.7666666666667	30	30	30	30	30	30
1043	gm08_150c	15159	2008-05-29 18:58:10	15203	44	5.18111129240454	15203.6	0.600000000000364	SC	1	TRUE	FALSE	FALSE	517.511583269025	13	15	darkblue	Post	NA	0	0	0	0	0	0	0	0	30	22.1666666666667	30	30	30	30	30	30
1044	gm08_150c	15203.6	2008-05-29 18:58:54	15221.4	17.7999999999993	2.958960187665	15221.8	0.399999999999636	SC	1	TRUE	FALSE	FALSE	517.511583269025	7	15	darkblue	Post	NA	0	0	0	0	0	0	0	0	30	22.9	30	30	30	30	30	30
1045	gm08_150c	15221.8	2008-05-29 18:59:12	15237.6	15.8000000000011	2.36343959566306	15238	0.399999999999636	SC	1	TRUE	FALSE	FALSE	517.511583269025	6	15	darkblue	Post	NA	0	0	0	0	0	0	0	0	30	23.2	30	30	30	30	30	30
1046	gm08_150c	15238	2008-05-29 18:59:29	15256	18	2.49805854764173	15256.6	0.600000000000364	SC	1	TRUE	FALSE	FALSE	517.511583269025	5	15	darkblue	Post	NA	0	0	0	0	0	0	0	0	30	23.4833333333333	30	30	30	30	30	30
1047	gm08_150c	15256.6	2008-05-29 18:59:47	15277.8	21.1999999999989	2.66456366530555	15278	0.200000000000728	SC	1	TRUE	FALSE	FALSE	517.511583269025	7	15	darkblue	Post	NA	0	0	0	0	0	0	0	0	30	23.7833333333333	30	30	30	30	30	30
1048	gm08_150c	15278	2008-05-29 19:00:09	15304.4	26.3999999999996	3.17530908282745	15304.6	0.200000000000728	SC	1	TRUE	FALSE	FALSE	517.511583269025	8	15	darkblue	Post	NA	0	0	0	0	0	0	0	0	30	24.15	30	30	30	30	30	30
1049	gm08_150c	15304.6	2008-05-29 19:00:35	15398.4	93.7999999999993	6.33536161478727	15399.2	0.800000000001091	SC	1	TRUE	FALSE	FALSE	517.511583269025	37	15	darkblue	Post	NA	0	0	0	0	0	0	0	0	30	24.5833333333333	30	30	30	30	30	30
1050	gm08_150c	15399.2	2008-05-29 19:02:10	15446	46.7999999999993	5.22382764555916	15446.2	0.200000000000728	SC	1	TRUE	FALSE	FALSE	517.511583269025	17	15	darkblue	Post	NA	0	0	0	0	0	0	0	0	30	26.1666666666667	30	30	30	30	30	30
1051	gm08_150c	15446.2	2008-05-29 19:02:57	15494.4	48.1999999999989	5.51548677389901	15494.8	0.399999999999636	SC	1	TRUE	FALSE	FALSE	517.511583269025	18	15	darkblue	Post	NA	0	0	0	0	0	0	0	0	30	26.95	30	30	30	30	30	30
1052	gm08_150c	15494.8	2008-05-29 19:03:45	15524.8	30	4.21409546842275	15525.2	0.400000000001455	SC	1	TRUE	FALSE	FALSE	517.511583269025	9	15	darkblue	Post	NA	0	0	0	0	0	0	0	0	30	27.75	30	30	30	30	30	30
1053	gm08_150c	15525.2	2008-05-29 19:04:16	15560.2	35	4.59435842170116	15560.6	0.399999999999636	SC	1	TRUE	FALSE	FALSE	517.511583269025	9	15	darkblue	Post	NA	0	0	0	0	0	0	0	0	30	28.2666666666667	30	30	30	30	30	30
1054	gm08_150c	15560.6	2008-05-29 19:04:51	15604.2	43.6000000000004	5.39430749155477	15609.4	5.19999999999891	SC	1	TRUE	FALSE	FALSE	517.511583269025	9	15	darkblue	Post	NA	0	0	0	0	0	0	0	0	30	28.85	30	30	30	30	30	30
1055	gm08_150c	15609.4	2008-05-29 19:05:40	15623	13.6000000000004	2.72630279289009	15623.4	0.399999999999636	SC	1	TRUE	FALSE	FALSE	517.511583269025	3	15	darkblue	Post	NA	0	0	0	0	0	0	0	0	30	29.6666666666667	30	30	30	30	30	30
1056	gm08_150c	15623.4	2008-05-29 19:05:54	15644.2	20.8000000000011	3.81331113600995	15644.4	0.199999999998909	SC	1	TRUE	FALSE	FALSE	517.511583269025	4	15	darkblue	Post	NA	0	0	0	0	0	0	0	0	30	29.9	30	30	30	30	30	30
1057	gm08_150c	15644.4	2008-05-29 19:06:15	15668.6	24.2000000000007	4.60039487310322	15668.8	0.199999999998909	SC	1	TRUE	FALSE	FALSE	517.511583269025	6	15	darkblue	Post	NA	0	0	0	0	0	0	0	0	30	30	30	30	30	30	30	30
1058	gm08_150c	15668.8	2008-05-29 19:06:39	15691	22.2000000000007	3.37276303336289	15691.6	0.600000000000364	SC	1	TRUE	FALSE	FALSE	517.511583269025	0	15	darkblue	Post	NA	0	0	0	0	0	0	0	0	30	30	30	30	30	30	30	30
1059	gm08_150c	15691.6	2008-05-29 19:07:02	15715.8	24.1999999999989	3.36473417912703	15716.4	0.600000000000364	SC	1	TRUE	FALSE	FALSE	517.511583269025	0	15	darkblue	Post	NA	0	0	0	0	0	0	0	0	30	30	30	30	30	30	30	30
1060	gm08_150c	15716.4	2008-05-29 19:07:27	15736.8	20.3999999999996	1.32400888206644	15737.4	0.600000000000364	SC	1	TRUE	FALSE	FALSE	517.511583269025	0	15	darkblue	Post	NA	0	0	0	0	0	0	0	0	30	30	30	30	30	30	30	30
1061	gm08_150c	15737.4	2008-05-29 19:07:48	15762.6	25.2000000000007	1.28522396778234	15763	0.399999999999636	SC	1	TRUE	FALSE	FALSE	517.511583269025	1	15	darkblue	Post	NA	0	0	0	0	0	0	0	0	30	30	30	30	30	30	30	30
1062	gm08_150c	15763	2008-05-29 19:08:14	15805.6	42.6000000000004	3.68099306508265	15810.4	4.79999999999927	SC	1	TRUE	FALSE	FALSE	517.511583269025	4	15	darkblue	Post	NA	0	0	0	0	0	0	0	0	30	30	30	30	30	30	30	30
1063	gm08_150c	15810.4	2008-05-29 19:09:01	15816.6	6.20000000000073	0.656752327059329	15816.8	0.199999999998909	SC	1	TRUE	FALSE	FALSE	517.511583269025	1	15	darkblue	Post	NA	0	0	0	0	0	0	0	0	30	30	30	30	30	30	30	30
1064	gm08_150c	15816.8	2008-05-29 19:09:07	15832.4	15.6000000000004	2.95249324433003	15833	0.600000000000364	SC	1	TRUE	FALSE	FALSE	517.511583269025	0	15	darkblue	Post	NA	0	0	0	0	0	0	0	0	30	30	30	30	30	30	30	30
1065	gm08_150c	15833	2008-05-29 19:09:24	15855.4	22.3999999999996	3.9332852025443	15856	0.600000000000364	SC	1	TRUE	FALSE	FALSE	517.511583269025	3	15	darkblue	Post	NA	0	0	0	0	0	0	0	0	30	30	30	30	30	30	30	30
1066	gm08_150c	15856	2008-05-29 19:09:47	15871.8	15.7999999999993	2.59756242690012	15872.2	0.400000000001455	SC	1	TRUE	FALSE	FALSE	517.511583269025	2	15	darkblue	Post	NA	0	0	0	0	0	0	0	0	30	30	30	30	30	30	30	30
1067	gm08_150c	15872.2	2008-05-29 19:10:03	15901.2	29	5.33153553442439	15901.8	0.599999999998545	SC	1	TRUE	FALSE	FALSE	517.511583269025	1	15	darkblue	Post	NA	0	0	0	0	0	0	0	0	30	30	30	30	30	30	30	30
1068	gm08_150c	15901.8	2008-05-29 19:10:32	15935.4	33.6000000000004	3.16229187817868	15936	0.600000000000364	SC	1	TRUE	FALSE	FALSE	517.511583269025	6	15	darkblue	Post	NA	0	0	0	0	0	0	0	0	30	30	30	30	30	30	30	30
1069	gm08_150c	15936	2008-05-29 19:11:07	15987.4	51.3999999999996	3.7469250784517	15989.6	2.20000000000073	SC	1	TRUE	FALSE	FALSE	517.511583269025	1	15	darkblue	Post	NA	0	0	0	0	0	0	0	0	30	30	30	30	30	30	30	30
1070	gm08_150c	15989.6	2008-05-29 19:12:00	16022	32.3999999999996	4.24445682181634	16022.8	0.799999999999272	SC	1	TRUE	FALSE	FALSE	517.511583269025	1	15	darkblue	Post	NA	0	0	0	0	0	0	0	0	30	30	30	30	30	30	30	30
1071	gm08_150c	16022.8	2008-05-29 19:12:33	16033	10.2000000000007	1.01389636361324	16033.6	0.600000000000364	SC	1	TRUE	FALSE	FALSE	517.511583269025	1	15	darkblue	Post	NA	0	0	0	0	0	0	0	0	30	30	30	30	30	30	30	30
1072	gm08_150c	16033.6	2008-05-29 19:12:44	16063.4	29.7999999999993	3.7866818250291	16064	0.600000000000364	SC	1	TRUE	FALSE	FALSE	517.511583269025	1	15	darkblue	Post	NA	0	0	0	0	0	0	0	0	30	30	30	30	30	30	30	30
1073	gm08_150c	16064	2008-05-29 19:13:15	16090.4	26.3999999999996	4.00760549416458	16091	0.600000000000364	SC	1	TRUE	FALSE	FALSE	517.511583269025	1	15	darkblue	Post	NA	0	0	0	0	0	0	0	0	30	30	30	30	30	30	30	30
1074	gm08_150c	16091	2008-05-29 19:13:42	16117.2	26.2000000000007	3.73221881779968	16133.6	16.3999999999996	SC	1	TRUE	FALSE	FALSE	517.511583269025	1	15	darkblue	Post	NA	0	0	0	0	0	0	0	0	30	30	30	30	30	30	30	30
1075	gm08_150c	16133.6	2008-05-29 19:14:24	16142.6	9	0.654928401835628	16143.2	0.600000000000364	SC	1	TRUE	FALSE	FALSE	517.511583269025	2	15	darkblue	Post	NA	0	0	0	0	0	0	0	0	30	30	30	30	30	30	30	30
1076	gm08_150c	16143.2	2008-05-29 19:14:34	16182.8	39.5999999999985	7.58450932585844	16183.4	0.600000000000364	SC	1	TRUE	FALSE	FALSE	517.511583269025	2	15	darkblue	Post	NA	0	0	0	0	0	0	0	0	30	30	30	30	30	30	30	30
1077	gm08_150c	16183.4	2008-05-29 19:15:14	16277.6	94.2000000000007	9.76162094277313	16278	0.399999999999636	SC	1	TRUE	FALSE	FALSE	517.511583269025	6	15	darkblue	Post	NA	0	0	0	0	0	0	0	0	30	30	30	30	30	30	30	30
1078	gm08_150c	16278	2008-05-29 19:16:49	16311.8	33.7999999999993	6.42617075242171	16333.6	21.8000000000011	SC	1	TRUE	FALSE	FALSE	517.511583269025	2	15	darkblue	Post	NA	0	0	0	0	0	0	0	0	30	30	30	30	30	30	30	30
1079	gm08_150c	16333.6	2008-05-29 19:17:44	16338.6	5	0.476325746218673	16339	0.399999999999636	SC	1	TRUE	FALSE	FALSE	517.511583269025	2	15	darkblue	Post	NA	0	0	0	0	0	0	0	0	30	30	30	30	30	30	30	30
1080	gm08_150c	16339	2008-05-29 19:17:50	16370.8	31.7999999999993	4.58018127065126	16401.4	30.6000000000022	SC	1	TRUE	FALSE	FALSE	517.511583269025	0	15	darkblue	Post	NA	0	0	0	0	0	0	0	0	30	30	30	30	30	30	30	30
1081	gm08_150c	16401.4	2008-05-29 19:18:52	16406.2	4.79999999999927	0.50368178202475	16406.6	0.399999999997817	SC	1	TRUE	FALSE	FALSE	517.511583269025	1	15	darkblue	Post	NA	0	0	0	0	0	0	0	0	30	30	30	30	30	30	30	30
1082	gm08_150c	16406.6	2008-05-29 19:18:57	16433.2	26.6000000000022	3.47206851881066	16495	61.7999999999993	SC	1	TRUE	FALSE	FALSE	517.511583269025	0	15	darkblue	Post	NA	0	0	0	0	0	0	0	0	30	30	30	30	30	30	30	30
1083	gm08_150c	16495	2008-05-29 19:20:26	16520.2	25.2000000000007	2.4314905151672	16521.2	1	SC	1	TRUE	FALSE	FALSE	517.511583269025	3	15	darkblue	Post	NA	0	0	0	0	0	0	0	0	30	30	30	30	30	30	30	30
1084	gm08_150c	16521.2	2008-05-29 19:20:52	16545.8	24.5999999999985	3.27396610052923	16546.6	0.799999999999272	SC	1	TRUE	FALSE	FALSE	517.511583269025	1	15	darkblue	Post	NA	0	0	0	0	0	0	0	0	30	30	30	30	30	30	30	30
1085	gm08_150c	16546.6	2008-05-29 19:21:17	16601	54.4000000000015	5.76535538596563	16672.8	71.7999999999993	SC	1	TRUE	FALSE	FALSE	517.511583269025	0	15	darkblue	Post	NA	0	0	0	0	0	0	0	0	30	30	30	30	30	30	30	30
1086	gm08_150c	16672.8	2008-05-29 19:23:23	16706.8	34	2.67392785090686	16708.4	1.60000000000218	SC	1	TRUE	FALSE	FALSE	517.511583269025	0	15	darkblue	Post	NA	0	0	0	0	0	0	0	0	30	30	30	30	30	30	30	30
1087	gm08_150c	16708.4	2008-05-29 19:23:59	16748.4	40	3.53185169045554	16755	6.59999999999854	SC	1	TRUE	FALSE	FALSE	517.511583269025	0	15	darkblue	Post	NA	0	0	0	0	0	0	0	0	30	30	30	30	30	30	30	30
1088	gm08_150c	16755	2008-05-29 19:24:46	16765	10	1.03059265777162	16765.6	0.599999999998545	SC	1	TRUE	FALSE	FALSE	517.511583269025	1	15	darkblue	Post	NA	0	0	0	0	0	0	0	0	30	30	30	30	30	30	30	30
1089	gm08_150c	16765.6	2008-05-29 19:24:56	16822.2	56.6000000000022	5.78091429751674	16822.6	0.399999999997817	SC	1	TRUE	FALSE	FALSE	517.511583269025	2	15	darkblue	Post	NA	0	0	0	0	0	0	0	0	30	30	30	30	30	30	30	30
1090	gm08_150c	16822.6	2008-05-29 19:25:53	16950.8	128.200000000001	13.4188067763543	17008.4	57.6000000000022	SC	1	TRUE	FALSE	FALSE	517.511583269025	18	15	darkblue	Post	NA	0	0	0	0	0	0	0	0	30	30	30	30	30	30	30	30
1091	gm08_150c	17008.4	2008-05-29 19:28:59	17051.8	43.3999999999978	6.0856116301032	17052.6	0.799999999999272	SC	1	TRUE	FALSE	FALSE	517.511583269025	1	15	darkblue	Post	NA	0	0	0	0	0	0	0	0	30	30	30	30	30	30	30	30
1092	gm08_150c	17052.6	2008-05-29 19:29:43	17080.8	28.2000000000007	4.34568286492249	17081.4	0.600000000002183	SC	1	TRUE	FALSE	FALSE	517.511583269025	1	15	darkblue	Post	NA	0	0	0	0	0	0	0	0	30	30	30	30	30	30	30	30
1093	gm08_150c	17081.4	2008-05-29 19:30:12	17117.2	35.7999999999993	5.29711217347739	17140.2	23	SC	1	TRUE	FALSE	FALSE	517.511583269025	0	15	darkblue	Post	NA	0	0	0	0	0	0	0	0	30	30	30	30	30	30	30	30
1094	gm08_150c	17140.2	2008-05-29 19:31:11	17153	12.7999999999993	1.47904959021181	17169.8	16.7999999999993	SC	1	TRUE	FALSE	FALSE	517.511583269025	0	15	darkblue	Post	NA	0	0	0	0	0	0	0	0	30	30	30	30	30	30	30	30
1095	gm08_150c	17169.8	2008-05-29 19:31:40	17217	47.2000000000007	7.56364415625308	17217.6	0.599999999998545	SC	1	TRUE	FALSE	FALSE	517.511583269025	3	15	darkblue	Post	NA	0	0	0	0	0	0	0	0	30	30	30	30	30	30	30	30
1096	gm08_150c	17217.6	2008-05-29 19:32:28	17256.4	38.8000000000029	7.6978028872885	17257	0.599999999998545	SC	1	TRUE	FALSE	FALSE	517.511583269025	1	15	darkblue	Post	NA	0	0	0	0	0	0	0	0	30	30	30	30	30	30	30	30
1097	gm08_150c	17257	2008-05-29 19:33:08	17271.6	14.5999999999985	1.11827766751328	17273.6	2	SC	1	TRUE	FALSE	FALSE	517.511583269025	1	15	darkblue	Post	NA	0	0	0	0	0	0	0	0	30	30	30	30	30	30	30	30
1098	gm08_150c	17273.6	2008-05-29 19:33:24	17292.6	19	2.0993249848506	17293.6	1	SC	1	TRUE	FALSE	FALSE	517.511583269025	2	15	darkblue	Post	NA	0	0	0	0	0	0	0	0	30	30	30	30	30	30	30	30
1099	gm08_150c	17293.6	2008-05-29 19:33:44	17322.4	28.8000000000029	2.27662878180533	17323.2	0.799999999999272	SC	1	TRUE	FALSE	FALSE	517.511583269025	2	15	darkblue	Post	NA	0	0	0	0	0	0	0	0	30	30	30	30	30	30	30	30
1100	gm08_150c	17323.2	2008-05-29 19:34:14	17369.2	46	3.12358946161777	17370.2	1	SC	1	TRUE	FALSE	FALSE	517.511583269025	12	15	darkblue	Post	NA	0	0	0	0	0	0	0	0	30	30	30	30	30	30	30	30
1101	gm08_150c	17370.2	2008-05-29 19:35:01	17422.4	52.2000000000007	6.35084958310964	17423	0.599999999998545	SC	1	TRUE	FALSE	FALSE	517.511583269025	13	15	darkblue	Post	NA	0	0	0	0	0	0	0	0	30	30	30	30	30	30	30	30
1102	gm08_150c	17423	2008-05-29 19:35:54	17452.4	29.4000000000015	7.25351129108471	17453	0.599999999998545	SC	1	TRUE	FALSE	FALSE	517.511583269025	2	15	darkblue	Post	NA	0	0	0	0	0	0	0	0	30	30	30	30	30	30	30	30
1103	gm08_150c	17453	2008-05-29 19:36:24	17469.2	16.2000000000007	2.45898326339962	17469.8	0.599999999998545	SC	1	TRUE	FALSE	FALSE	517.511583269025	1	15	darkblue	Post	NA	0	0	0	0	0	0	0	0	30	30	30	30	30	30	30	30
1104	gm08_150c	17469.8	2008-05-29 19:36:40	17500.2	30.4000000000015	3.56882540717288	17500.8	0.599999999998545	SC	1	TRUE	FALSE	FALSE	517.511583269025	2	15	darkblue	Post	NA	0	0	0	0	0	0	0	0	30	30	30	30	30	30	30	30
1105	gm08_150c	17500.8	2008-05-29 19:37:11	17540.2	39.4000000000015	7.61961525786497	17540.8	0.599999999998545	SC	1	TRUE	FALSE	FALSE	517.511583269025	1	15	darkblue	Post	NA	0	0	0	0	0	0	0	0	30	30	30	30	30	30	30	30
1106	gm08_150c	17540.8	2008-05-29 19:37:51	17565.8	25	4.49196156943463	17566.6	0.799999999999272	SC	1	TRUE	FALSE	FALSE	517.511583269025	2	15	darkblue	Post	NA	0	0	0	0	0	0	0	0	30	30	30	30	30	30	30	30
1107	gm08_150c	17566.6	2008-05-29 19:38:17	17590.8	24.2000000000007	3.83285570084295	17591.2	0.400000000001455	SC	1	TRUE	FALSE	FALSE	517.511583269025	3	15	darkblue	Post	NA	0	0	0	0	0	0	0	0	30	30	30	30	30	30	30	30
1108	gm08_150c	17591.2	2008-05-29 19:38:42	17692.8	101.599999999999	13.3040215968309	17693.4	0.600000000002183	SC	1	TRUE	FALSE	FALSE	517.511583269025	41	15	darkblue	Post	NA	0	0	0	0	0	0	0	0	30	30	30	30	30	30	30	30
1109	gm08_150c	17693.4	2008-05-29 19:40:24	17710.6	17.1999999999971	1.08197262527374	17711.4	0.80000000000291	SC	1	TRUE	FALSE	FALSE	517.511583269025	6	15	darkblue	Post	NA	0	0	0	0	0	0	0	0	30	30	30	30	30	30	30	30
1110	gm08_150c	17711.4	2008-05-29 19:40:42	17735.4	24	5.0319447976186	17736	0.599999999998545	SC	1	TRUE	FALSE	FALSE	517.511583269025	3	15	darkblue	Post	NA	0	0	0	0	0	0	0	0	30	30	30	30	30	30	30	30
1111	gm08_150c	17736	2008-05-29 19:41:07	17753.6	17.5999999999985	3.72414118314011	17754	0.400000000001455	SC	1	TRUE	FALSE	FALSE	517.511583269025	6	15	darkblue	Post	NA	0	0	0	0	0	0	0	0	30	30	30	30	30	30	30	30
1112	gm08_150c	17754	2008-05-29 19:41:25	17775	21	3.88430660002656	17775.4	0.400000000001455	SC	1	TRUE	FALSE	FALSE	517.511583269025	3	15	darkblue	Post	NA	0	0	0	0	0	0	0	0	30	30	30	30	30	30	30	30
1113	gm08_150c	17775.4	2008-05-29 19:41:46	17813	37.5999999999985	7.97561626020405	17813.4	0.400000000001455	SC	1	TRUE	FALSE	FALSE	517.511583269025	2	15	darkblue	Post	NA	0	0	0	0	0	0	0	0	30	30	30	30	30	30	30	30
1114	gm08_150c	17813.4	2008-05-29 19:42:24	17838.6	25.1999999999971	5.68630389452189	17839.2	0.600000000002183	SC	1	TRUE	FALSE	FALSE	517.511583269025	1	15	darkblue	Post	NA	0	0	0	0	0	0	0	0	30	30	30	30	30	30	30	30
1115	gm08_150c	17839.2	2008-05-29 19:42:50	17866.8	27.5999999999985	5.47978022488827	17867.6	0.799999999999272	SC	1	TRUE	FALSE	FALSE	517.511583269025	2	15	darkblue	Post	NA	0	0	0	0	0	0	0	0	30	30	30	30	30	30	30	30
1116	gm08_150c	17867.6	2008-05-29 19:43:18	17909.8	42.2000000000007	7.11324871986679	17910.4	0.600000000002183	SC	1	TRUE	FALSE	FALSE	517.511583269025	1	15	darkblue	Post	NA	0	0	0	0	0	0	0	0	30	30	30	30	30	30	30	30
1117	gm08_150c	17910.4	2008-05-29 19:44:01	17951.2	40.7999999999993	5.10830890047069	17952	0.799999999999272	SC	1	TRUE	FALSE	FALSE	517.511583269025	5	15	darkblue	Post	NA	0	0	0	0	0	0	0	0	30	30	30	30	30	30	30	30
1118	gm08_150c	17952	2008-05-29 19:44:43	17986.8	34.7999999999993	6.77850929895349	17987.4	0.600000000002183	SC	1	TRUE	FALSE	FALSE	517.511583269025	2	15	darkblue	Post	NA	0	0	0	0	0	0	0	0	30	30	30	30	30	30	30	30
1119	gm08_150c	17987.4	2008-05-29 19:45:18	18015.8	28.3999999999978	4.4802367812193	18016.4	0.600000000002183	SC	1	TRUE	FALSE	FALSE	517.511583269025	1	15	darkblue	Post	NA	0	0	0	0	0	0	0	0	30	30	30	30	30	30	30	30
1120	gm08_150c	18016.4	2008-05-29 19:45:47	18033.2	16.7999999999993	1.88288040166184	18035.8	2.59999999999854	SC	1	TRUE	FALSE	FALSE	517.511583269025	1	15	darkblue	Post	NA	0	0	0	0	0	0	0	0	30	30	30	30	30	30	30	30
1121	gm08_150c	18035.8	2008-05-29 19:46:06	18083	47.2000000000007	5.72972307175216	18086.2	3.20000000000073	SC	1	TRUE	FALSE	FALSE	517.511583269025	2	15	darkblue	Post	NA	0	0	0	0	0	0	0	0	30	30	30	30	30	30	30	30
1122	gm08_150c	18086.2	2008-05-29 19:46:57	18132.4	46.2000000000007	2.61812933554816	18167.6	35.1999999999971	SC	1	TRUE	FALSE	FALSE	517.511583269025	0	15	darkblue	Post	NA	0	0	0	0	0	0	0	0	30	30	30	30	30	30	30	30
1123	gm08_150c	18167.6	2008-05-29 19:48:18	18201.4	33.8000000000029	3.09429718745293	18202.2	0.799999999999272	SC	1	TRUE	FALSE	FALSE	517.511583269025	2	15	darkblue	Post	NA	0	0	0	0	0	0	0	0	30	30	30	30	30	30	30	30
1124	gm08_150c	18202.2	2008-05-29 19:48:53	18246.8	44.5999999999985	5.17973964847298	18247.8	1	SC	1	TRUE	FALSE	FALSE	517.511583269025	9	15	darkblue	Post	NA	0	0	0	0	0	0	0	0	30	30	30	30	30	30	30	30
1125	gm08_150c	18247.8	2008-05-29 19:49:38	18297.8	50	3.60010429651708	18298.4	0.600000000002183	SC	1	TRUE	FALSE	FALSE	517.511583269025	11	15	darkblue	Post	NA	0	0	0	0	0	0	0	0	30	30	30	30	30	30	30	30
1126	gm08_150c	18298.4	2008-05-29 19:50:29	18327	28.5999999999985	4.71599429895616	18327.4	0.400000000001455	SC	1	TRUE	FALSE	FALSE	517.511583269025	7	15	darkblue	Post	NA	0	0	0	0	0	0	0	0	30	30	30	30	30	30	30	30
1127	gm08_150c	18327.4	2008-05-29 19:50:58	18361	33.5999999999985	7.46284271125319	18361.2	0.200000000000728	SC	1	TRUE	FALSE	FALSE	517.511583269025	5	15	darkblue	Post	NA	0	0	0	0	0	0	0	0	30	30	30	30	30	30	30	30
1128	gm08_150c	18361.2	2008-05-29 19:51:32	18382.2	21	2.88411711575613	18382.8	0.599999999998545	SC	1	TRUE	FALSE	FALSE	517.511583269025	4	15	darkblue	Post	NA	0	0	0	0	0	0	0	0	30	30	30	30	30	30	30	30
1129	gm08_150c	18382.8	2008-05-29 19:51:53	18480.2	97.4000000000015	12.4626543018225	18480.4	0.200000000000728	SC	1	TRUE	FALSE	FALSE	517.511583269025	23	15	darkblue	Post	NA	0	0	0	0	0	0	0	0	30	30	30	30	30	30	30	30
1130	gm08_150c	18480.4	2008-05-29 19:53:31	18507.8	27.3999999999978	3.48617761534775	18508.4	0.600000000002183	SC	1	TRUE	FALSE	FALSE	517.511583269025	4	15	darkblue	Post	NA	0	0	0	0	0	0	0	0	30	30	30	30	30	30	30	30
1131	gm08_150c	18508.4	2008-05-29 19:53:59	18541.8	33.3999999999978	3.15246279212412	18542.6	0.799999999999272	SC	1	TRUE	FALSE	FALSE	517.511583269025	4	15	darkblue	Post	NA	0	0	0	0	0	0	0	0	30	30	30	30	30	30	30	30
1132	gm08_150c	18542.6	2008-05-29 19:54:33	18570.2	27.6000000000022	2.7639590689404	18625.6	55.3999999999978	SC	1	TRUE	FALSE	FALSE	517.511583269025	3	15	darkblue	Post	NA	0	0	0	0	0	0	0	0	30	30	30	30	30	30	30	30
1133	gm08_150c	18625.6	2008-05-29 19:55:56	18633	7.40000000000146	0.813033710132969	18633.2	0.200000000000728	SC	1	TRUE	FALSE	FALSE	517.511583269025	2	15	darkblue	Post	NA	0	0	0	0	0	0	0	0	30	30	30	30	30	30	30	30
1134	gm08_150c	18633.2	2008-05-29 19:56:04	18695.2	62	8.78608005801029	18697	1.79999999999927	SC	1	TRUE	FALSE	FALSE	517.511583269025	9	15	darkblue	Post	NA	0	0	0	0	0	0	0	0	30	30	30	30	30	30	30	30
1135	gm08_150c	18697	2008-05-29 19:57:08	18714.4	17.4000000000015	2.4075676380676	18715	0.599999999998545	SC	1	TRUE	FALSE	FALSE	517.511583269025	4	15	darkblue	Post	NA	0	0	0	0	0	0	0	0	30	30	30	30	30	30	30	30
1136	gm08_150c	18715	2008-05-29 19:57:26	18738.2	23.2000000000007	1.9608658695922	18738.6	0.399999999997817	SC	1	TRUE	FALSE	FALSE	517.511583269025	6	15	darkblue	Post	NA	0	0	0	0	0	0	0	0	30	30	30	30	30	30	30	30
1137	gm08_150c	18738.6	2008-05-29 19:57:49	18772.8	34.2000000000007	2.11959465713387	18773.4	0.600000000002183	SC	1	TRUE	FALSE	FALSE	517.511583269025	5	15	darkblue	Post	NA	0	0	0	0	0	0	0	0	30	30	30	30	30	30	30	30
1138	gm08_150c	18773.4	2008-05-29 19:58:24	18796.6	23.1999999999971	2.34175487867567	18799	2.40000000000146	SC	1	TRUE	FALSE	FALSE	517.511583269025	6	15	darkblue	Post	NA	0	0	0	0	0	0	0	0	30	30	30	30	30	30	30	30
1139	gm08_150c	18799	2008-05-29 19:58:50	18825.6	26.5999999999985	4.35465125238126	18826	0.400000000001455	SC	1	TRUE	FALSE	FALSE	517.511583269025	3	15	darkblue	Post	NA	0	0	0	0	0	0	0	0	30	30	30	30	30	30	30	30
1140	gm08_150c	18826	2008-05-29 19:59:17	18840.4	14.4000000000015	2.63203724368157	18840.8	0.399999999997817	SC	1	TRUE	FALSE	FALSE	517.511583269025	3	15	darkblue	Post	NA	0	0	0	0	0	0	0	0	30	30	30	30	30	30	30	30
1141	gm08_150c	18840.8	2008-05-29 19:59:31	18886.8	46	6.43921263883347	18887	0.200000000000728	SC	1	TRUE	FALSE	FALSE	517.511583269025	8	15	darkblue	Post	NA	0	0	0	0	0	0	0	0	30	30	30	30	30	30	30	30
1142	gm08_150c	18887	2008-05-29 20:00:18	18922	35	3.90082340153858	18922.2	0.200000000000728	SC	1	TRUE	FALSE	FALSE	517.511583269025	12	15	darkblue	Post	NA	0	0	0	0	0	0	0	0	30	30	30	30	30	30	30	30
1143	gm08_150c	18922.2	2008-05-29 20:00:53	18951.4	29.2000000000007	3.96420730598026	18951.8	0.399999999997817	SC	1	TRUE	FALSE	FALSE	517.511583269025	8	15	darkblue	Post	NA	0	0	0	0	0	0	0	0	30	30	30	30	30	30	30	30
2357	gm08_159a	6216.8	2008-06-07 20:44:19	6240.6	23.8000000000002	2.79670275652061	6241.2	0.599999999999454	L	0	FALSE	FALSE	TRUE	755.879393240501	5	17	palegreen	Baseline	NA	0	0	0	0	0	0	0	0	30	30	30	30	30	30	30	30
2358	gm08_159a	6241.2	2008-06-07 20:44:44	6275.2	34	4.32101174862687	6276	0.800000000000182	L	0	FALSE	FALSE	TRUE	755.879393240501	4	17	palegreen	Baseline	NA	0	0	0	0	0	0	0	0	30	30	30	30	30	30	30	30
2359	gm08_159a	6276	2008-06-07 20:45:19	6298.8	22.8000000000002	3.24552960091177	6299.2	0.399999999999636	L	0	FALSE	FALSE	TRUE	755.879393240501	3	17	palegreen	Baseline	NA	0	0	0	0	0	0	0	0	30	30	30	30	30	30	30	30
2360	gm08_159a	6299.2	2008-06-07 20:45:42	6337.2	38	4.62273510315013	6337.6	0.400000000000546	L	0	FALSE	FALSE	TRUE	755.879393240501	6	17	palegreen	Baseline	NA	0	0	0	0	0	0	0	0	30	30	30	30	30	30	30	30
2361	gm08_159a	6337.6	2008-06-07 20:46:20	6367.4	29.7999999999993	2.88939215314244	6368	0.600000000000364	L	0	FALSE	FALSE	TRUE	755.879393240501	1	17	palegreen	Baseline	NA	0	0	0	0	0	0	0	0	30	30	30	30	30	30	30	30
2362	gm08_159a	6368	2008-06-07 20:46:51	6406.4	38.3999999999996	4.1307768825956	6407.2	0.800000000000182	L	0	FALSE	FALSE	TRUE	755.879393240501	5	17	palegreen	Baseline	NA	0	0	0	0	0	0	0	0	30	30	30	30	30	30	30	30
2363	gm08_159a	6407.2	2008-06-07 20:47:30	6429	21.8000000000002	2.89118079665336	6429.4	0.399999999999636	L	0	FALSE	FALSE	TRUE	755.879393240501	4	17	palegreen	Baseline	NA	0	0	0	0	0	0	0	0	30	30	30	30	30	30	30	30
2364	gm08_159a	6429.4	2008-06-07 20:47:52	6446.4	17	2.41429817084356	6447	0.600000000000364	L	0	FALSE	FALSE	TRUE	755.879393240501	1	17	palegreen	Baseline	NA	0	0	0	0	0	0	0	0	30	30	30	30	30	30	30	30
2365	gm08_159a	6447	2008-06-07 20:48:10	6477.6	30.6000000000004	3.62563755194121	6478.2	0.599999999999454	L	0	FALSE	FALSE	TRUE	755.879393240501	4	17	palegreen	Baseline	NA	0	0	0	0	0	0	0	0	30	30	30	30	30	30	30	30
2366	gm08_159a	6478.2	2008-06-07 20:48:41	6494.6	16.4000000000005	2.41455034073353	6495.2	0.599999999999454	L	0	FALSE	FALSE	TRUE	755.879393240501	3	17	palegreen	Baseline	NA	0	0	0	0	0	0	0	0	30	30	30	30	30	30	30	30
2367	gm08_159a	6495.2	2008-06-07 20:48:58	6546.8	51.6000000000004	3.34159716742568	6547.2	0.399999999999636	L	0	FALSE	FALSE	TRUE	755.879393240501	6	17	palegreen	Baseline	NA	0	0	0	0	0	0	0	0	30	30	30	30	30	30	30	30
2368	gm08_159a	6547.2	2008-06-07 20:49:50	6572.6	25.4000000000005	2.62774685219308	6573	0.399999999999636	L	0	FALSE	FALSE	TRUE	755.879393240501	3	17	palegreen	Baseline	NA	0	0	0	0	0	0	0	0	30	30	30	30	30	30	30	30
2369	gm08_159a	6573	2008-06-07 20:50:16	6594.8	21.8000000000002	2.47290579937638	6595.4	0.599999999999454	L	0	FALSE	FALSE	TRUE	755.879393240501	1	17	palegreen	Baseline	NA	0	0	0	0	0	0	0	0	30	30	30	30	30	30	30	30
2370	gm08_159a	6595.4	2008-06-07 20:50:38	6628.6	33.2000000000007	4.07158041550165	6629.4	0.799999999999272	L	0	FALSE	FALSE	TRUE	755.879393240501	3	17	palegreen	Baseline	NA	0	0	0	0	0	0	0	0	30	30	30	30	30	30	30	30
2371	gm08_159a	6629.4	2008-06-07 20:51:12	6661.8	32.4000000000005	3.60742645014497	6662.6	0.800000000000182	L	0	FALSE	FALSE	TRUE	755.879393240501	0	17	palegreen	Baseline	NA	0	0	0	0	0	0	0	0	30	30	30	30	30	30	30	30
2372	gm08_159a	6662.6	2008-06-07 20:51:45	6720	57.3999999999996	11.2620643108189	6720.6	0.600000000000364	L	0	FALSE	FALSE	TRUE	755.879393240501	5	17	palegreen	Baseline	NA	0	0	0	0	0	0	0	0	30	30	30	30	30	30	30	30
2373	gm08_159a	6720.6	2008-06-07 20:52:43	6749.8	29.1999999999998	3.40989040815588	6750.6	0.800000000000182	L	0	FALSE	FALSE	TRUE	755.879393240501	3	17	palegreen	Baseline	NA	0	0	0	0	0	0	0	0	30	30	30	30	30	30	30	30
2374	gm08_159a	6750.6	2008-06-07 20:53:13	6874.8	124.2	7.84032268955854	6876.6	1.80000000000018	L	0	FALSE	FALSE	TRUE	755.879393240501	25	17	palegreen	Baseline	NA	0	0	0	0	0	0	0	0	30	30	30	30	30	30	30	30
2375	gm08_159a	6876.6	2008-06-07 20:55:19	6900	23.3999999999996	2.71141929930141	6900.8	0.800000000000182	L	0	FALSE	FALSE	TRUE	755.879393240501	5	17	palegreen	Baseline	NA	0	0	0	0	0	0	0	0	30	30	30	30	30	30	30	30
2376	gm08_159a	6900.8	2008-06-07 20:55:43	6925.2	24.3999999999996	3.75835266520751	6931	5.80000000000018	L	0	FALSE	FALSE	TRUE	755.879393240501	4	17	palegreen	Baseline	NA	0	0	0	0	0	0	0	0	30	30	30	30	30	30	30	30
2377	gm08_159a	6931	2008-06-07 20:56:14	6949.6	18.6000000000004	2.42178254829241	6950.2	0.599999999999454	L	0	FALSE	FALSE	TRUE	755.879393240501	3	17	palegreen	Baseline	NA	0	0	0	0	0	0	0	0	30	30	30	30	30	30	30	30
2378	gm08_159a	6950.2	2008-06-07 20:56:33	7023	72.8000000000002	3.95987551842954	7023.6	0.600000000000364	L	0	FALSE	FALSE	TRUE	755.879393240501	26	17	palegreen	Baseline	NA	0	0	0	0	0	0	0	0	30	30	30	30	30	30	30	30
2379	gm08_159a	7023.6	2008-06-07 20:57:46	7054.8	31.1999999999998	2.54298004782461	7055.2	0.399999999999636	L	0	FALSE	FALSE	TRUE	755.879393240501	3	17	palegreen	Baseline	NA	0	0	0	0	0	0	0	0	30	30	30	30	30	30	30	30
2380	gm08_159a	7055.2	2008-06-07 20:58:18	7076.2	21	2.6346032863658	7076.6	0.400000000000546	L	0	FALSE	FALSE	TRUE	755.879393240501	4	17	palegreen	Baseline	NA	0	0	0	0	0	0	0	0	30	30	30	30	30	30	30	30
2381	gm08_159a	7076.6	2008-06-07 20:58:39	7109	32.3999999999996	3.86037272293638	7109.6	0.600000000000364	L	0	FALSE	FALSE	TRUE	755.879393240501	10	17	palegreen	Baseline	NA	0	0	0	0	0	0	0	0	30	30	30	30	30	30	30	30
2382	gm08_159a	7109.6	2008-06-07 20:59:12	7130.2	20.5999999999995	3.53799312007551	7131	0.800000000000182	L	0	FALSE	FALSE	TRUE	755.879393240501	1	17	palegreen	Baseline	NA	0	0	0	0	0	0	0	0	30	30	30	30	30	30	30	30
2383	gm08_159a	7131	2008-06-07 20:59:34	7157.2	26.1999999999998	2.80832434534399	7157.8	0.600000000000364	L	0	FALSE	FALSE	TRUE	755.879393240501	5	17	palegreen	Baseline	NA	0	0	0	0	0	0	0	0	30	30	30	30	30	30	30	30
2384	gm08_159a	7157.8	2008-06-07 21:00:00	7187.8	30	6.04802704603963	7188.2	0.399999999999636	L	0	FALSE	FALSE	TRUE	755.879393240501	0	17	palegreen	Baseline	NA	0	0	0	0	0	0	0	0	30	30	30	30	30	30	30	30
2385	gm08_159a	7188.2	2008-06-07 21:00:31	7218.2	30	5.69691769059738	7218.8	0.600000000000364	L	0	FALSE	FALSE	TRUE	755.879393240501	3	17	palegreen	Baseline	NA	0	0	0	0	0	0	0	0	30	30	30	30	30	30	30	30
2386	gm08_159a	7218.8	2008-06-07 21:01:01	7242.4	23.5999999999995	3.75060671265468	7242.8	0.400000000000546	L	0	FALSE	FALSE	TRUE	755.879393240501	3	17	palegreen	Baseline	NA	0	0	0	0	0	0	0	0	30	30	30	30	30	30	30	30
2387	gm08_159a	7242.8	2008-06-07 21:01:25	7269	26.1999999999998	4.68007237648716	7269.6	0.600000000000364	L	0	FALSE	FALSE	TRUE	755.879393240501	2	17	palegreen	Baseline	NA	0	0	0	0	0	0	0	0	30	30	30	30	30	30	30	30
2388	gm08_159a	7269.6	2008-06-07 21:01:52	7288.8	19.1999999999998	3.12138535239151	7289.4	0.599999999999454	L	0	FALSE	FALSE	TRUE	755.879393240501	1	17	palegreen	Baseline	NA	0	0	0	0	0	0	0	0	30	30	30	30	30	30	30	30
2389	gm08_159a	7289.4	2008-06-07 21:02:12	7313	23.6000000000004	4.62013848702709	7313.4	0.399999999999636	L	0	FALSE	FALSE	TRUE	755.879393240501	0	17	palegreen	Baseline	NA	0	0	0	0	0	0	0	0	30	30	30	30	30	30	30	30
2390	gm08_159a	7313.4	2008-06-07 21:02:36	7346.2	32.8000000000002	5.22855912805448	7347	0.800000000000182	L	0	FALSE	FALSE	TRUE	755.879393240501	1	17	palegreen	Baseline	NA	0	0	0	0	0	0	0	0	30	30	30	30	30	30	30	30
2391	gm08_159a	7347	2008-06-07 21:03:10	7373.6	26.6000000000004	3.10516145095044	7374	0.399999999999636	L	0	FALSE	FALSE	TRUE	755.879393240501	3	17	palegreen	Baseline	NA	0	0	0	0	0	0	0	0	30	30	30	30	30	30	30	30
2392	gm08_159a	7374	2008-06-07 21:03:37	7417.2	43.1999999999998	4.00643212198708	7417.6	0.400000000000546	L	0	FALSE	FALSE	TRUE	755.879393240501	6	17	palegreen	Baseline	NA	0	0	0	0	0	0	0	0	30	30	30	30	30	30	30	30
2393	gm08_159a	7417.6	2008-06-07 21:04:20	7440	22.3999999999996	4.13124675866345	7440.6	0.600000000000364	L	0	FALSE	FALSE	TRUE	755.879393240501	0	17	palegreen	Baseline	NA	0	0	0	0	0	0	0	0	30	30	30	30	30	30	30	30
2394	gm08_159a	7440.6	2008-06-07 21:04:43	7477.8	37.1999999999998	4.36926672179697	7478.6	0.800000000000182	L	0	FALSE	FALSE	TRUE	755.879393240501	5	17	palegreen	Baseline	NA	0	0	0	0	0	0	0	0	30	30	30	30	30	30	30	30
2395	gm08_159a	7478.6	2008-06-07 21:05:21	7529.4	50.7999999999993	5.415250236523	7529.8	0.400000000000546	L	0	FALSE	FALSE	TRUE	755.879393240501	8	17	palegreen	Baseline	NA	0	0	0	0	0	0	0	0	30	30	30	30	30	30	30	30
2396	gm08_159a	7529.8	2008-06-07 21:06:12	7570	40.1999999999998	6.23906511087386	7583	13	L	0	FALSE	FALSE	TRUE	755.879393240501	4	17	palegreen	Baseline	NA	0	0	0	0	0	0	0	0	30	30	30	30	30	30	30	30
2397	gm08_159a	7583	2008-06-07 21:07:06	7609.2	26.1999999999998	1.87599480986704	7609.8	0.600000000000364	L	0	FALSE	FALSE	TRUE	755.879393240501	2	17	palegreen	Baseline	NA	0	0	0	0	0	0	0	0	30	30	30	30	30	30	30	30
2398	gm08_159a	7609.8	2008-06-07 21:07:32	7629.8	20	2.85565967774442	7630.4	0.599999999999454	L	0	FALSE	FALSE	TRUE	755.879393240501	1	17	palegreen	Baseline	NA	0	0	0	0	0	0	0	0	30	30	30	30	30	30	30	30
2399	gm08_159a	7630.4	2008-06-07 21:07:53	7676	45.6000000000004	9.17251846382137	7676.4	0.399999999999636	L	0	FALSE	FALSE	TRUE	755.879393240501	7	17	palegreen	Baseline	NA	0	0	0	0	0	0	0	0	30	30	30	30	30	30	30	30
2400	gm08_159a	7676.4	2008-06-07 21:08:39	7717.2	40.8000000000002	4.92179416146199	7717.8	0.600000000000364	L	0	FALSE	FALSE	TRUE	755.879393240501	9	17	palegreen	Baseline	NA	0	0	0	0	0	0	0	0	30	30	30	30	30	30	30	30
2401	gm08_159a	7717.8	2008-06-07 21:09:20	7743.6	25.8000000000002	2.92558301552124	7744.2	0.599999999999454	L	0	FALSE	FALSE	TRUE	755.879393240501	4	17	palegreen	Baseline	NA	0	0	0	0	0	0	0	0	30	30	30	30	30	30	30	30
2402	gm08_159a	7744.2	2008-06-07 21:09:47	7774.8	30.6000000000004	2.94151535192923	7775.2	0.399999999999636	L	0	FALSE	FALSE	TRUE	755.879393240501	2	17	palegreen	Baseline	NA	0	0	0	0	0	0	0	0	30	30	30	30	30	30	30	30
2403	gm08_159a	7775.2	2008-06-07 21:10:18	7794.6	19.4000000000005	3.30091445318958	7795.2	0.599999999999454	L	0	FALSE	FALSE	TRUE	755.879393240501	2	17	palegreen	Baseline	NA	0	0	0	0	0	0	0	0	30	30	30	30	30	30	30	30
2404	gm08_159a	7795.2	2008-06-07 21:10:38	7817.8	22.6000000000004	4.16594142523407	7818.2	0.399999999999636	L	0	FALSE	FALSE	TRUE	755.879393240501	5	17	palegreen	Baseline	NA	0	0	0	0	0	0	0	0	30	30	30	30	30	30	30	30
2405	gm08_159a	7818.2	2008-06-07 21:11:01	7834.4	16.1999999999998	3.34778647623615	7834.6	0.200000000000728	L	0	FALSE	FALSE	TRUE	755.879393240501	0	17	palegreen	Baseline	NA	0	0	0	0	0	0	0	0	30	30	30	30	30	30	30	30
2406	gm08_159a	7834.6	2008-06-07 21:11:17	7862.6	28	3.63383470306114	7864.2	1.59999999999945	L	0	FALSE	FALSE	TRUE	755.879393240501	3	17	palegreen	Baseline	NA	0	0	0	0	0	0	0	0	30	30	30	30	30	30	30	30
2407	gm08_159a	7864.2	2008-06-07 21:11:47	7888.8	24.6000000000004	3.54095930604425	7889.2	0.399999999999636	L	0	FALSE	FALSE	TRUE	755.879393240501	1	17	palegreen	Baseline	NA	0	0	0	0	0	0	0	0	30	30	30	30	30	30	30	30
2408	gm08_159a	7889.2	2008-06-07 21:12:12	7919	29.8000000000002	3.96908755144812	7919.8	0.800000000000182	L	0	FALSE	FALSE	TRUE	755.879393240501	2	17	palegreen	Baseline	NA	0	0	0	0	0	0	0	0	30	30	30	30	30	30	30	30
2409	gm08_159a	7919.8	2008-06-07 21:12:42	8011.2	91.3999999999996	13.6870893506795	8011.8	0.600000000000364	L	0	FALSE	FALSE	TRUE	755.879393240501	18	17	palegreen	Baseline	NA	0	0	0	0	0	0	0	0	30	30	30	30	30	30	30	30
2410	gm08_159a	8011.8	2008-06-07 21:14:14	8035.8	24	2.71888790633515	8036.2	0.399999999999636	L	0	FALSE	FALSE	TRUE	755.879393240501	3	17	palegreen	Baseline	NA	0	0	0	0	0	0	0	0	30	30	30	30	30	30	30	30
2411	gm08_159a	8036.2	2008-06-07 21:14:39	8057.8	21.6000000000004	2.11199102252451	8058.4	0.599999999999454	L	0	FALSE	FALSE	TRUE	755.879393240501	4	17	palegreen	Baseline	NA	0	0	0	0	0	0	0	0	30	30	30	30	30	30	30	30
2412	gm08_159a	8058.4	2008-06-07 21:15:01	8103.4	45	5.50331135802768	8103.8	0.400000000000546	L	0	FALSE	FALSE	TRUE	755.879393240501	4	17	palegreen	Baseline	NA	0	0	0	0	0	0	0	0	30	30	30	30	30	30	30	30
2413	gm08_159a	8103.8	2008-06-07 21:15:46	8179.6	75.8000000000002	5.11348527110105	8180	0.399999999999636	L	0	FALSE	FALSE	TRUE	755.879393240501	12	17	palegreen	Baseline	NA	0	0	0	0	0	0	0	0	30	30	30	30	30	30	30	30
2414	gm08_159a	8180	2008-06-07 21:17:03	8201.6	21.6000000000004	2.48120370549577	8203.2	1.60000000000036	L	0	FALSE	FALSE	TRUE	755.879393240501	4	17	palegreen	Baseline	NA	0	0	0	0	0	0	0	0	30	30	30	30	30	30	30	30
2415	gm08_159a	8203.2	2008-06-07 21:17:26	8216.6	13.3999999999996	2.41933010146047	8217.2	0.600000000000364	L	0	FALSE	FALSE	TRUE	755.879393240501	1	17	palegreen	Baseline	NA	0	0	0	0	0	0	0	0	30	30	30	30	30	30	30	30
2416	gm08_159a	8217.2	2008-06-07 21:17:40	8229.8	12.5999999999985	2.08259344081092	8230.2	0.400000000001455	L	0	FALSE	FALSE	TRUE	755.879393240501	1	17	palegreen	Baseline	NA	0	0	0	0	0	0	0	0	30	30	30	30	30	30	30	30
2417	gm08_159a	8230.2	2008-06-07 21:17:53	8248.8	18.5999999999985	2.52956704714935	8249.2	0.400000000001455	L	0	FALSE	FALSE	TRUE	755.879393240501	3	17	palegreen	Baseline	NA	0	0	0	0	0	0	0	0	30	30	30	30	30	30	30	30
2418	gm08_159a	8249.2	2008-06-07 21:18:12	8266.2	17	3.10579722986043	8266.8	0.599999999998545	L	0	FALSE	FALSE	TRUE	755.879393240501	2	17	palegreen	Baseline	NA	0	0	0	0	0	0	0	0	30	30	30	30	30	30	30	30
2419	gm08_159a	8266.8	2008-06-07 21:18:29	8281.2	14.4000000000015	3.34597090099318	8281.6	0.399999999999636	L	0	FALSE	FALSE	TRUE	755.879393240501	1	17	palegreen	Baseline	NA	0	0	0	0	0	0	0	0	30	30	30	30	30	30	30	30
2420	gm08_159a	8281.6	2008-06-07 21:18:44	8296.6	15	3.66163110097472	8297.2	0.600000000000364	L	0	FALSE	FALSE	TRUE	755.879393240501	4	17	palegreen	Baseline	NA	0	0	0	0	0	0	0	0	30	30	30	30	30	30	30	30
2421	gm08_159a	8297.2	2008-06-07 21:19:00	8909	611.799999999999	306.94389436027	8909.4	0.399999999999636	L	0	FALSE	FALSE	TRUE	755.879393240501	168	17	palegreen	Baseline	NA	0	0	0	0	0	0	0	0	30	30	30	30	30	30	30	30
2422	gm08_159a	8909.4	2008-06-07 21:29:12	8921.4	12	1.94443022201635	8921.8	0.399999999999636	L	0	FALSE	FALSE	TRUE	755.879393240501	2	17	palegreen	Baseline	NA	0	0	0	0	0	0	0	0	30	30	30	30	30	30	30	30
2423	gm08_159a	8921.8	2008-06-07 21:29:24	8931.6	9.80000000000109	1.27317517124458	8932.2	0.600000000000364	L	0	FALSE	FALSE	TRUE	755.879393240501	1	17	palegreen	Baseline	NA	0	0	0	0	0	0	0	0	30	30	30	30	30	30	30	30
2424	gm08_159a	8932.2	2008-06-07 21:29:35	8942	9.79999999999927	1.35154556316984	8942.8	0.799999999999272	L	0	FALSE	FALSE	TRUE	755.879393240501	1	17	palegreen	Baseline	NA	0	0	0	0	0	0	0	0	30	30	30	30	30	30	30	30
2425	gm08_159a	8942.8	2008-06-07 21:29:45	8955.8	13	2.23378122884139	8956	0.200000000000728	L	0	FALSE	FALSE	TRUE	755.879393240501	2	17	palegreen	Baseline	NA	0	0	0	0	0	0	0	0	30	30	30	30	30	30	30	30
2426	gm08_159a	8956	2008-06-07 21:29:59	8967.6	11.6000000000004	2.03021905028345	8968	0.399999999999636	L	0	FALSE	FALSE	TRUE	755.879393240501	2	17	palegreen	Baseline	NA	0	0	0	0	0	0	0	0	30	30	30	30	30	30	30	30
2427	gm08_159a	8968	2008-06-07 21:30:11	8979.6	11.6000000000004	1.87140693110126	8980	0.399999999999636	L	0	FALSE	FALSE	TRUE	755.879393240501	2	17	palegreen	Baseline	NA	0	0	0	0	0	0	0	0	30	30	30	30	30	30	30	30
2428	gm08_159a	8980	2008-06-07 21:30:23	8990.2	10.2000000000007	1.51201700374627	8991	0.799999999999272	L	0	FALSE	FALSE	TRUE	755.879393240501	4	17	palegreen	Baseline	NA	0	0	0	0	0	0	0	0	30	30	30	30	30	30	30	30
2429	gm08_159a	8991	2008-06-07 21:30:34	9005.4	14.3999999999996	2.64425584305491	9006	0.600000000000364	L	0	FALSE	FALSE	TRUE	755.879393240501	3	17	palegreen	Baseline	NA	0	0	0	0	0	0	0	0	30	30	30	30	30	30	30	30
2430	gm08_159a	9006	2008-06-07 21:30:49	9021.4	15.3999999999996	2.80342248089756	9021.8	0.399999999999636	L	0	FALSE	FALSE	TRUE	755.879393240501	1	17	palegreen	Baseline	NA	0	0	0	0	0	0	0	0	30	30	30	30	30	30	30	30
2431	gm08_159a	9021.8	2008-06-07 21:31:04	9038.6	16.8000000000011	3.05008328978472	9038.8	0.199999999998909	L	0	FALSE	FALSE	TRUE	755.879393240501	0	17	palegreen	Baseline	NA	0	0	0	0	0	0	0	0	30	30	30	30	30	30	30	30
2432	gm08_159a	9038.8	2008-06-07 21:31:21	9053.6	14.8000000000011	2.9283651786059	9054	0.399999999999636	L	0	FALSE	FALSE	TRUE	755.879393240501	0	17	palegreen	Baseline	NA	0	0	0	0	0	0	0	0	30	30	30	30	30	30	30	30
2433	gm08_159a	9054	2008-06-07 21:31:37	9066.4	12.3999999999996	1.99230985412598	9066.8	0.399999999999636	L	0	FALSE	FALSE	TRUE	755.879393240501	1	17	palegreen	Baseline	NA	0	0	0	0	0	0	0	0	30	30	30	30	30	30	30	30
2434	gm08_159a	9066.8	2008-06-07 21:31:49	9079	12.2000000000007	2.54401021958257	9079.6	0.600000000000364	L	0	FALSE	FALSE	TRUE	755.879393240501	2	17	palegreen	Baseline	NA	0	0	0	0	0	0	0	0	30	30	30	30	30	30	30	30
2435	gm08_159a	9079.6	2008-06-07 21:32:02	9097	17.3999999999996	3.66723440638721	9097.4	0.399999999999636	L	0	FALSE	FALSE	TRUE	755.879393240501	0	17	palegreen	Baseline	NA	0	0	0	0	0	0	0	0	30	30	30	30	30	30	30	30
2436	gm08_159a	9097.4	2008-06-07 21:32:20	9116	18.6000000000004	5.26053389030733	9116.4	0.399999999999636	L	0	FALSE	FALSE	TRUE	755.879393240501	1	17	palegreen	Baseline	NA	0	0	0	0	0	0	0	0	30	30	30	30	30	30	30	30
2437	gm08_159a	9116.4	2008-06-07 21:32:39	9135.2	18.8000000000011	4.67366340581429	9135.6	0.399999999999636	L	0	FALSE	FALSE	TRUE	755.879393240501	1	17	palegreen	Baseline	NA	0	0	0	0	0	0	0	0	30	30	30	30	30	30	30	30
2438	gm08_159a	9135.6	2008-06-07 21:32:58	9162.6	27	8.92013541894191	9162.8	0.199999999998909	L	0	FALSE	FALSE	TRUE	755.879393240501	2	17	palegreen	Baseline	NA	0	0	0	0	0	0	0	0	30	30	30	30	30	30	30	30
2439	gm08_159a	9162.8	2008-06-07 21:33:25	9195.6	32.8000000000011	4.01839194133626	9196.2	0.600000000000364	L	0	FALSE	FALSE	TRUE	755.879393240501	5	17	palegreen	Baseline	NA	0	0	0	0	0	0	0	0	30	30	30	30	30	30	30	30
2440	gm08_159a	9196.2	2008-06-07 21:33:59	9212.2	16	3.16428162505937	9212.8	0.599999999998545	L	0	FALSE	FALSE	TRUE	755.879393240501	1	17	palegreen	Baseline	NA	0	0	0	0	0	0	0	0	30	30	30	30	30	30	30	30
2441	gm08_159a	9212.8	2008-06-07 21:34:15	9226	13.2000000000007	2.8811018301384	9226.6	0.600000000000364	L	0	FALSE	FALSE	TRUE	755.879393240501	6	17	palegreen	Baseline	NA	0	0	0	0	0	0	0	0	30	30	30	30	30	30	30	30
2442	gm08_159a	9226.6	2008-06-07 21:34:29	9254.4	27.7999999999993	3.53975700916785	9254.6	0.200000000000728	L	0	FALSE	FALSE	TRUE	755.879393240501	4	17	palegreen	Baseline	NA	0	0	0	0	0	0	0	0	30	30	30	30	30	30	30	30
2443	gm08_159a	9254.6	2008-06-07 21:34:57	9273	18.3999999999996	2.86907744139881	9273.2	0.200000000000728	L	0	FALSE	FALSE	TRUE	755.879393240501	5	17	palegreen	Baseline	NA	0	0	0	0	0	0	0	0	30	30	30	30	30	30	30	30
2444	gm08_159a	9273.2	2008-06-07 21:35:16	9356.6	83.3999999999996	7.08643288895769	9357.2	0.600000000000364	L	0	FALSE	FALSE	TRUE	755.879393240501	17	17	palegreen	Baseline	NA	0	0	0	0	0	0	0	0	30	30	30	30	30	30	30	30
2445	gm08_159a	9357.2	2008-06-07 21:36:40	9395.6	38.3999999999996	3.85562607343831	9396.4	0.799999999999272	L	0	FALSE	FALSE	TRUE	755.879393240501	7	17	palegreen	Baseline	NA	0	0	0	0	0	0	0	0	30	30	30	30	30	30	30	30
2446	gm08_159a	9396.4	2008-06-07 21:37:19	9426	29.6000000000004	3.54232951473859	9426.6	0.600000000000364	L	0	FALSE	FALSE	TRUE	755.879393240501	4	17	palegreen	Baseline	NA	0	0	0	0	0	0	0	0	30	30	30	30	30	30	30	30
2447	gm08_159a	9426.6	2008-06-07 21:37:49	9471	44.3999999999996	3.77891343654795	9471.2	0.200000000000728	L	0	FALSE	FALSE	TRUE	755.879393240501	14	17	palegreen	Baseline	NA	0	0	0	0	0	0	0	0	30	30	30	30	30	30	30	30
2448	gm08_159a	9471.2	2008-06-07 21:38:34	9486.8	15.5999999999985	4.18031433465001	9487.4	0.600000000000364	L	0	FALSE	FALSE	TRUE	755.879393240501	7	17	palegreen	Baseline	NA	0	0	0	0	0	0	0	0	30	30	30	30	30	30	30	30
2449	gm08_159a	9487.4	2008-06-07 21:38:50	9508	20.6000000000004	4.22068238732601	9508.6	0.600000000000364	L	0	FALSE	FALSE	TRUE	755.879393240501	1	17	palegreen	Baseline	NA	0	0	0	0	0	0	0	0	30	30	30	30	30	30	30	30
2450	gm08_159a	9508.6	2008-06-07 21:39:11	9528.6	20	3.53200308522648	9529	0.399999999999636	L	0	FALSE	FALSE	TRUE	755.879393240501	2	17	palegreen	Baseline	NA	0	0	0	0	0	0	0	0	30	30	30	30	30	30	30	30
2451	gm08_159a	9529	2008-06-07 21:39:32	9571	42	4.22280463170034	9571.4	0.399999999999636	L	0	FALSE	FALSE	TRUE	755.879393240501	11	17	palegreen	Baseline	NA	0	0	0	0	0	0	0	0	30	30	30	30	30	30	30	30
2452	gm08_159a	9571.4	2008-06-07 21:40:14	9590.8	19.3999999999996	3.36250307171777	9591.4	0.600000000000364	L	0	FALSE	FALSE	TRUE	755.879393240501	2	17	palegreen	Baseline	NA	0	0	0	0	0	0	0	0	30	30	30	30	30	30	30	30
2453	gm08_159a	9591.4	2008-06-07 21:40:34	9618.2	26.8000000000011	4.45592729085772	9618.6	0.399999999999636	L	0	FALSE	FALSE	TRUE	755.879393240501	5	17	palegreen	Baseline	NA	0	0	0	0	0	0	0	0	30	30	30	30	30	30	30	30
2454	gm08_159a	9618.6	2008-06-07 21:41:01	9648.6	30	3.91027919220494	9649.2	0.600000000000364	L	0	FALSE	FALSE	TRUE	755.879393240501	5	17	palegreen	Baseline	NA	0	0	0	0	0	0	0	0	30	30	30	30	30	30	30	30
2455	gm08_159a	9649.2	2008-06-07 21:41:32	9682.2	33	3.48658261957044	9682.6	0.399999999999636	L	0	FALSE	FALSE	TRUE	755.879393240501	7	17	palegreen	Baseline	NA	0	0	0	0	0	0	0	0	30	30	30	30	30	30	30	30
2456	gm08_159a	9682.6	2008-06-07 21:42:05	9713.6	31	3.9252600013193	9714	0.399999999999636	L	0	FALSE	FALSE	TRUE	755.879393240501	8	17	palegreen	Baseline	NA	0	0	0	0	0	0	0	0	30	30	30	30	30	30	30	30
2457	gm08_159a	9714	2008-06-07 21:42:37	9793.8	79.7999999999993	4.03037358996731	9794.2	0.400000000001455	L	0	FALSE	FALSE	TRUE	755.879393240501	26	17	palegreen	Baseline	NA	0	0	0	0	0	0	0	0	30	30	30	30	30	30	30	30
2458	gm08_159a	9794.2	2008-06-07 21:43:57	9821.2	27	3.05776596795841	9821.8	0.599999999998545	L	0	FALSE	FALSE	TRUE	755.879393240501	6	17	palegreen	Baseline	NA	0	0	0	0	0	0	0	0	30	30	30	30	30	30	30	30
2459	gm08_159a	9821.8	2008-06-07 21:44:24	9845.6	23.8000000000011	3.11607644367092	9846.2	0.600000000000364	L	0	FALSE	FALSE	TRUE	755.879393240501	5	17	palegreen	Baseline	NA	0	0	0	0	0	0	0	0	30	30	30	30	30	30	30	30
2460	gm08_159a	9846.2	2008-06-07 21:44:49	9868.2	22	2.70572751241041	9868.8	0.599999999998545	L	0	FALSE	FALSE	TRUE	755.879393240501	4	17	palegreen	Baseline	NA	0	0	0	0	0	0	0	0	30	30	30	30	30	30	30	30
2461	gm08_159a	9868.8	2008-06-07 21:45:11	9892.6	23.8000000000011	2.99675017916007	9893	0.399999999999636	L	0	FALSE	FALSE	TRUE	755.879393240501	4	17	palegreen	Baseline	NA	0	0	0	0	0	0	0	0	30	30	30	30	30	30	30	30
2462	gm08_159a	9893	2008-06-07 21:45:36	9915.4	22.3999999999996	2.54574512451078	9915.8	0.399999999999636	L	0	FALSE	FALSE	TRUE	755.879393240501	5	17	palegreen	Baseline	NA	0	0	0	0	0	0	0	0	30	30	30	30	30	30	30	30
2463	gm08_159a	9915.8	2008-06-07 21:45:58	9941	25.2000000000007	3.20710186960966	9941.6	0.600000000000364	L	0	FALSE	FALSE	TRUE	755.879393240501	5	17	palegreen	Baseline	NA	0	0	0	0	0	0	0	0	30	30	30	30	30	30	30	30
2464	gm08_159a	9941.6	2008-06-07 21:46:24	9966.4	24.7999999999993	3.55300126644909	9966.8	0.399999999999636	L	0	FALSE	FALSE	TRUE	755.879393240501	6	17	palegreen	Baseline	NA	0	0	0	0	0	0	0	0	30	30	30	30	30	30	30	30
2465	gm08_159a	9966.8	2008-06-07 21:46:49	9996.2	29.4000000000015	3.20733507076453	9997	0.799999999999272	L	0	FALSE	FALSE	TRUE	755.879393240501	8	17	palegreen	Baseline	NA	0	0	0	0	0	0	0	0	30	30	30	30	30	30	30	30
2466	gm08_159a	9997	2008-06-07 21:47:20	10021.2	24.2000000000007	2.96262279943732	10021.8	0.599999999998545	L	0	FALSE	FALSE	TRUE	755.879393240501	4	17	palegreen	Baseline	NA	0	0	0	0	0	0	0	0	30	30	30	30	30	30	30	30
2467	gm08_159a	10021.8	2008-06-07 21:47:44	10051	29.2000000000007	2.97522547194791	10051.4	0.399999999999636	L	0	FALSE	FALSE	TRUE	755.879393240501	8	17	palegreen	Baseline	NA	0	0	0	0	0	0	0	0	30	30	30	30	30	30	30	30
2468	gm08_159a	10051.4	2008-06-07 21:48:14	10080.2	28.8000000000011	3.02730376161183	10080.8	0.599999999998545	L	0	FALSE	FALSE	TRUE	755.879393240501	8	17	palegreen	Baseline	NA	0	0	0	0	0	0	0	0	30	30	30	30	30	30	30	30
2469	gm08_159a	10080.8	2008-06-07 21:48:43	10104.4	23.6000000000004	2.94782526661375	10104.8	0.399999999999636	L	0	FALSE	FALSE	TRUE	755.879393240501	6	17	palegreen	Baseline	NA	0	0	0	0	0	0	0	0	30	30	30	30	30	30	30	30
2470	gm08_159a	10104.8	2008-06-07 21:49:07	10153.8	49	3.41033407103969	10154.2	0.400000000001455	L	0	FALSE	FALSE	TRUE	755.879393240501	14	17	palegreen	Baseline	NA	0	0	0	0	0	0	0	0	30	30	30	30	30	30	30	30
2471	gm08_159a	10154.2	2008-06-07 21:49:57	10183.2	29	3.56602048334425	10183.6	0.399999999999636	L	0	FALSE	FALSE	TRUE	755.879393240501	11	17	palegreen	Baseline	NA	0	0	0	0	0	0	0	0	30	30	30	30	30	30	30	30
2472	gm08_159a	10183.6	2008-06-07 21:50:26	10208.8	25.1999999999989	3.48541120824943	10209.4	0.600000000000364	L	0	FALSE	FALSE	TRUE	755.879393240501	9	17	palegreen	Baseline	NA	0	0	0	0	0	0	0	0	30	30	30	30	30	30	30	30
2473	gm08_159a	10209.4	2008-06-07 21:50:52	10250.4	41	3.70550650737503	10250.8	0.399999999999636	L	0	FALSE	FALSE	TRUE	755.879393240501	15	17	palegreen	Baseline	NA	0	0	0	0	0	0	0	0	30	30	30	30	30	30	30	30
2474	gm08_159a	10250.8	2008-06-07 21:51:33	10295.6	44.8000000000011	3.96828713897459	10296	0.399999999999636	L	0	FALSE	FALSE	TRUE	755.879393240501	13	17	palegreen	Baseline	NA	0	0	0	0	0	0	0	0	30	30	30	30	30	30	30	30
2475	gm08_159a	10296	2008-06-07 21:52:19	10327	31	4.21696348884297	10327.2	0.200000000000728	L	0	FALSE	FALSE	TRUE	755.879393240501	12	17	palegreen	Baseline	NA	0	0	0	0	0	0	0	0	30	30	30	30	30	30	30	30
2476	gm08_159a	10327.2	2008-06-07 21:52:50	10368.8	41.5999999999985	4.45039387624451	10369.2	0.400000000001455	L	0	FALSE	FALSE	TRUE	755.879393240501	15	17	palegreen	Baseline	NA	0	0	0	0	0	0	0	0	30	30	30	30	30	30	30	30
2477	gm08_159a	10369.2	2008-06-07 21:53:32	10397.4	28.1999999999989	4.09670911088302	10397.8	0.399999999999636	L	0	FALSE	FALSE	TRUE	755.879393240501	10	17	palegreen	Baseline	NA	0	0	0	0	0	0	0	0	30	30	30	30	30	30	30	30
2478	gm08_159a	10397.8	2008-06-07 21:54:00	10425.2	27.4000000000015	3.6541283918586	10425.4	0.199999999998909	L	0	FALSE	FALSE	TRUE	755.879393240501	8	17	palegreen	Baseline	NA	0	0	0	0	0	0	0	0	30	30	30	30	30	30	30	30
2479	gm08_159a	10425.4	2008-06-07 21:54:28	10455.8	30.3999999999996	3.36904804191361	10456.2	0.400000000001455	L	0	FALSE	FALSE	TRUE	755.879393240501	10	17	palegreen	Baseline	NA	0	0	0	0	0	0	0	0	30	30	30	30	30	30	30	30
2480	gm08_159a	10456.2	2008-06-07 21:54:59	10488	31.7999999999993	3.81262338912353	10488.2	0.200000000000728	L	0	FALSE	FALSE	TRUE	755.879393240501	11	17	palegreen	Baseline	NA	0	0	0	0	0	0	0	0	30	30	30	30	30	30	30	30
2481	gm08_159a	10488.2	2008-06-07 21:55:31	10515.6	27.3999999999996	3.79718828171589	10516	0.399999999999636	L	0	FALSE	FALSE	TRUE	755.879393240501	10	17	palegreen	Baseline	NA	0	0	0	0	0	0	0	0	30	30	30	30	30	30	30	30
2482	gm08_159a	10516	2008-06-07 21:55:59	10546.6	30.6000000000004	4.32792196976822	10547	0.399999999999636	L	0	FALSE	FALSE	TRUE	755.879393240501	11	17	palegreen	Baseline	NA	0	0	0	0	0	0	0	0	30	30	30	30	30	30	30	30
2483	gm08_159a	10547	2008-06-07 21:56:30	10603.4	56.3999999999996	4.23417142622385	10603.8	0.399999999999636	L	0	FALSE	FALSE	TRUE	755.879393240501	25	17	palegreen	Baseline	NA	0	0	0	0	0	0	0	0	30	30	30	30	30	30	30	30
2484	gm08_159a	10603.8	2008-06-07 21:57:26	10621.4	17.6000000000004	3.19744438826428	10621.8	0.399999999999636	L	0	FALSE	FALSE	TRUE	755.879393240501	6	17	palegreen	Baseline	NA	0	0	0	0	0	0	0	0	30	30	30	30	30	30	30	30
2485	gm08_159a	10621.8	2008-06-07 21:57:44	10643.8	22	3.36235519572831	10644	0.200000000000728	L	0	FALSE	FALSE	TRUE	755.879393240501	9	17	palegreen	Baseline	NA	0	0	0	0	0	0	0	0	30	30	30	30	30	30	30	30
2486	gm08_159a	10644	2008-06-07 21:58:07	10667.6	23.6000000000004	4.12660208239604	10668.2	0.600000000000364	L	0	FALSE	FALSE	TRUE	755.879393240501	10	17	palegreen	Baseline	NA	0	0	0	0	0	0	0	0	30	30	30	30	30	30	30	30
2487	gm08_159a	10668.2	2008-06-07 21:58:31	10697.8	29.5999999999985	4.17743872515658	10698.2	0.400000000001455	L	0	FALSE	FALSE	TRUE	755.879393240501	16	17	palegreen	Baseline	NA	0	0	0	0	0	0	0	0	30	30	30	30	30	30	30	30
2488	gm08_159a	10698.2	2008-06-07 21:59:01	10718.4	20.1999999999989	3.82261758232903	10718.6	0.200000000000728	L	0	FALSE	FALSE	TRUE	755.879393240501	12	17	palegreen	Baseline	NA	0	0	0	0	0	0	0	0	30	30	30	30	30	30	30	30
2489	gm08_159a	10718.6	2008-06-07 21:59:21	10748.8	30.1999999999989	4.07285851624181	10749	0.200000000000728	L	0	FALSE	FALSE	TRUE	755.879393240501	16	17	palegreen	Baseline	NA	0	0	0	0	0	0	0	0	30	30	30	30	30	30	30	30
2490	gm08_159a	10749	2008-06-07 21:59:52	10771.6	22.6000000000004	3.90136370125778	10771.8	0.199999999998909	L	0	FALSE	FALSE	TRUE	755.879393240501	10	17	palegreen	Baseline	NA	0	0	0	0	0	0	0	0	30	30	30	30	30	30	30	30
2491	gm08_159a	10771.8	2008-06-07 22:00:14	10803	31.2000000000007	4.19755960071987	10803.6	0.600000000000364	L	0	FALSE	FALSE	TRUE	755.879393240501	18	17	palegreen	Baseline	NA	0	0	0	0	0	0	0	0	30	30	30	30	30	30	30	30
2492	gm08_159a	10803.6	2008-06-07 22:00:46	10830.2	26.6000000000004	3.61937141066763	10830.4	0.199999999998909	L	0	FALSE	FALSE	TRUE	755.879393240501	8	17	palegreen	Baseline	NA	0	0	0	0	0	0	0	0	30	30	30	30	30	30	30	30
2493	gm08_159a	10830.4	2008-06-07 22:01:13	10842.8	12.3999999999996	2.9074611356056	10843.2	0.400000000001455	L	0	FALSE	FALSE	TRUE	755.879393240501	6	17	palegreen	Baseline	NA	0	0	0	0	0	0	0	0	30	30	30	30	30	30	30	30
2494	gm08_159a	10843.2	2008-06-07 22:01:26	10866.8	23.5999999999985	3.324825579015	10867.2	0.400000000001455	L	0	FALSE	FALSE	TRUE	755.879393240501	11	17	palegreen	Baseline	NA	0	0	0	0	0	0	0	0	30	30	30	30	30	30	30	30
2495	gm08_159a	10867.2	2008-06-07 22:01:50	10901.6	34.3999999999996	3.93462983758982	10902	0.399999999999636	L	0	FALSE	FALSE	TRUE	755.879393240501	15	17	palegreen	Baseline	NA	0	0	0	0	0	0	0	0	30	30	30	30	30	30	30	30
2496	gm08_159a	10902	2008-06-07 22:02:25	10920	18	3.67124184983612	10920.4	0.399999999999636	L	0	FALSE	FALSE	TRUE	755.879393240501	7	17	palegreen	Baseline	NA	0	0	0	0	0	0	0	0	30	30	30	30	30	30	30	30
2497	gm08_159a	10920.4	2008-06-07 22:02:43	10937.8	17.3999999999996	3.95234076578156	10938.4	0.600000000000364	L	0	FALSE	FALSE	TRUE	755.879393240501	5	17	palegreen	Baseline	NA	0	0	0	0	0	0	0	0	30	30	30	30	30	30	30	30
2498	gm08_159a	10938.4	2008-06-07 22:03:01	10964.6	26.2000000000007	3.83250079533297	10965	0.399999999999636	L	0	FALSE	FALSE	TRUE	755.879393240501	10	17	palegreen	Baseline	NA	0	0	0	0	0	0	0	0	30	30	30	30	30	30	30	30
2499	gm08_159a	10965	2008-06-07 22:03:28	10995.8	30.7999999999993	3.66116579221521	10996.2	0.400000000001455	L	0	FALSE	FALSE	TRUE	755.879393240501	14	17	palegreen	Baseline	NA	0	0	0	0	0	0	0	0	30	30	30	30	30	30	30	30
2500	gm08_159a	10996.2	2008-06-07 22:03:59	11025.8	29.5999999999985	4.02421096213715	11026.2	0.400000000001455	L	0	FALSE	FALSE	TRUE	755.879393240501	14	17	palegreen	Baseline	NA	0	0	0	0	0	0	0	0	30	30	30	30	30	30	30	30
2501	gm08_159a	11026.2	2008-06-07 22:04:29	11061.4	35.1999999999989	3.52479706118724	11061.6	0.200000000000728	L	0	FALSE	FALSE	TRUE	755.879393240501	12	17	palegreen	Baseline	NA	0	0	0	0	0	0	0	0	30	30	30	30	30	30	30	30
2502	gm08_159a	11061.6	2008-06-07 22:05:04	11096.2	34.6000000000004	3.65464609497563	11096.6	0.399999999999636	L	0	FALSE	FALSE	TRUE	755.879393240501	13	17	palegreen	Baseline	NA	0	0	0	0	0	0	0	0	30	30	30	30	30	30	30	30
2503	gm08_159a	11096.6	2008-06-07 22:05:39	11112.2	15.6000000000004	3.13578776080648	11112.4	0.199999999998909	L	0	FALSE	FALSE	TRUE	755.879393240501	4	17	palegreen	Baseline	NA	0	0	0	0	0	0	0	0	30	30	30	30	30	30	30	30
2504	gm08_159a	11112.4	2008-06-07 22:05:55	11132.6	20.2000000000007	4.55033047002451	11132.8	0.199999999998909	L	0	FALSE	FALSE	TRUE	755.879393240501	9	17	palegreen	Baseline	NA	0	0	0	0	0	0	0	0	30	30	30	30	30	30	30	30
2505	gm08_159a	11132.8	2008-06-07 22:06:15	11157.4	24.6000000000004	3.38136425852826	11157.8	0.399999999999636	L	0	FALSE	FALSE	TRUE	755.879393240501	9	17	palegreen	Baseline	NA	0	0	0	0	0	0	0	0	30	30	30	30	30	30	30	30
2506	gm08_159a	11157.8	2008-06-07 22:06:40	11175.8	18	2.71011805366744	11176	0.200000000000728	L	0	FALSE	FALSE	TRUE	755.879393240501	7	17	palegreen	Baseline	NA	0	0	0	0	0	0	0	0	30	30	30	30	30	30	30	30
2507	gm08_159a	11176	2008-06-07 22:06:59	11208.4	32.3999999999996	3.63695704266314	11208.6	0.200000000000728	L	0	FALSE	FALSE	TRUE	755.879393240501	13	17	palegreen	Baseline	NA	0	0	0	0	0	0	0	0	30	30	30	30	30	30	30	30
2508	gm08_159a	11208.6	2008-06-07 22:07:31	11235.6	27	3.29616334013099	11236.2	0.600000000000364	L	0	FALSE	FALSE	TRUE	755.879393240501	9	17	palegreen	Baseline	NA	0	0	0	0	0	0	0	0	30	30	30	30	30	30	30	30
2509	gm08_159a	11236.2	2008-06-07 22:07:59	11263.6	27.3999999999996	3.38571410649735	11264	0.399999999999636	L	0	FALSE	FALSE	TRUE	755.879393240501	10	17	palegreen	Baseline	NA	0	0	0	0	0	0	0	0	30	30	30	30	30	30	30	30
2510	gm08_159a	11264	2008-06-07 22:08:27	11291	27	3.32139333766874	11291.4	0.399999999999636	L	0	FALSE	FALSE	TRUE	755.879393240501	6	17	palegreen	Baseline	NA	0	0	0	0	0	0	0	0	30	30	30	30	30	30	30	30
2511	gm08_159a	11291.4	2008-06-07 22:08:54	11315.4	24	3.37706981346875	11315.8	0.399999999999636	L	0	FALSE	FALSE	TRUE	755.879393240501	7	17	palegreen	Baseline	NA	0	0	0	0	0	0	0	0	30	30	30	30	30	30	30	30
2512	gm08_159a	11315.8	2008-06-07 22:09:18	11337.6	21.8000000000011	3.62428508148586	11337.8	0.199999999998909	L	0	FALSE	FALSE	TRUE	755.879393240501	8	17	palegreen	Baseline	NA	0	0	0	0	0	0	0	0	30	30	30	30	30	30	30	30
2513	gm08_159a	11337.8	2008-06-07 22:09:40	11363.6	25.8000000000011	3.26850624060386	11364	0.399999999999636	L	0	FALSE	FALSE	TRUE	755.879393240501	8	17	palegreen	Baseline	NA	0	0	0	0	0	0	0	0	30	30	30	30	30	30	30	30
2514	gm08_159a	11364	2008-06-07 22:10:07	11385.2	21.2000000000007	2.68457508471179	11385.6	0.399999999999636	L	0	FALSE	FALSE	TRUE	755.879393240501	8	17	palegreen	Baseline	NA	0	0	0	0	0	0	0	0	30	30	30	30	30	30	30	30
2515	gm08_159a	11385.6	2008-06-07 22:10:28	11408.4	22.7999999999993	3.42359918231349	11408.6	0.200000000000728	L	0	FALSE	FALSE	TRUE	755.879393240501	7	17	palegreen	Baseline	NA	0	0	0	0	0	0	0	0	30	30	30	30	30	30	30	30
2516	gm08_159a	11408.6	2008-06-07 22:10:51	11437.4	28.7999999999993	3.65623826810443	11437.8	0.399999999999636	L	0	FALSE	FALSE	TRUE	755.879393240501	8	17	palegreen	Baseline	NA	0	0	0	0	0	0	0	0	30	30	30	30	30	30	30	30
2517	gm08_159a	11437.8	2008-06-07 22:11:20	11463.6	25.8000000000011	3.67662181305641	11464	0.399999999999636	L	0	FALSE	FALSE	TRUE	755.879393240501	7	17	palegreen	Baseline	NA	0	0	0	0	0	0	0	0	30	30	30	30	30	30	30	30
2518	gm08_159a	11464	2008-06-07 22:11:47	11494.8	30.7999999999993	3.60449776131903	11495.2	0.400000000001455	L	0	FALSE	FALSE	TRUE	755.879393240501	10	17	palegreen	Baseline	NA	0	0	0	0	0	0	0	0	30	30	30	30	30	30	30	30
2519	gm08_159a	11495.2	2008-06-07 22:12:18	11521.6	26.3999999999996	3.62680116522788	11522	0.399999999999636	L	0	FALSE	FALSE	TRUE	755.879393240501	7	17	palegreen	Baseline	NA	0	0	0	0	0	0	0	0	30	30	30	30	30	30	30	30
2520	gm08_159a	11522	2008-06-07 22:12:45	11557	35	3.73003027553747	11557.4	0.399999999999636	L	0	FALSE	FALSE	TRUE	755.879393240501	14	17	palegreen	Baseline	NA	0	0	0	0	0	0	0	0	30	30	30	30	30	30	30	30
2521	gm08_159a	11557.4	2008-06-07 22:13:20	11575.4	18	3.99835186491405	11575.8	0.399999999999636	L	0	FALSE	FALSE	TRUE	755.879393240501	8	17	palegreen	Baseline	NA	0	0	0	0	0	0	0	0	30	30	30	30	30	30	30	30
2522	gm08_159a	11575.8	2008-06-07 22:13:38	11601.8	26	3.4622070644716	11602.2	0.400000000001455	L	0	FALSE	FALSE	TRUE	755.879393240501	7	17	palegreen	Baseline	NA	0	0	0	0	0	0	0	0	30	30	30	30	30	30	30	30
2523	gm08_159a	11602.2	2008-06-07 22:14:05	11633.2	31	3.49757494242047	11633.6	0.399999999999636	L	0	FALSE	FALSE	TRUE	755.879393240501	9	17	palegreen	Baseline	NA	0	0	0	0	0	0	0	0	30	30	30	30	30	30	30	30
2524	gm08_159a	11633.6	2008-06-07 22:14:36	11665.6	32	3.47397874967454	11666	0.399999999999636	L	0	FALSE	FALSE	TRUE	755.879393240501	10	17	palegreen	Baseline	NA	0	0	0	0	0	0	0	0	30	30	30	30	30	30	30	30
2525	gm08_159a	11666	2008-06-07 22:15:09	11692.8	26.7999999999993	3.39934363749561	11693	0.200000000000728	L	0	FALSE	FALSE	TRUE	755.879393240501	8	17	palegreen	Baseline	NA	0	0	0	0	0	0	0	0	30	30	30	30	30	30	30	30
2526	gm08_159a	11693	2008-06-07 22:15:36	11726	33	3.8705560481524	11726.2	0.200000000000728	L	0	FALSE	FALSE	TRUE	755.879393240501	8	17	palegreen	Baseline	NA	0	0	0	0	0	0	0	0	30	30	30	30	30	30	30	30
2527	gm08_159a	11726.2	2008-06-07 22:16:09	11749.6	23.3999999999996	3.78988733953391	11750.2	0.600000000000364	L	0	FALSE	FALSE	TRUE	755.879393240501	7	17	palegreen	Baseline	NA	0	0	0	0	0	0	0	0	30	30	30	30	30	30	30	30
2528	gm08_159a	11750.2	2008-06-07 22:16:33	11788.8	38.5999999999985	3.77633696051928	11789.4	0.600000000000364	L	0	FALSE	FALSE	TRUE	755.879393240501	12	17	palegreen	Baseline	NA	0	0	0	0	0	0	0	0	30	30	30	30	30	30	30	30
2529	gm08_159a	11789.4	2008-06-07 22:17:12	11812.8	23.3999999999996	3.37920456150199	11813.2	0.400000000001455	L	0	FALSE	FALSE	TRUE	755.879393240501	5	17	palegreen	Baseline	NA	0	0	0	0	0	0	0	0	30	30	30	30	30	30	30	30
2530	gm08_159a	11813.2	2008-06-07 22:17:36	11836	22.7999999999993	3.259083167444	11836.2	0.200000000000728	L	0	FALSE	FALSE	TRUE	755.879393240501	6	17	palegreen	Baseline	NA	0	0	0	0	0	0	0	0	30	30	30	30	30	30	30	30
2531	gm08_159a	11836.2	2008-06-07 22:17:59	11867.8	31.5999999999985	3.91280769610095	11868.2	0.400000000001455	L	0	FALSE	FALSE	TRUE	755.879393240501	11	17	palegreen	Baseline	NA	0	0	0	0	0	0	0	0	30	30	30	30	30	30	30	30
2532	gm08_159a	11868.2	2008-06-07 22:18:31	11892.8	24.5999999999985	3.72503830720139	11893.4	0.600000000000364	L	0	FALSE	FALSE	TRUE	755.879393240501	6	17	palegreen	Baseline	NA	0	0	0	0	0	0	0	0	30	30	30	30	30	30	30	30
2533	gm08_159a	11893.4	2008-06-07 22:18:56	11917.8	24.3999999999996	4.39577869546712	11918	0.200000000000728	L	0	FALSE	FALSE	TRUE	755.879393240501	5	17	palegreen	Baseline	NA	0	0	0	0	0	0	0	0	30	30	30	30	30	30	30	30
2534	gm08_159a	11918	2008-06-07 22:19:21	11935	17	3.37540907446649	11935.4	0.399999999999636	L	0	FALSE	FALSE	TRUE	755.879393240501	5	17	palegreen	Baseline	NA	0	0	0	0	0	0	0	0	30	30	30	30	30	30	30	30
2535	gm08_159a	11935.4	2008-06-07 22:19:38	11993.6	58.2000000000007	5.26357996534387	11994.2	0.600000000000364	L	0	FALSE	FALSE	TRUE	755.879393240501	20	17	palegreen	Baseline	NA	0	0	0	0	0	0	0	0	30	30	30	30	30	30	30	30
2536	gm08_159a	11994.2	2008-06-07 22:20:37	12013.8	19.5999999999985	3.45038680992336	12014.2	0.400000000001455	L	0	FALSE	FALSE	TRUE	755.879393240501	2	17	palegreen	Baseline	NA	0	0	0	0	0	0	0	0	30	30	30	30	30	30	30	30
2537	gm08_159a	12014.2	2008-06-07 22:20:57	12032.2	18	2.84485921034761	12032.8	0.599999999998545	L	0	FALSE	FALSE	TRUE	755.879393240501	2	17	palegreen	Baseline	NA	0	0	0	0	0	0	0	0	30	30	30	30	30	30	30	30
2538	gm08_159a	12032.8	2008-06-07 22:21:15	12055.4	22.6000000000004	3.83866581909129	12056	0.600000000000364	L	0	FALSE	FALSE	TRUE	755.879393240501	3	17	palegreen	Baseline	NA	0	0	0	0	0	0	0	0	30	30	30	30	30	30	30	30
2539	gm08_159a	12056	2008-06-07 22:21:39	12085.8	29.7999999999993	4.16285732823582	12086.4	0.600000000000364	L	0	FALSE	FALSE	TRUE	755.879393240501	8	17	palegreen	Baseline	NA	0	0	0	0	0	0	0	0	30	30	30	30	30	30	30	30
2540	gm08_159a	12086.4	2008-06-07 22:22:09	12107.6	21.2000000000007	3.69166256764039	12107.8	0.199999999998909	L	0	FALSE	FALSE	TRUE	755.879393240501	0	17	palegreen	Baseline	NA	0	0	0	0	0	0	0	0	30	30	30	30	30	30	30	30
2541	gm08_159a	12107.8	2008-06-07 22:22:30	12134.2	26.4000000000015	6.77219703241259	12134.4	0.199999999998909	L	0	FALSE	FALSE	TRUE	755.879393240501	2	17	palegreen	Baseline	NA	0	0	0	0	0	0	0	0	30	30	30	30	30	30	30	30
2542	gm08_159a	12134.4	2008-06-07 22:22:57	12215.6	81.2000000000007	7.86428528508439	12215.8	0.199999999998909	L	0	FALSE	FALSE	TRUE	755.879393240501	8	17	palegreen	Baseline	NA	0	0	0	0	0	0	0	0	30	30	30	30	30	30	30	30
2543	gm08_159a	12215.8	2008-06-07 22:24:18	12252.2	36.4000000000015	4.45660740568221	12252.8	0.599999999998545	L	0	FALSE	FALSE	TRUE	755.879393240501	6	17	palegreen	Baseline	NA	0	0	0	0	0	0	0	0	30	30	30	30	30	30	30	30
2544	gm08_159a	12252.8	2008-06-07 22:24:55	12286.6	33.8000000000011	3.86127203871438	12287.4	0.799999999999272	L	0	FALSE	FALSE	TRUE	755.879393240501	5	17	palegreen	Baseline	NA	0	0	0	0	0	0	0	0	30	30	30	30	30	30	30	30
2545	gm08_159a	12287.4	2008-06-07 22:25:30	12315.2	27.8000000000011	4.36999546692918	12315.8	0.599999999998545	L	0	FALSE	FALSE	TRUE	755.879393240501	3	17	palegreen	Baseline	NA	0	0	0	0	0	0	0	0	30	30	30	30	30	30	30	30
2546	gm08_159a	12315.8	2008-06-07 22:25:58	12338.8	23	3.518345625833	12339.6	0.800000000001091	L	0	FALSE	FALSE	TRUE	755.879393240501	4	17	palegreen	Baseline	NA	0	0	0	0	0	0	0	0	30	30	30	30	30	30	30	30
2547	gm08_159a	12339.6	2008-06-07 22:26:22	12380.8	41.1999999999989	3.59704163703746	12381.6	0.800000000001091	L	0	FALSE	FALSE	TRUE	755.879393240501	9	17	palegreen	Baseline	NA	0	0	0	0	0	0	0	0	30	30	30	30	30	30	30	30
2548	gm08_159a	12381.6	2008-06-07 22:27:04	12413.6	32	3.95631344040619	12414.4	0.799999999999272	L	0	FALSE	FALSE	TRUE	755.879393240501	4	17	palegreen	Baseline	NA	0	0	0	0	0	0	0	0	30	30	30	30	30	30	30	30
2549	gm08_159a	12414.4	2008-06-07 22:27:37	12449.2	34.8000000000011	4.51682591445547	12449.8	0.599999999998545	L	0	FALSE	FALSE	TRUE	755.879393240501	5	17	palegreen	Baseline	NA	0	0	0	0	0	0	0	0	30	30	30	30	30	30	30	30
2550	gm08_159a	12449.8	2008-06-07 22:28:12	12471	21.2000000000007	3.36026668702145	12471.2	0.200000000000728	L	0	FALSE	FALSE	TRUE	755.879393240501	1	17	palegreen	Baseline	NA	0	0	0	0	0	0	0	0	30	30	30	30	30	30	30	30
2551	gm08_159a	12471.2	2008-06-07 22:28:34	12506.4	35.1999999999989	3.80226599252391	12507	0.600000000000364	L	0	FALSE	FALSE	TRUE	755.879393240501	1	17	palegreen	Baseline	NA	0	0	0	0	0	0	0	0	30	30	30	30	30	30	30	30
2552	gm08_159a	12507	2008-06-07 22:29:10	12542.2	35.2000000000007	3.65077450590919	12542.8	0.599999999998545	L	0	FALSE	FALSE	TRUE	755.879393240501	7	17	palegreen	Baseline	NA	0	0	0	0	0	0	0	0	30	30	30	30	30	30	30	30
2553	gm08_159a	12542.8	2008-06-07 22:29:45	12575.6	32.8000000000011	3.78372596506552	12576	0.399999999999636	L	0	FALSE	FALSE	TRUE	755.879393240501	2	17	palegreen	Baseline	NA	0	0	0	0	0	0	0	0	30	30	30	30	30	30	30	30
2554	gm08_159a	12576	2008-06-07 22:30:19	12615	39	3.50616619836248	12615.8	0.799999999999272	L	0	FALSE	FALSE	TRUE	755.879393240501	7	17	palegreen	Baseline	NA	0	0	0	0	0	0	0	0	30	30	30	30	30	30	30	30
2555	gm08_159a	12615.8	2008-06-07 22:30:58	12651.6	35.8000000000011	3.50694986373894	12652.2	0.600000000000364	L	0	FALSE	FALSE	TRUE	755.879393240501	7	17	palegreen	Baseline	NA	0	0	0	0	0	0	0	0	30	30	30	30	30	30	30	30
2556	gm08_159a	12652.2	2008-06-07 22:31:35	12691.6	39.3999999999996	3.83602936905372	12692.2	0.600000000000364	L	0	FALSE	FALSE	TRUE	755.879393240501	7	17	palegreen	Baseline	NA	0	0	0	0	0	0	0	0	30	30	30	30	30	30	30	30
2557	gm08_159a	12692.2	2008-06-07 22:32:15	12739.4	47.1999999999989	3.91270423378605	12740	0.600000000000364	L	0	FALSE	FALSE	TRUE	755.879393240501	9	17	palegreen	Baseline	NA	0	0	0	0	0	0	0	0	30	30	30	30	30	30	30	30
2558	gm08_159a	12740	2008-06-07 22:33:03	12774.2	34.2000000000007	4.08567024209122	12774.6	0.399999999999636	L	0	FALSE	FALSE	TRUE	755.879393240501	5	17	palegreen	Baseline	NA	0	0	0	0	0	0	0	0	30	30	30	30	30	30	30	30
2559	gm08_159a	12774.6	2008-06-07 22:33:37	12797.8	23.1999999999989	4.91745210830314	12798.2	0.400000000001455	L	0	FALSE	FALSE	TRUE	755.879393240501	1	17	palegreen	Baseline	NA	0	0	0	0	0	0	0	0	30	30	30	30	30	30	30	30
2560	gm08_159a	12798.2	2008-06-07 22:34:01	12826	27.7999999999993	5.46735696394202	12826.4	0.399999999999636	L	0	FALSE	FALSE	TRUE	755.879393240501	2	17	palegreen	Baseline	NA	0	0	0	0	0	0	0	0	30	30	30	30	30	30	30	30
2561	gm08_159a	12826.4	2008-06-07 22:34:29	12841.6	15.2000000000007	2.36418811400424	12841.8	0.199999999998909	L	0	FALSE	FALSE	TRUE	755.879393240501	0	17	palegreen	Baseline	NA	0	0	0	0	0	0	0	0	30	30	30	30	30	30	30	30
2562	gm08_159a	12841.8	2008-06-07 22:34:44	12880.4	38.6000000000004	9.04193666070586	12882	1.60000000000036	L	0	FALSE	FALSE	TRUE	755.879393240501	3	17	palegreen	Baseline	NA	0	0	0	0	0	0	0	0	30	30	30	30	30	30	30	30
2563	gm08_159a	12882	2008-06-07 22:35:25	12896.4	14.3999999999996	1.90332675915782	12897	0.600000000000364	L	0	FALSE	FALSE	TRUE	755.879393240501	0	17	palegreen	Baseline	NA	0	0	0	0	0	0	0	0	30	30	30	30	30	30	30	30
2564	gm08_159a	12897	2008-06-07 22:35:40	13025.4	128.4	8.60435651158954	13033.4	8	L	0	FALSE	FALSE	TRUE	755.879393240501	4	17	palegreen	Baseline	NA	0	0	0	0	0	0	0	0	30	30	30	30	30	30	30	30
2565	gm08_159a	13033.4	2008-06-07 22:37:56	13045.4	12	1.38458812096934	13046	0.600000000000364	L	0	FALSE	FALSE	TRUE	755.879393240501	0	17	palegreen	Baseline	NA	0	0	0	0	0	0	0	0	30	30	30	30	30	30	30	30
2566	gm08_159a	13046	2008-06-07 22:38:09	13070	24	4.41518655807774	13070.4	0.399999999999636	L	0	FALSE	FALSE	TRUE	755.879393240501	0	17	palegreen	Baseline	NA	0	0	0	0	0	0	0	0	30	30	30	30	30	30	30	30
2567	gm08_159a	13070.4	2008-06-07 22:38:33	13092.8	22.3999999999996	3.02202464748863	13093	0.200000000000728	L	0	FALSE	FALSE	TRUE	755.879393240501	1	17	palegreen	Baseline	NA	0	0	0	0	0	0	0	0	30	30	30	30	30	30	30	30
2568	gm08_159a	13093	2008-06-07 22:38:56	13112	19	2.61917978737071	13113.6	1.60000000000036	L	0	FALSE	FALSE	TRUE	755.879393240501	2	17	palegreen	Baseline	NA	0	0	0	0	0	0	0	0	30	30	30	30	30	30	30	30
2569	gm08_159a	13113.6	2008-06-07 22:39:16	13129.4	15.7999999999993	2.03967761489308	13129.8	0.399999999999636	L	0	FALSE	FALSE	TRUE	755.879393240501	1	17	palegreen	Baseline	NA	0	0	0	0	0	0	0	0	30	30	30	30	30	30	30	30
2570	gm08_159a	13129.8	2008-06-07 22:39:32	13153.6	23.8000000000011	3.61108670735394	13154	0.399999999999636	L	0	FALSE	FALSE	TRUE	755.879393240501	2	17	palegreen	Baseline	NA	0	0	0	0	0	0	0	0	30	30	30	30	30	30	30	30
2571	gm08_159a	13154	2008-06-07 22:39:57	13185.8	31.7999999999993	4.41584126768241	13186.4	0.600000000000364	L	0	FALSE	FALSE	TRUE	755.879393240501	2	17	palegreen	Baseline	NA	0	0	0	0	0	0	0	0	30	30	30	30	30	30	30	30
2572	gm08_159a	13186.4	2008-06-07 22:40:29	13222.6	36.2000000000007	4.98864392871525	13222.8	0.199999999998909	L	0	FALSE	FALSE	TRUE	755.879393240501	6	17	palegreen	Baseline	NA	0	0	0	0	0	0	0	0	30	30	30	30	30	30	30	30
2573	gm08_159a	13222.8	2008-06-07 22:41:05	13254	31.2000000000007	4.80524361718689	13254.6	0.600000000000364	L	0	FALSE	FALSE	TRUE	755.879393240501	4	17	palegreen	Baseline	NA	0	0	0	0	0	0	0	0	30	30	30	30	30	30	30	30
2574	gm08_159a	13254.6	2008-06-07 22:41:37	13295.8	41.1999999999989	3.69080543264337	13296.4	0.600000000000364	L	0	FALSE	FALSE	TRUE	755.879393240501	11	17	palegreen	Baseline	NA	0	0	0	0	0	0	0	0	30	30	30	30	30	30	30	30
2575	gm08_159a	13296.4	2008-06-07 22:42:19	13339.4	43	8.42029868670435	13339.8	0.399999999999636	L	0	FALSE	FALSE	TRUE	755.879393240501	10	17	palegreen	Baseline	NA	0	0	0	0	0	0	0	0	30	30	30	30	30	30	30	30
2576	gm08_159a	13339.8	2008-06-07 22:43:02	13380.2	40.4000000000015	3.35856585351015	13380.8	0.599999999998545	L	0	FALSE	FALSE	TRUE	755.879393240501	10	17	palegreen	Baseline	NA	0	0	0	0	0	0	0	0	30	30	30	30	30	30	30	30
2577	gm08_159a	13380.8	2008-06-07 22:43:43	13433.4	52.6000000000004	4.19361996010496	13434	0.600000000000364	L	0	FALSE	FALSE	TRUE	755.879393240501	10	17	palegreen	Baseline	NA	0	0	0	0	0	0	0	0	30	30	30	30	30	30	30	30
2578	gm08_159a	13434	2008-06-07 22:44:37	13460.4	26.3999999999996	3.21978717488087	13461	0.600000000000364	L	0	FALSE	FALSE	TRUE	755.879393240501	6	17	palegreen	Baseline	NA	0	0	0	0	0	0	0	0	30	30	30	30	30	30	30	30
2579	gm08_159a	13461	2008-06-07 22:45:04	13481.6	20.6000000000004	4.59763510295261	13481.8	0.199999999998909	L	0	FALSE	FALSE	TRUE	755.879393240501	5	17	palegreen	Baseline	NA	0	0	0	0	0	0	0	0	30	30	30	30	30	30	30	30
2580	gm08_159a	13481.8	2008-06-07 22:45:24	13495.6	13.8000000000011	3.22514824863602	13496.2	0.600000000000364	L	0	FALSE	FALSE	TRUE	755.879393240501	4	17	palegreen	Baseline	NA	0	0	0	0	0	0	0	0	30	30	30	30	30	30	30	30
2581	gm08_159a	13496.2	2008-06-07 22:45:39	13512	15.7999999999993	3.4321127897413	13512.2	0.200000000000728	L	0	FALSE	FALSE	TRUE	755.879393240501	1	17	palegreen	Baseline	NA	0	0	0	0	0	0	0	0	30	30	30	30	30	30	30	30
2582	gm08_159a	13512.2	2008-06-07 22:45:55	13535.2	23	5.51048520618926	13535.6	0.399999999999636	L	0	FALSE	FALSE	TRUE	755.879393240501	1	17	palegreen	Baseline	NA	0	0	0	0	0	0	0	0	30	30	30	30	30	30	30	30
2583	gm08_159a	13535.6	2008-06-07 22:46:18	13584.4	48.7999999999993	6.19244112345767	13604.6	20.2000000000007	L	0	FALSE	FALSE	TRUE	755.879393240501	2	17	palegreen	Baseline	NA	0	0	0	0	0	0	0	0	30	30	30	30	30	30	30	30
2584	gm08_159a	13604.6	2008-06-07 22:47:27	13620	15.3999999999996	2.09869299796588	13620.2	0.200000000000728	L	0	FALSE	FALSE	TRUE	755.879393240501	0	17	palegreen	Baseline	NA	0	0	0	0	0	0	0	0	30	30	30	30	30	30	30	30
2585	gm08_159a	13620.2	2008-06-07 22:47:43	13701	80.7999999999993	1.92135863302637	13704.4	3.39999999999964	L	0	FALSE	FALSE	TRUE	755.879393240501	21	17	palegreen	Baseline	NA	0	0	0	0	0	0	0	0	30	30	30	30	30	30	30	30
2586	gm08_159a	13704.4	2008-06-07 22:49:07	13717.6	13.2000000000007	2.15916319864264	13718.4	0.799999999999272	L	0	FALSE	FALSE	TRUE	755.879393240501	1	17	palegreen	Baseline	NA	0	0	0	0	0	0	0	0	30	30	30	30	30	30	30	30
2587	gm08_159a	13718.4	2008-06-07 22:49:21	13740.8	22.3999999999996	2.55342525152926	13741.2	0.400000000001455	L	0	FALSE	FALSE	TRUE	755.879393240501	4	17	palegreen	Baseline	NA	0	0	0	0	0	0	0	0	30	30	30	30	30	30	30	30
2588	gm08_159a	13741.2	2008-06-07 22:49:44	13764.4	23.1999999999989	3.07293743036635	13765	0.600000000000364	L	0	FALSE	FALSE	TRUE	755.879393240501	2	17	palegreen	Baseline	NA	0	0	0	0	0	0	0	0	30	30	30	30	30	30	30	30
2589	gm08_159a	13765	2008-06-07 22:50:08	13786	21	3.15507771044882	13786.6	0.600000000000364	L	0	FALSE	FALSE	TRUE	755.879393240501	1	17	palegreen	Baseline	NA	0	0	0	0	0	0	0	0	30	30	30	30	30	30	30	30
2590	gm08_159a	13786.6	2008-06-07 22:50:29	13862	75.3999999999996	8.31526951634141	13862.6	0.600000000000364	L	0	FALSE	FALSE	TRUE	755.879393240501	20	17	palegreen	Baseline	NA	0	0	0	0	0	0	0	0	30	30	30	30	30	30	30	30
2591	gm08_159a	13862.6	2008-06-07 22:51:45	13886.4	23.7999999999993	2.78275669513903	13886.8	0.399999999999636	L	0	FALSE	FALSE	TRUE	755.879393240501	4	17	palegreen	Baseline	NA	0	0	0	0	0	0	0	0	30	30	30	30	30	30	30	30
2592	gm08_159a	13886.8	2008-06-07 22:52:09	13926.6	39.8000000000011	3.53829193290071	13927.2	0.600000000000364	L	0	FALSE	FALSE	TRUE	755.879393240501	8	17	palegreen	Baseline	NA	0	0	0	0	0	0	0	0	30	30	30	30	30	30	30	30
2593	gm08_159a	13927.2	2008-06-07 22:52:50	13958.6	31.3999999999996	3.07826876503152	13959	0.399999999999636	L	0	FALSE	FALSE	TRUE	755.879393240501	8	17	palegreen	Baseline	NA	0	0	0	0	0	0	0	0	30	30	30	30	30	30	30	30
2594	gm08_159a	13959	2008-06-07 22:53:22	13980	21	3.93994226249617	13980.6	0.600000000000364	L	0	FALSE	FALSE	TRUE	755.879393240501	1	17	palegreen	Baseline	NA	0	0	0	0	0	0	0	0	30	30	30	30	30	30	30	30
2595	gm08_159a	13980.6	2008-06-07 22:53:43	14000	19.3999999999996	3.49160496984824	14000.2	0.200000000000728	L	0	FALSE	FALSE	TRUE	755.879393240501	5	17	palegreen	Baseline	NA	0	0	0	0	0	0	0	0	30	30	30	30	30	30	30	30
2596	gm08_159a	14000.2	2008-06-07 22:54:03	14014.2	14	3.09149901185134	14014.6	0.399999999999636	L	0	FALSE	FALSE	TRUE	755.879393240501	1	17	palegreen	Baseline	NA	0	0	0	0	0	0	0	0	30	30	30	30	30	30	30	30
2597	gm08_159a	14014.6	2008-06-07 22:54:17	14033.4	18.7999999999993	2.27028283133469	14033.8	0.399999999999636	L	0	FALSE	FALSE	TRUE	755.879393240501	0	17	palegreen	Baseline	NA	0	0	0	0	0	0	0	0	30	30	30	30	30	30	30	30
2598	gm08_159a	14033.8	2008-06-07 22:54:36	14054.6	20.8000000000011	3.6177685918736	14055	0.399999999999636	L	0	FALSE	FALSE	TRUE	755.879393240501	1	17	palegreen	Baseline	NA	0	0	0	0	0	0	0	0	30	30	30	30	30	30	30	30
2599	gm08_159a	14055	2008-06-07 22:54:58	14113	58	5.92672290390385	14113.2	0.200000000000728	L	0	FALSE	FALSE	TRUE	755.879393240501	8	17	palegreen	Baseline	NA	0	0	0	0	0	0	0	0	30	30	30	30	30	30	30	30
2600	gm08_159a	14113.2	2008-06-07 22:55:56	14125.2	12	1.67162735297586	14126	0.799999999999272	L	0	FALSE	FALSE	TRUE	755.879393240501	2	17	palegreen	Baseline	NA	0	0	0	0	0	0	0	0	30	30	30	30	30	30	30	30
2601	gm08_159a	14126	2008-06-07 22:56:09	14169	43	3.72644509562478	14169.4	0.399999999999636	L	0	FALSE	FALSE	TRUE	755.879393240501	10	17	palegreen	Baseline	NA	0	0	0	0	0	0	0	0	30	30	30	30	30	30	30	30
2602	gm08_159a	14169.4	2008-06-07 22:56:52	14202.2	32.8000000000011	3.81746469108317	14202.8	0.599999999998545	L	0	FALSE	FALSE	TRUE	755.879393240501	9	17	palegreen	Baseline	NA	0	0	0	0	0	0	0	0	30	30	30	30	30	30	30	30
2603	gm08_159a	14202.8	2008-06-07 22:57:25	14248.6	45.8000000000011	4.8880081888775	14249	0.399999999999636	L	0	FALSE	FALSE	TRUE	755.879393240501	9	17	palegreen	Baseline	NA	0	0	0	0	0	0	0	0	30	30	30	30	30	30	30	30
2604	gm08_159a	14249	2008-06-07 22:58:12	14270.8	21.7999999999993	3.46861506956892	14271	0.200000000000728	L	0	FALSE	FALSE	TRUE	755.879393240501	3	17	palegreen	Baseline	NA	0	0	0	0	0	0	0	0	30	30	30	30	30	30	30	30
2605	gm08_159a	14271	2008-06-07 22:58:34	14315	44	4.16969409830509	14315.4	0.399999999999636	L	0	FALSE	FALSE	TRUE	755.879393240501	10	17	palegreen	Baseline	NA	0	0	0	0	0	0	0	0	30	30	30	30	30	30	30	30
2606	gm08_159a	14315.4	2008-06-07 22:59:18	14336.8	21.3999999999996	2.61620159867731	14338.4	1.60000000000036	L	0	FALSE	FALSE	TRUE	755.879393240501	2	17	palegreen	Baseline	NA	0	0	0	0	0	0	0	0	30	30	30	30	30	30	30	30
2607	gm08_159a	14338.4	2008-06-07 22:59:41	14352.4	14	2.02394151848534	14353	0.600000000000364	L	0	FALSE	FALSE	TRUE	755.879393240501	2	17	palegreen	Baseline	NA	0	0	0	0	0	0	0	0	30	30	30	30	30	30	30	30
2608	gm08_159a	14353	2008-06-07 22:59:56	14381.8	28.7999999999993	2.53657712491378	14382.2	0.400000000001455	L	0	FALSE	FALSE	TRUE	755.879393240501	9	17	palegreen	Baseline	NA	0	0	0	0	0	0	0	0	30	30	30	30	30	30	30	30
2609	gm08_159a	14382.2	2008-06-07 23:00:25	14408	25.7999999999993	5.51749364493646	14408.6	0.600000000000364	L	0	FALSE	FALSE	TRUE	755.879393240501	3	17	palegreen	Baseline	NA	0	0	0	0	0	0	0	0	30	30	30	30	30	30	30	30
2610	gm08_159a	14408.6	2008-06-07 23:00:51	14484.2	75.6000000000004	2.78260775541244	14496.6	12.3999999999996	L	0	FALSE	FALSE	TRUE	755.879393240501	23	17	palegreen	Baseline	NA	0	0	0	0	0	0	0	0	30	30	30	30	30	30	30	30
2611	gm08_159a	14496.6	2008-06-07 23:02:19	14529.6	33	3.62100328101507	14530.2	0.600000000000364	L	0	FALSE	FALSE	TRUE	755.879393240501	8	17	palegreen	Baseline	NA	0	0	0	0	0	0	0	0	30	30	30	30	30	30	30	30
2612	gm08_159a	14530.2	2008-06-07 23:02:53	14549.2	19	3.54244867872424	14549.8	0.599999999998545	L	0	FALSE	FALSE	TRUE	755.879393240501	2	17	palegreen	Baseline	NA	0	0	0	0	0	0	0	0	30	30	30	30	30	30	30	30
2613	gm08_159a	14549.8	2008-06-07 23:03:12	14556.6	6.80000000000109	1.74641354565759	14565.4	8.79999999999927	L	0	FALSE	FALSE	TRUE	755.879393240501	5	17	palegreen	Baseline	NA	0	0	0	0	0	0	0	0	30	30	30	30	30	30	30	30
2614	gm08_159a	14565.4	2008-06-07 23:03:28	14584.6	19.2000000000007	2.82476249547229	14585.2	0.600000000000364	L	0	FALSE	FALSE	TRUE	755.879393240501	1	17	palegreen	Baseline	NA	0	0	0	0	0	0	0	0	30	30	30	30	30	30	30	30
2615	gm08_159a	14585.2	2008-06-07 23:03:48	14601.6	16.3999999999996	2.80622505260128	14602	0.399999999999636	L	0	FALSE	FALSE	TRUE	755.879393240501	4	17	palegreen	Baseline	NA	0	0	0	0	0	0	0	0	30	30	30	30	30	30	30	30
2616	gm08_159a	14602	2008-06-07 23:04:05	14620.6	18.6000000000004	3.9466826177016	14621.2	0.600000000000364	L	0	FALSE	FALSE	TRUE	755.879393240501	3	17	palegreen	Baseline	NA	0	0	0	0	0	0	0	0	30	30	30	30	30	30	30	30
2617	gm08_159a	14621.2	2008-06-07 23:04:24	14637.4	16.1999999999989	2.62614628496167	14637.8	0.399999999999636	L	0	FALSE	FALSE	TRUE	755.879393240501	1	17	palegreen	Baseline	NA	0	0	0	0	0	0	0	0	30	30	30	30	30	30	30	30
2618	gm08_159a	14637.8	2008-06-07 23:04:40	14652	14.2000000000007	3.58448105785686	14652.6	0.600000000000364	L	0	FALSE	FALSE	TRUE	755.879393240501	5	17	palegreen	Baseline	NA	0	0	0	0	0	0	0	0	30	30	30	30	30	30	30	30
2619	gm08_159a	14652.6	2008-06-07 23:04:55	14671.2	18.6000000000004	3.0368516803171	14671.6	0.399999999999636	L	0	FALSE	FALSE	TRUE	755.879393240501	2	17	palegreen	Baseline	NA	0	0	0	0	0	0	0	0	30	30	30	30	30	30	30	30
2620	gm08_159a	14671.6	2008-06-07 23:05:14	14696	24.3999999999996	3.03292701880001	14696.4	0.399999999999636	L	0	FALSE	FALSE	TRUE	755.879393240501	5	17	palegreen	Baseline	NA	0	0	0	0	0	0	0	0	30	30	30	30	30	30	30	30
2621	gm08_159a	14696.4	2008-06-07 23:05:39	14715.6	19.2000000000007	4.28077546136817	14716	0.399999999999636	L	0	FALSE	FALSE	TRUE	755.879393240501	3	17	palegreen	Baseline	NA	0	0	0	0	0	0	0	0	30	30	30	30	30	30	30	30
2622	gm08_159a	14716	2008-06-07 23:05:59	14748.2	32.2000000000007	5.59780030360708	14748.4	0.199999999998909	L	0	FALSE	FALSE	TRUE	755.879393240501	6	17	palegreen	Baseline	NA	0	0	0	0	0	0	0	0	30	30	30	30	30	30	30	30
2623	gm08_159a	14748.4	2008-06-07 23:06:31	14765.8	17.3999999999996	4.24452839843331	14766.2	0.400000000001455	L	0	FALSE	FALSE	TRUE	755.879393240501	5	17	palegreen	Baseline	NA	0	0	0	0	0	0	0	0	30	30	30	30	30	30	30	30
2624	gm08_159a	14766.2	2008-06-07 23:06:49	14906.2	140	8.10134292489922	14906.6	0.399999999999636	L	0	FALSE	FALSE	TRUE	755.879393240501	22	17	palegreen	SIL	NA	0.930000000340598	0	0	0	0	0	0	0	-30.8666666666667	30	30	30	30	30	30	30
2625	gm08_159a	14906.6	2008-06-07 23:09:09	14925.4	18.7999999999993	1.35033512147217	14925.8	0.399999999999636	L	0	FALSE	FALSE	TRUE	755.879393240501	4	17	palegreen	SIL	NA	1	0	0	0	0	0	0	0	-28.5333333333333	30	30	30	30	30	30	30
2626	gm08_159a	14925.8	2008-06-07 23:09:28	14946.8	21	3.64020605810895	14947.4	0.600000000000364	L	0	FALSE	FALSE	TRUE	755.879393240501	2	17	palegreen	SIL	NA	1	0	0	0	0	0	0	0	-28.2166666666667	30	30	30	30	30	30	30
2627	gm08_159a	14947.4	2008-06-07 23:09:50	14961.4	14	2.29297318868646	14961.6	0.200000000000728	L	0	FALSE	FALSE	TRUE	755.879393240501	1	17	palegreen	SIL	NA	1	0	0	0	0	0	0	0	-27.85	30	30	30	30	30	30	30
2628	gm08_159a	14961.6	2008-06-07 23:10:04	14980.8	19.1999999999989	4.12810163000787	14981.2	0.400000000001455	L	0	FALSE	FALSE	TRUE	755.879393240501	5	17	palegreen	SIL	NA	1	0	0	0	0	0	0	0	-27.6166666666667	30	30	30	30	30	30	30
2629	gm08_159a	14981.2	2008-06-07 23:10:24	14996.8	15.5999999999985	3.55564911099662	14997.2	0.400000000001455	L	0	FALSE	FALSE	TRUE	755.879393240501	3	17	palegreen	SIL	NA	1	0	0	0	0	0	0	0	-27.2833333333333	30	30	30	30	30	30	30
2630	gm08_159a	14997.2	2008-06-07 23:10:40	15516.4	519.199999999999	321.040307145881	15516.8	0.399999999999636	L	0	FALSE	FALSE	TRUE	755.879393240501	159	17	palegreen	SIL	NA	1	0	0	0	0	0	0	0	-27.0166666666667	30	30	30	30	30	30	30
2631	gm08_159a	15516.8	2008-06-07 23:19:19	15528.8	12	2.3419106013584	15529.4	0.600000000000364	L	0	FALSE	FALSE	TRUE	755.879393240501	3	17	palegreen	SIL	NA	1	0	0	0	0	0	0	0	-18.3666666666667	30	30	30	30	30	30	30
2632	gm08_159a	15529.4	2008-06-07 23:19:32	15542.4	13	2.38939430154464	15542.8	0.399999999999636	L	0	FALSE	FALSE	TRUE	755.879393240501	2	17	palegreen	SIL	NA	1	0	0	0	0	0	0	0	-18.15	30	30	30	30	30	30	30
2633	gm08_159a	15542.8	2008-06-07 23:19:45	15554	11.2000000000007	2.08304256850042	15554.4	0.399999999999636	L	0	FALSE	FALSE	TRUE	755.879393240501	2	17	palegreen	SIL	NA	1	0	0	0	0	0	0	0	-17.9333333333333	30	30	30	30	30	30	30
2634	gm08_159a	15554.4	2008-06-07 23:19:57	15565.6	11.2000000000007	2.05845256027975	15566	0.399999999999636	L	0	FALSE	FALSE	TRUE	755.879393240501	2	17	palegreen	SIL	NA	1	0	0	0	0	0	0	0	-17.7333333333333	30	30	30	30	30	30	30
2635	gm08_159a	15566	2008-06-07 23:20:09	15580	14	2.38272356722495	15580.4	0.399999999999636	L	0	FALSE	FALSE	TRUE	755.879393240501	5	17	palegreen	SIL	NA	1	0	0	0	0	0	0	0	-17.5333333333333	30	30	30	30	30	30	30
2636	gm08_159a	15580.4	2008-06-07 23:20:23	15593	12.6000000000004	2.68146624124957	15593.4	0.399999999999636	L	0	FALSE	FALSE	TRUE	755.879393240501	2	17	palegreen	SIL	NA	1	0	0	0	0	0	0	0	-17.3	30	30	30	30	30	30	30
2637	gm08_159a	15593.4	2008-06-07 23:20:36	15607.8	14.3999999999996	2.15849668786714	15608.2	0.400000000001455	L	0	FALSE	FALSE	TRUE	755.879393240501	4	17	palegreen	SIL	NA	1	0	0	0	0	0	0	0	-17.0833333333333	30	30	30	30	30	30	30
2638	gm08_159a	15608.2	2008-06-07 23:20:51	15620.4	12.1999999999989	2.08200868875265	15620.8	0.399999999999636	L	0	FALSE	FALSE	TRUE	755.879393240501	2	17	palegreen	SIL	NA	1	0	0	0	0	0	0	0	-16.8333333333333	30	30	30	30	30	30	30
2639	gm08_159a	15620.8	2008-06-07 23:21:03	15630	9.20000000000073	1.24215827054596	15630.6	0.600000000000364	L	0	FALSE	FALSE	TRUE	755.879393240501	2	17	palegreen	SIL	NA	1	0	0	0	0	0	0	0	-16.6333333333333	30	30	30	30	30	30	30
2640	gm08_159a	15630.6	2008-06-07 23:21:13	15646.6	16	3.66875192155211	15647	0.399999999999636	L	0	FALSE	FALSE	TRUE	755.879393240501	2	17	palegreen	SIL	NA	1	0	0	0	0	0	0	0	-16.4666666666667	30	30	30	30	30	30	30
2641	gm08_159a	15647	2008-06-07 23:21:30	15655	8	0.871657817526069	15655.6	0.600000000000364	L	0	FALSE	FALSE	TRUE	755.879393240501	1	17	palegreen	SIL	NA	1	0	0	0	0	0	0	0	-16.1833333333333	30	30	30	30	30	30	30
2642	gm08_159a	15655.6	2008-06-07 23:21:38	15671.6	16	2.93321151831221	15672	0.399999999999636	L	0	FALSE	FALSE	TRUE	755.879393240501	2	17	palegreen	SIL	NA	1	0	0	0	0	0	0	0	-16.05	30	30	30	30	30	30	30
2643	gm08_159a	15672	2008-06-07 23:21:55	15682	10	1.06523177844384	15682.4	0.399999999999636	L	0	FALSE	FALSE	TRUE	755.879393240501	1	17	palegreen	SIL	NA	1	0	0	0	0	0	0	0	-15.7666666666667	30	30	30	30	30	30	30
2644	gm08_159a	15682.4	2008-06-07 23:22:05	15694	11.6000000000004	1.34722474160032	15694.6	0.600000000000364	L	0	FALSE	FALSE	TRUE	755.879393240501	4	17	palegreen	SIL	NA	1	0	0	0	0	0	0	0	-15.6	30	30	30	30	30	30	30
2645	gm08_159a	15694.6	2008-06-07 23:22:17	15712.8	18.1999999999989	2.96707316795804	15713.4	0.600000000000364	L	0	FALSE	FALSE	TRUE	755.879393240501	2	17	palegreen	SIL	NA	1	0	0	0	0	0	0	0	-15.4	30	30	30	30	30	30	30
2646	gm08_159a	15713.4	2008-06-07 23:22:36	15731	17.6000000000004	2.70716973833061	15731.4	0.399999999999636	L	0	FALSE	FALSE	TRUE	755.879393240501	5	17	palegreen	SIL	NA	1	0	0	0	0	0	0	0	-15.0833333333333	30	30	30	30	30	30	30
2647	gm08_159a	15731.4	2008-06-07 23:22:54	15746.2	14.8000000000011	2.94610105065285	15746.6	0.399999999999636	L	0	FALSE	FALSE	TRUE	755.879393240501	5	17	palegreen	SIL	NA	1	0	0	0	0	0	0	0	-14.7833333333333	30	30	30	30	30	30	30
2648	gm08_159a	15746.6	2008-06-07 23:23:09	15780	33.3999999999996	4.50140232320107	15780.6	0.600000000000364	L	0	FALSE	FALSE	TRUE	755.879393240501	10	17	palegreen	SIL	NA	1	0	0	0	0	0	0	0	-14.5333333333333	30	30	30	30	30	30	30
2649	gm08_159a	15780.6	2008-06-07 23:23:43	15817.2	36.6000000000004	4.99499452789238	15817.6	0.399999999999636	L	0	FALSE	FALSE	TRUE	755.879393240501	9	17	palegreen	SIL	NA	1	0	0	0	0	0	0	0	-13.9666666666667	30	30	30	30	30	30	30
2650	gm08_159a	15817.6	2008-06-07 23:24:20	15846.4	28.7999999999993	5.88776789415675	15846.8	0.399999999999636	L	0	FALSE	FALSE	TRUE	755.879393240501	9	17	palegreen	SIL	NA	1	0	0	0	0	0	0	0	-13.35	30	30	30	30	30	30	30
2651	gm08_159a	15846.8	2008-06-07 23:24:49	15857.2	10.4000000000015	1.82461310268204	15857.6	0.399999999999636	L	0	FALSE	FALSE	TRUE	755.879393240501	2	17	palegreen	SIL	NA	1	0	0	0	0	0	0	0	-12.8666666666667	30	30	30	30	30	30	30
2652	gm08_159a	15857.6	2008-06-07 23:25:00	15877.6	20	2.56250755895192	15878.2	0.600000000000364	L	0	FALSE	FALSE	TRUE	755.879393240501	3	17	palegreen	SIL	NA	1	0	0	0	0	0	0	0	-12.6833333333333	30	30	30	30	30	30	30
2653	gm08_159a	15878.2	2008-06-07 23:25:21	15895.6	17.3999999999996	3.12998686262942	15896	0.399999999999636	L	0	FALSE	FALSE	TRUE	755.879393240501	5	17	palegreen	SIL	NA	1	0	0	0	0	0	0	0	-12.3333333333333	30	30	30	30	30	30	30
2654	gm08_159a	15896	2008-06-07 23:25:39	15911	15	2.4007630657996	15911.4	0.399999999999636	L	0	FALSE	FALSE	TRUE	755.879393240501	4	17	palegreen	SIL	NA	1	0	0	0	0	0	0	0	-12.0333333333333	30	30	30	30	30	30	30
2655	gm08_159a	15911.4	2008-06-07 23:25:54	15931	19.6000000000004	3.10431588730606	15931.6	0.600000000000364	L	0	FALSE	FALSE	TRUE	755.879393240501	6	17	palegreen	SIL	NA	1	0	0	0	0	0	0	0	-11.7833333333333	30	30	30	30	30	30	30
2656	gm08_159a	15931.6	2008-06-07 23:26:14	15951.8	20.1999999999989	2.94535147849822	15952.4	0.600000000000364	L	0	FALSE	FALSE	TRUE	755.879393240501	4	17	palegreen	SIL	NA	1	0	0	0	0	0	0	0	-11.45	30	30	30	30	30	30	30
2657	gm08_159a	15952.4	2008-06-07 23:26:35	15970.8	18.3999999999996	3.03832763036392	15971.2	0.400000000001455	L	0	FALSE	FALSE	TRUE	755.879393240501	3	17	palegreen	SIL	NA	1	0	0	0	0	0	0	0	-11.1	30	30	30	30	30	30	30
2658	gm08_159a	15971.2	2008-06-07 23:26:54	15985	13.7999999999993	3.60525901928676	15985.2	0.200000000000728	L	0	FALSE	FALSE	TRUE	755.879393240501	2	17	palegreen	SIL	NA	1	0	0	0	0	0	0	0	-10.7833333333333	30	30	30	30	30	30	30
2659	gm08_159a	15985.2	2008-06-07 23:27:08	16660	674.799999999999	406.112989482464	16660.2	0.200000000000728	L	0	FALSE	FALSE	TRUE	755.879393240501	212	17	palegreen	SIL	NA	0.936277415526025	0	0	0	0	0	0	0	-10.55	30	30	30	30	30	30	30
2660	gm08_159a	16660.2	2008-06-07 23:38:23	16670	9.79999999999927	1.52563782871848	16670.4	0.400000000001455	L	0	FALSE	FALSE	TRUE	755.879393240501	0	17	palegreen	Post	NA	0	0	0	0	0	0	0	0	0.7	30	30	30	30	30	30	30
2661	gm08_159a	16670.4	2008-06-07 23:38:33	16683.2	12.7999999999993	2.31103944700702	16683.8	0.599999999998545	L	0	FALSE	FALSE	TRUE	755.879393240501	2	17	palegreen	Post	NA	0	0	0	0	0	0	0	0	0.866666666666667	30	30	30	30	30	30	30
2662	gm08_159a	16683.8	2008-06-07 23:38:46	16694	10.2000000000007	2.20690121862007	16694.2	0.200000000000728	L	0	FALSE	FALSE	TRUE	755.879393240501	2	17	palegreen	Post	NA	0	0	0	0	0	0	0	0	1.08333333333333	30	30	30	30	30	30	30
2663	gm08_159a	16694.2	2008-06-07 23:38:57	16705.8	11.5999999999985	2.25205725576681	16706.2	0.400000000001455	L	0	FALSE	FALSE	TRUE	755.879393240501	1	17	palegreen	Post	NA	0	0	0	0	0	0	0	0	1.26666666666667	30	30	30	30	30	30	30
2664	gm08_159a	16706.2	2008-06-07 23:39:09	16720.6	14.3999999999978	2.69140204615745	16721	0.400000000001455	L	0	FALSE	FALSE	TRUE	755.879393240501	3	17	palegreen	Post	NA	0	0	0	0	0	0	0	0	1.46666666666667	30	30	30	30	30	30	30
2665	gm08_159a	16721	2008-06-07 23:39:24	16730.8	9.79999999999927	1.75680292392999	16731.2	0.400000000001455	L	0	FALSE	FALSE	TRUE	755.879393240501	2	17	palegreen	Post	NA	0	0	0	0	0	0	0	0	1.71666666666667	30	30	30	30	30	30	30
2666	gm08_159a	16731.2	2008-06-07 23:39:34	16744.2	13	2.47650909821834	16744.4	0.200000000000728	L	0	FALSE	FALSE	TRUE	755.879393240501	2	17	palegreen	Post	NA	0	0	0	0	0	0	0	0	1.88333333333333	30	30	30	30	30	30	30
2667	gm08_159a	16744.4	2008-06-07 23:39:47	16757.6	13.1999999999971	2.33073561687723	16758	0.400000000001455	L	0	FALSE	FALSE	TRUE	755.879393240501	2	17	palegreen	Post	NA	0	0	0	0	0	0	0	0	2.1	30	30	30	30	30	30	30
2668	gm08_159a	16758	2008-06-07 23:40:01	16771	13	2.19506807440878	16771.4	0.400000000001455	L	0	FALSE	FALSE	TRUE	755.879393240501	1	17	palegreen	Post	NA	0	0	0	0	0	0	0	0	2.33333333333333	30	30	30	30	30	30	30
2669	gm08_159a	16771.4	2008-06-07 23:40:14	16783.4	12	2.16247626132916	16783.8	0.399999999997817	L	0	FALSE	FALSE	TRUE	755.879393240501	1	17	palegreen	Post	NA	0	0	0	0	0	0	0	0	2.55	30	30	30	30	30	30	30
2670	gm08_159a	16783.8	2008-06-07 23:40:26	16797.2	13.4000000000015	2.65978482531921	16797.4	0.200000000000728	L	0	FALSE	FALSE	TRUE	755.879393240501	0	17	palegreen	Post	NA	0	0	0	0	0	0	0	0	2.75	30	30	30	30	30	30	30
2671	gm08_159a	16797.4	2008-06-07 23:40:40	16809.8	12.3999999999978	2.05259949890686	16810.2	0.400000000001455	L	0	FALSE	FALSE	TRUE	755.879393240501	1	17	palegreen	Post	NA	0	0	0	0	0	0	0	0	2.98333333333333	30	30	30	30	30	30	30
2672	gm08_159a	16810.2	2008-06-07 23:40:53	16823.6	13.3999999999978	2.41771980669023	16824	0.400000000001455	L	0	FALSE	FALSE	TRUE	755.879393240501	3	17	palegreen	Post	NA	0	0	0	0	0	0	0	0	3.2	30	30	30	30	30	30	30
2673	gm08_159a	16824	2008-06-07 23:41:07	16839.4	15.4000000000015	2.81076517954879	16839.8	0.399999999997817	L	0	FALSE	FALSE	TRUE	755.879393240501	0	17	palegreen	Post	NA	0	0	0	0	0	0	0	0	3.43333333333333	30	30	30	30	30	30	30
2674	gm08_159a	16839.8	2008-06-07 23:41:22	16856.2	16.4000000000015	3.60993062391908	16856.6	0.399999999997817	L	0	FALSE	FALSE	TRUE	755.879393240501	3	17	palegreen	Post	NA	0	0	0	0	0	0	0	0	3.68333333333333	30	30	30	30	30	30	30
2675	gm08_159a	16856.6	2008-06-07 23:41:39	16875	18.4000000000015	3.38933949207544	16875.6	0.599999999998545	L	0	FALSE	FALSE	TRUE	755.879393240501	3	17	palegreen	Post	NA	0	0	0	0	0	0	0	0	3.96666666666667	30	30	30	30	30	30	30
2676	gm08_159a	16875.6	2008-06-07 23:41:58	16891.6	16	3.01487622866151	16892.2	0.600000000002183	L	0	FALSE	FALSE	TRUE	755.879393240501	2	17	palegreen	Post	NA	0	0	0	0	0	0	0	0	4.28333333333333	30	30	30	30	30	30	30
2677	gm08_159a	16892.2	2008-06-07 23:42:15	16913.4	21.2000000000007	3.96461131967869	16913.6	0.19999999999709	L	0	FALSE	FALSE	TRUE	755.879393240501	3	17	palegreen	Post	NA	0	0	0	0	0	0	0	0	4.56666666666667	30	30	30	30	30	30	30
2678	gm08_159a	16913.6	2008-06-07 23:42:36	16931.2	17.6000000000022	3.30525128398958	16931.6	0.399999999997817	L	0	FALSE	FALSE	TRUE	755.879393240501	3	17	palegreen	Post	NA	0	0	0	0	0	0	0	0	4.91666666666667	30	30	30	30	30	30	30
2679	gm08_159a	16931.6	2008-06-07 23:42:54	16950.4	18.8000000000029	3.85415097935482	16950.8	0.399999999997817	L	0	FALSE	FALSE	TRUE	755.879393240501	4	17	palegreen	Post	NA	0	0	0	0	0	0	0	0	5.21666666666667	30	30	30	30	30	30	30
2680	gm08_159a	16950.8	2008-06-07 23:43:13	16965.4	14.6000000000022	3.23236932284414	16965.8	0.399999999997817	L	0	FALSE	FALSE	TRUE	755.879393240501	5	17	palegreen	Post	NA	0	0	0	0	0	0	0	0	5.53333333333333	30	30	30	30	30	30	30
2681	gm08_159a	16965.8	2008-06-07 23:43:28	16989.4	23.6000000000022	4.05056750532095	16989.8	0.399999999997817	L	0	FALSE	FALSE	TRUE	755.879393240501	7	17	palegreen	Post	NA	0	0	0	0	0	0	0	0	5.78333333333333	30	30	30	30	30	30	30
2682	gm08_159a	16989.8	2008-06-07 23:43:52	17013	23.2000000000007	3.76973567282888	17013.4	0.400000000001455	L	0	FALSE	FALSE	TRUE	755.879393240501	7	17	palegreen	Post	NA	0	0	0	0	0	0	0	0	6.18333333333333	30	30	30	30	30	30	30
2683	gm08_159a	17013.4	2008-06-07 23:44:16	17035.6	22.1999999999971	3.7673910122791	17036	0.400000000001455	L	0	FALSE	FALSE	TRUE	755.879393240501	6	17	palegreen	Post	NA	0	0	0	0	0	0	0	0	6.58333333333333	30	30	30	30	30	30	30
2684	gm08_159a	17036	2008-06-07 23:44:39	17059.2	23.2000000000007	3.4104109304958	17059.6	0.399999999997817	L	0	FALSE	FALSE	TRUE	755.879393240501	8	17	palegreen	Post	NA	0	0	0	0	0	0	0	0	6.96666666666667	30	30	30	30	30	30	30
2685	gm08_159a	17059.6	2008-06-07 23:45:02	17086.6	27	4.44194441942097	17086.8	0.200000000000728	L	0	FALSE	FALSE	TRUE	755.879393240501	9	17	palegreen	Post	NA	0	0	0	0	0	0	0	0	7.35	30	30	30	30	30	30	30
2686	gm08_159a	17086.8	2008-06-07 23:45:29	17107.8	21	4.12849282065224	17108.2	0.400000000001455	L	0	FALSE	FALSE	TRUE	755.879393240501	5	17	palegreen	Post	NA	0	0	0	0	0	0	0	0	7.8	30	30	30	30	30	30	30
2687	gm08_159a	17108.2	2008-06-07 23:45:51	17131.6	23.3999999999978	4.8149246524293	17132	0.400000000001455	L	0	FALSE	FALSE	TRUE	755.879393240501	7	17	palegreen	Post	NA	0	0	0	0	0	0	0	0	8.16666666666667	30	30	30	30	30	30	30
2688	gm08_159a	17132	2008-06-07 23:46:15	17148.6	16.5999999999985	3.28723390186852	17149.2	0.600000000002183	L	0	FALSE	FALSE	TRUE	755.879393240501	4	17	palegreen	Post	NA	0	0	0	0	0	0	0	0	8.56666666666667	30	30	30	30	30	30	30
2689	gm08_159a	17149.2	2008-06-07 23:46:32	17174.2	25	3.91652390720705	17174.8	0.599999999998545	L	0	FALSE	FALSE	TRUE	755.879393240501	5	17	palegreen	Post	NA	0	0	0	0	0	0	0	0	8.85	30	30	30	30	30	30	30
2690	gm08_159a	17174.8	2008-06-07 23:46:57	17191.4	16.6000000000022	3.70736256944543	17191.8	0.399999999997817	L	0	FALSE	FALSE	TRUE	755.879393240501	3	17	palegreen	Post	NA	0	0	0	0	0	0	0	0	9.26666666666667	30	30	30	30	30	30	30
2691	gm08_159a	17191.8	2008-06-07 23:47:14	17216	24.2000000000007	4.3098048622701	17216.2	0.200000000000728	L	0	FALSE	FALSE	TRUE	755.879393240501	8	17	palegreen	Post	NA	0	0	0	0	0	0	0	0	9.55	30	30	30	30	30	30	30
2692	gm08_159a	17216.2	2008-06-07 23:47:39	17235	18.7999999999993	3.5655576757857	17235.4	0.400000000001455	L	0	FALSE	FALSE	TRUE	755.879393240501	7	17	palegreen	Post	NA	0	0	0	0	0	0	0	0	9.96666666666667	30	30	30	30	30	30	30
2693	gm08_159a	17235.4	2008-06-07 23:47:58	17261.8	26.3999999999978	5.0132229295016	17262.2	0.400000000001455	L	0	FALSE	FALSE	TRUE	755.879393240501	7	17	palegreen	Post	NA	0	0	0	0	0	0	0	0	10.2833333333333	30	30	30	30	30	30	30
2694	gm08_159a	17262.2	2008-06-07 23:48:25	17285.6	23.3999999999978	3.80304037394579	17286.2	0.600000000002183	L	0	FALSE	FALSE	TRUE	755.879393240501	6	17	palegreen	Post	NA	0	0	0	0	0	0	0	0	10.7333333333333	30	30	30	30	30	30	30
2695	gm08_159a	17286.2	2008-06-07 23:48:49	17300.4	14.2000000000007	4.32234219086186	17300.8	0.399999999997817	L	0	FALSE	FALSE	TRUE	755.879393240501	8	17	palegreen	Post	NA	0	0	0	0	0	0	0	0	11.1333333333333	30	30	30	30	30	30	30
2696	gm08_159a	17300.8	2008-06-07 23:49:03	17319.2	18.4000000000015	3.76975017272896	17347.4	28.2000000000007	L	0	FALSE	FALSE	TRUE	755.879393240501	0	17	palegreen	Post	NA	0	0	0	0	0	0	0	0	11.3666666666667	30	30	30	30	30	30	30
2697	gm08_159a	17347.4	2008-06-07 23:49:50	17356	8.59999999999854	0.776479554099219	17356.2	0.200000000000728	L	0	FALSE	FALSE	TRUE	755.879393240501	0	17	palegreen	Post	NA	0	0	0	0	0	0	0	0	12.15	30	30	30	30	30	30	30
2698	gm08_159a	17356.2	2008-06-07 23:49:59	17370.6	14.3999999999978	2.07705026809941	17372.4	1.80000000000291	L	0	FALSE	FALSE	TRUE	755.879393240501	2	17	palegreen	Post	NA	0	0	0	0	0	0	0	0	12.3	30	30	30	30	30	30	30
2699	gm08_159a	17372.4	2008-06-07 23:50:15	17381	8.59999999999854	0.967438642998931	17381.6	0.599999999998545	L	0	FALSE	FALSE	TRUE	755.879393240501	1	17	palegreen	Post	NA	0	0	0	0	0	0	0	0	12.5666666666667	30	30	30	30	30	30	30
2700	gm08_159a	17381.6	2008-06-07 23:50:24	17395	13.4000000000015	1.85581043256094	17395.2	0.200000000000728	L	0	FALSE	FALSE	TRUE	755.879393240501	1	17	palegreen	Post	NA	0	0	0	0	0	0	0	0	12.7166666666667	30	30	30	30	30	30	30
2701	gm08_159a	17395.2	2008-06-07 23:50:38	17410.6	15.3999999999978	2.15021533917431	17411.2	0.600000000002183	L	0	FALSE	FALSE	TRUE	755.879393240501	1	17	palegreen	Post	NA	0	0	0	0	0	0	0	0	12.95	30	30	30	30	30	30	30
2702	gm08_159a	17411.2	2008-06-07 23:50:54	17426.4	15.2000000000007	2.47398127217279	17427	0.599999999998545	L	0	FALSE	FALSE	TRUE	755.879393240501	1	17	palegreen	Post	NA	0	0	0	0	0	0	0	0	13.2166666666667	30	30	30	30	30	30	30
2703	gm08_159a	17427	2008-06-07 23:51:10	17443.8	16.7999999999993	2.98177788616323	17444.2	0.400000000001455	L	0	FALSE	FALSE	TRUE	755.879393240501	1	17	palegreen	Post	NA	0	0	0	0	0	0	0	0	13.4833333333333	30	30	30	30	30	30	30
2704	gm08_159a	17444.2	2008-06-07 23:51:27	17462	17.7999999999993	3.57570342903924	17462.4	0.400000000001455	L	0	FALSE	FALSE	TRUE	755.879393240501	4	17	palegreen	Post	NA	0	0	0	0	0	0	0	0	13.7666666666667	30	30	30	30	30	30	30
2705	gm08_159a	17462.4	2008-06-07 23:51:45	17480	17.5999999999985	3.8304702983177	17480.6	0.599999999998545	L	0	FALSE	FALSE	TRUE	755.879393240501	4	17	palegreen	Post	NA	0	0	0	0	0	0	0	0	14.0666666666667	30	30	30	30	30	30	30
2706	gm08_159a	17480.6	2008-06-07 23:52:03	17500	19.4000000000015	3.69404972566107	17500.2	0.200000000000728	L	0	FALSE	FALSE	TRUE	755.879393240501	0	17	palegreen	Post	NA	0	0	0	0	0	0	0	0	14.3666666666667	30	30	30	30	30	30	30
2707	gm08_159a	17500.2	2008-06-07 23:52:23	17516.4	16.2000000000007	2.81104561371891	17516.6	0.19999999999709	L	0	FALSE	FALSE	TRUE	755.879393240501	0	17	palegreen	Post	NA	0	0	0	0	0	0	0	0	14.7	30	30	30	30	30	30	30
2708	gm08_159a	17516.6	2008-06-07 23:52:39	17576.2	59.6000000000022	6.93388216918268	17576.6	0.399999999997817	L	0	FALSE	FALSE	TRUE	755.879393240501	6	17	palegreen	Post	NA	0	0	0	0	0	0	0	0	14.9666666666667	30	30	30	30	30	30	30
2709	gm08_159a	17576.6	2008-06-07 23:53:39	17592.4	15.8000000000029	2.17415613305977	17593	0.599999999998545	L	0	FALSE	FALSE	TRUE	755.879393240501	1	17	palegreen	Post	NA	0	0	0	0	0	0	0	0	15.9666666666667	30	30	30	30	30	30	30
2710	gm08_159a	17593	2008-06-07 23:53:56	17608.2	15.2000000000007	2.28002873590505	17608.6	0.399999999997817	L	0	FALSE	FALSE	TRUE	755.879393240501	3	17	palegreen	Post	NA	0	0	0	0	0	0	0	0	16.25	30	30	30	30	30	30	30
2711	gm08_159a	17608.6	2008-06-07 23:54:11	17627.6	19	2.66973719611597	17627.8	0.200000000000728	L	0	FALSE	FALSE	TRUE	755.879393240501	1	17	palegreen	Post	NA	0	0	0	0	0	0	0	0	16.5	30	30	30	30	30	30	30
2712	gm08_159a	17627.8	2008-06-07 23:54:30	17641.8	14	3.39346434435362	17642.2	0.400000000001455	L	0	FALSE	FALSE	TRUE	755.879393240501	3	17	palegreen	Post	NA	0	0	0	0	0	0	0	0	16.8166666666667	30	30	30	30	30	30	30
2713	gm08_159a	17642.2	2008-06-07 23:54:45	18426.4	784.200000000001	403.913855289781	18426.6	0.19999999999709	L	0	FALSE	FALSE	TRUE	755.879393240501	226	17	palegreen	Post	NA	0	0	0	0	0	0	0	0	17.0666666666667	30	30	30	30	30	30	30
2714	gm08_159a	18426.6	2008-06-08 00:07:49	18436	9.40000000000146	1.78402451635019	18436.2	0.200000000000728	L	0	FALSE	FALSE	TRUE	755.879393240501	2	17	palegreen	Post	NA	0	0	0	0	0	0	0	0	30	30	30	30	30	30	30	30
2715	gm08_159a	18436.2	2008-06-08 00:07:59	18446.4	10.2000000000007	1.74496192029041	18446.6	0.19999999999709	L	0	FALSE	FALSE	TRUE	755.879393240501	2	17	palegreen	Post	NA	0	0	0	0	0	0	0	0	30	30	30	30	30	30	30	30
2716	gm08_159a	18446.6	2008-06-08 00:08:09	18455.8	9.20000000000073	1.39722217655873	18456	0.200000000000728	L	0	FALSE	FALSE	TRUE	755.879393240501	2	17	palegreen	Post	NA	0	0	0	0	0	0	0	0	30	30	30	30	30	30	30	30
2717	gm08_159a	18456	2008-06-08 00:08:19	18466.2	10.2000000000007	1.97301300052774	18466.4	0.200000000000728	L	0	FALSE	FALSE	TRUE	755.879393240501	2	17	palegreen	Post	NA	0	0	0	0	0	0	0	0	30	30	30	30	30	30	30	30
2718	gm08_159a	18466.4	2008-06-08 00:08:29	18477.8	11.3999999999978	2.32416052976988	18478	0.200000000000728	L	0	FALSE	FALSE	TRUE	755.879393240501	0	17	palegreen	Post	NA	0	0	0	0	0	0	0	0	30	30	30	30	30	30	30	30
2719	gm08_159a	18478	2008-06-08 00:08:41	18493.6	15.5999999999985	3.85179935464569	18493.8	0.200000000000728	L	0	FALSE	FALSE	TRUE	755.879393240501	5	17	palegreen	Post	NA	0	0	0	0	0	0	0	0	30	30	30	30	30	30	30	30
2720	gm08_159a	18493.8	2008-06-08 00:08:56	18505	11.2000000000007	2.49960507449902	18505.2	0.200000000000728	L	0	FALSE	FALSE	TRUE	755.879393240501	2	17	palegreen	Post	NA	0	0	0	0	0	0	0	0	30	30	30	30	30	30	30	30
2721	gm08_159a	18505.2	2008-06-08 00:09:08	18517.6	12.3999999999978	2.67365938066287	18517.8	0.200000000000728	L	0	FALSE	FALSE	TRUE	755.879393240501	1	17	palegreen	Post	NA	0	0	0	0	0	0	0	0	30	30	30	30	30	30	30	30
2722	gm08_159a	18517.8	2008-06-08 00:09:20	18530.4	12.6000000000022	2.80348839677277	18530.8	0.399999999997817	L	0	FALSE	FALSE	TRUE	755.879393240501	3	17	palegreen	Post	NA	0	0	0	0	0	0	0	0	30	30	30	30	30	30	30	30
2723	gm08_159a	18530.8	2008-06-08 00:09:33	18543.2	12.4000000000015	2.68453490050476	18543.4	0.200000000000728	L	0	FALSE	FALSE	TRUE	755.879393240501	2	17	palegreen	Post	NA	0	0	0	0	0	0	0	0	30	30	30	30	30	30	30	30
2724	gm08_159a	18543.4	2008-06-08 00:09:46	18555.8	12.3999999999978	3.04100947459286	18556.2	0.400000000001455	L	0	FALSE	FALSE	TRUE	755.879393240501	2	17	palegreen	Post	NA	0	0	0	0	0	0	0	0	30	30	30	30	30	30	30	30
2725	gm08_159a	18556.2	2008-06-08 00:09:59	18573.4	17.2000000000007	4.247510256695	18573.6	0.19999999999709	L	0	FALSE	FALSE	TRUE	755.879393240501	5	17	palegreen	Post	NA	0	0	0	0	0	0	0	0	30	30	30	30	30	30	30	30
2726	gm08_159a	18573.6	2008-06-08 00:10:16	18592	18.4000000000015	3.48591966533494	18592.6	0.599999999998545	L	0	FALSE	FALSE	TRUE	755.879393240501	3	17	palegreen	Post	NA	0	0	0	0	0	0	0	0	30	30	30	30	30	30	30	30
2727	gm08_159a	18592.6	2008-06-08 00:10:35	18611.8	19.2000000000007	4.07162710516144	18612.2	0.400000000001455	L	0	FALSE	FALSE	TRUE	755.879393240501	4	17	palegreen	Post	NA	0	0	0	0	0	0	0	0	30	30	30	30	30	30	30	30
2728	gm08_159a	18612.2	2008-06-08 00:10:55	18626.4	14.2000000000007	3.57944540149918	18627.2	0.799999999999272	L	0	FALSE	FALSE	TRUE	755.879393240501	1	17	palegreen	Post	NA	0	0	0	0	0	0	0	0	30	30	30	30	30	30	30	30
2729	gm08_159a	18627.2	2008-06-08 00:11:10	18651	23.7999999999993	4.53798188176069	18651.4	0.400000000001455	L	0	FALSE	FALSE	TRUE	755.879393240501	5	17	palegreen	Post	NA	0	0	0	0	0	0	0	0	30	30	30	30	30	30	30	30
2730	gm08_159a	18651.4	2008-06-08 00:11:34	18669.6	18.1999999999971	3.65981104490429	18669.8	0.200000000000728	L	0	FALSE	FALSE	TRUE	755.879393240501	5	17	palegreen	Post	NA	0	0	0	0	0	0	0	0	30	30	30	30	30	30	30	30
2731	gm08_159a	18669.8	2008-06-08 00:11:52	18687.8	18	4.61343567030998	18688.2	0.400000000001455	L	0	FALSE	FALSE	TRUE	755.879393240501	1	17	palegreen	Post	NA	0	0	0	0	0	0	0	0	30	30	30	30	30	30	30	30
2732	gm08_159a	18688.2	2008-06-08 00:12:11	18703.6	15.3999999999978	3.55638170032824	18704.2	0.600000000002183	L	0	FALSE	FALSE	TRUE	755.879393240501	1	17	palegreen	Post	NA	0	0	0	0	0	0	0	0	30	30	30	30	30	30	30	30
2733	gm08_159a	18704.2	2008-06-08 00:12:27	18719.8	15.5999999999985	3.43943395712259	18720.2	0.400000000001455	L	0	FALSE	FALSE	TRUE	755.879393240501	2	17	palegreen	Post	NA	0	0	0	0	0	0	0	0	30	30	30	30	30	30	30	30
2734	gm08_159a	18720.2	2008-06-08 00:12:43	18735	14.7999999999993	3.00378804275039	18735.6	0.599999999998545	L	0	FALSE	FALSE	TRUE	755.879393240501	1	17	palegreen	Post	NA	0	0	0	0	0	0	0	0	30	30	30	30	30	30	30	30
2735	gm08_159a	18735.6	2008-06-08 00:12:58	18752.8	17.2000000000007	3.67532155957791	18753	0.200000000000728	L	0	FALSE	FALSE	TRUE	755.879393240501	4	17	palegreen	Post	NA	0	0	0	0	0	0	0	0	30	30	30	30	30	30	30	30
2736	gm08_159a	18753	2008-06-08 00:13:16	18772	19	4.26093866008936	18772.2	0.200000000000728	L	0	FALSE	FALSE	TRUE	755.879393240501	6	17	palegreen	Post	NA	0	0	0	0	0	0	0	0	30	30	30	30	30	30	30	30
2737	gm08_159a	18772.2	2008-06-08 00:13:35	18793.6	21.3999999999978	3.84472188568935	18794	0.400000000001455	L	0	FALSE	FALSE	TRUE	755.879393240501	4	17	palegreen	Post	NA	0	0	0	0	0	0	0	0	30	30	30	30	30	30	30	30
2738	gm08_159a	18794	2008-06-08 00:13:57	18825.4	31.4000000000015	9.55535447963894	18825.8	0.399999999997817	L	0	FALSE	FALSE	TRUE	755.879393240501	7	17	palegreen	Post	NA	0	0	0	0	0	0	0	0	30	30	30	30	30	30	30	30
2739	gm08_159a	18825.8	2008-06-08 00:14:28	18839.8	14	3.10446588724991	18840	0.200000000000728	L	0	FALSE	FALSE	TRUE	755.879393240501	3	17	palegreen	Post	NA	0	0	0	0	0	0	0	0	30	30	30	30	30	30	30	30
2740	gm08_159a	18840	2008-06-08 00:14:43	18864.8	24.7999999999993	5.05754577911956	18865.4	0.600000000002183	L	0	FALSE	FALSE	TRUE	755.879393240501	2	17	palegreen	Post	NA	0	0	0	0	0	0	0	0	30	30	30	30	30	30	30	30
2741	gm08_159a	18865.4	2008-06-08 00:15:08	18906.6	41.1999999999971	9.0416109075554	18906.8	0.200000000000728	L	0	FALSE	FALSE	TRUE	755.879393240501	2	17	palegreen	Post	NA	0	0	0	0	0	0	0	0	30	30	30	30	30	30	30	30
2742	gm08_159a	18906.8	2008-06-08 00:15:49	18914.8	8	0.483274834952072	18929.4	14.6000000000022	L	0	FALSE	FALSE	TRUE	755.879393240501	2	17	palegreen	Post	NA	0	0	0	0	0	0	0	0	30	30	30	30	30	30	30	30
2743	gm08_159a	18929.4	2008-06-08 00:16:12	18934.6	5.19999999999709	0.332145255045108	18935.2	0.600000000002183	L	0	FALSE	FALSE	TRUE	755.879393240501	2	17	palegreen	Post	NA	0	0	0	0	0	0	0	0	30	30	30	30	30	30	30	30
2744	gm08_159a	18935.2	2008-06-08 00:16:18	18946.4	11.2000000000007	0.937061275448405	18946.8	0.399999999997817	L	0	FALSE	FALSE	TRUE	755.879393240501	0	17	palegreen	Post	NA	0	0	0	0	0	0	0	0	30	30	30	30	30	30	30	30
2745	gm08_159a	18946.8	2008-06-08 00:16:29	18959.2	12.4000000000015	1.0981700288127	18959.8	0.599999999998545	L	0	FALSE	FALSE	TRUE	755.879393240501	4	17	palegreen	Post	NA	0	0	0	0	0	0	0	0	30	30	30	30	30	30	30	30
2746	gm08_159a	18959.8	2008-06-08 00:16:42	19175.6	215.799999999999	14.9031833412609	19176.2	0.600000000002183	L	0	FALSE	FALSE	TRUE	755.879393240501	67	17	palegreen	Post	NA	0	0	0	0	0	0	0	0	30	30	30	30	30	30	30	30
2747	gm08_159a	19176.2	2008-06-08 00:20:19	19201.4	25.2000000000007	3.85568356361582	19202	0.599999999998545	L	0	FALSE	FALSE	TRUE	755.879393240501	6	17	palegreen	Post	NA	0	0	0	0	0	0	0	0	30	30	30	30	30	30	30	30
2748	gm08_159a	19202	2008-06-08 00:20:45	19226.2	24.2000000000007	3.18310803442845	19226.8	0.599999999998545	L	0	FALSE	FALSE	TRUE	755.879393240501	6	17	palegreen	Post	NA	0	0	0	0	0	0	0	0	30	30	30	30	30	30	30	30
2749	gm08_159a	19226.8	2008-06-08 00:21:09	19254.4	27.6000000000022	4.42262321598549	19254.6	0.19999999999709	L	0	FALSE	FALSE	TRUE	755.879393240501	7	17	palegreen	Post	NA	0	0	0	0	0	0	0	0	30	30	30	30	30	30	30	30
2750	gm08_159a	19254.6	2008-06-08 00:21:37	19275.2	20.6000000000022	3.02396113866732	19275.4	0.200000000000728	L	0	FALSE	FALSE	TRUE	755.879393240501	7	17	palegreen	Post	NA	0	0	0	0	0	0	0	0	30	30	30	30	30	30	30	30
2751	gm08_159a	19275.4	2008-06-08 00:21:58	19294.6	19.1999999999971	3.51216196938465	19295	0.400000000001455	L	0	FALSE	FALSE	TRUE	755.879393240501	2	17	palegreen	Post	NA	0	0	0	0	0	0	0	0	30	30	30	30	30	30	30	30
2752	gm08_159a	19295	2008-06-08 00:22:18	19314.8	19.7999999999993	3.71482805543944	19315.2	0.400000000001455	L	0	FALSE	FALSE	TRUE	755.879393240501	2	17	palegreen	Post	NA	0	0	0	0	0	0	0	0	30	30	30	30	30	30	30	30
2753	gm08_159a	19315.2	2008-06-08 00:22:38	19336	20.7999999999993	3.2670125952249	19336.4	0.400000000001455	L	0	FALSE	FALSE	TRUE	755.879393240501	2	17	palegreen	Post	NA	0	0	0	0	0	0	0	0	30	30	30	30	30	30	30	30
2754	gm08_159a	19336.4	2008-06-08 00:22:59	19355.4	19	3.60564851037958	19355.8	0.399999999997817	L	0	FALSE	FALSE	TRUE	755.879393240501	2	17	palegreen	Post	NA	0	0	0	0	0	0	0	0	30	30	30	30	30	30	30	30
2755	gm08_159a	19355.8	2008-06-08 00:23:18	19622.8	267	11.0420521756926	19623	0.200000000000728	L	0	FALSE	FALSE	TRUE	755.879393240501	71	17	palegreen	Post	NA	0	0	0	0	0	0	0	0	30	30	30	30	30	30	30	30
2756	gm08_159a	19623	2008-06-08 00:27:46	19638.8	15.7999999999993	2.72368344541661	19639.2	0.400000000001455	L	0	FALSE	FALSE	TRUE	755.879393240501	0	17	palegreen	Post	NA	0	0	0	0	0	0	0	0	30	30	30	30	30	30	30	30
2757	gm08_159a	19639.2	2008-06-08 00:28:02	19654	14.7999999999993	2.53971388676501	19654.4	0.400000000001455	L	0	FALSE	FALSE	TRUE	755.879393240501	2	17	palegreen	Post	NA	0	0	0	0	0	0	0	0	30	30	30	30	30	30	30	30
2758	gm08_159a	19654.4	2008-06-08 00:28:17	19676.2	21.7999999999993	3.8660295806776	19676.6	0.399999999997817	L	0	FALSE	FALSE	TRUE	755.879393240501	3	17	palegreen	Post	NA	0	0	0	0	0	0	0	0	30	30	30	30	30	30	30	30
2759	gm08_159a	19676.6	2008-06-08 00:28:39	19700.4	23.8000000000029	4.80074682469334	19700.6	0.19999999999709	L	0	FALSE	FALSE	TRUE	755.879393240501	4	17	palegreen	Post	NA	0	0	0	0	0	0	0	0	30	30	30	30	30	30	30	30
2760	gm08_159a	19700.6	2008-06-08 00:29:03	19725.8	25.2000000000007	3.72707479741145	19726.4	0.600000000002183	L	0	FALSE	FALSE	TRUE	755.879393240501	3	17	palegreen	Post	NA	0	0	0	0	0	0	0	0	30	30	30	30	30	30	30	30
2761	gm08_159a	19726.4	2008-06-08 00:29:29	19915.4	189	20.1904818448095	19915.6	0.19999999999709	L	0	FALSE	FALSE	TRUE	755.879393240501	51	17	palegreen	Post	NA	0	0	0	0	0	0	0	0	30	30	30	30	30	30	30	30
2762	gm08_159a	19915.6	2008-06-08 00:32:38	19927.8	12.2000000000007	1.37427562295875	19928.2	0.400000000001455	L	0	FALSE	FALSE	TRUE	755.879393240501	4	17	palegreen	Post	NA	0	0	0	0	0	0	0	0	30	30	30	30	30	30	30	30
2763	gm08_159a	19928.2	2008-06-08 00:32:51	19940.8	12.5999999999985	1.58442087709794	19941.2	0.400000000001455	L	0	FALSE	FALSE	TRUE	755.879393240501	1	17	palegreen	LFAS	NA	0	0.380952380051328	0	0	0	0	0	0	30	-35.5	30	30	30	30	30	30
2764	gm08_159a	19941.2	2008-06-08 00:33:04	19953.8	12.5999999999985	1.64912628867822	19954.2	0.400000000001455	L	0	FALSE	FALSE	TRUE	755.879393240501	2	17	palegreen	LFAS	74.9716562619113	0	1	0	0	0	0	0	0	30	-35.2833333333333	30	30	30	30	30	30
2765	gm08_159a	19954.2	2008-06-08 00:33:17	19967	12.7999999999993	1.86737957528418	19967.4	0.400000000001455	L	0	FALSE	FALSE	TRUE	755.879393240501	2	17	palegreen	LFAS	74.9716562619113	0	1	0	0	0	0	0	0	30	-35.0666666666667	30	30	30	30	30	30
2766	gm08_159a	19967.4	2008-06-08 00:33:30	19983.6	16.1999999999971	2.5695154644734	19984	0.400000000001455	L	0	FALSE	FALSE	TRUE	755.879393240501	3	17	palegreen	LFAS	77.9716562619113	0	1	0	0	0	0	0	0	30	-34.85	30	30	30	30	30	30
2767	gm08_159a	19984	2008-06-08 00:33:47	20036	52	10.447282821956	20036.6	0.599999999998545	L	0	FALSE	FALSE	TRUE	755.879393240501	2	17	palegreen	LFAS	88.9716562619113	0	1	0	0	0	0	0	0	30	-34.5666666666667	30	30	30	30	30	30
2768	gm08_159a	20036.6	2008-06-08 00:34:39	20050	13.4000000000015	1.6935300783329	20050.2	0.200000000000728	L	0	FALSE	FALSE	TRUE	755.879393240501	0	17	palegreen	LFAS	125.552521198526	0	1	0	0	0	0	0	0	30	-33.7	30	30	30	30	30	30
2769	gm08_159a	20050.2	2008-06-08 00:34:53	20068.8	18.5999999999985	2.74684181137262	20069.2	0.400000000001455	L	0	FALSE	FALSE	TRUE	755.879393240501	2	17	palegreen	LFAS	125.552521198526	0	1	0	0	0	0	0	0	30	-33.4666666666667	30	30	30	30	30	30
2770	gm08_159a	20069.2	2008-06-08 00:35:12	20085.2	16	2.5933549773272	20085.8	0.599999999998545	L	0	FALSE	FALSE	TRUE	755.879393240501	3	17	palegreen	LFAS	125.767004196233	0	1	0	0	0	0	0	0	30	-33.15	30	30	30	30	30	30
2771	gm08_159a	20085.8	2008-06-08 00:35:28	20135.4	49.6000000000022	4.59105525946504	20135.8	0.399999999997817	L	0	FALSE	FALSE	TRUE	755.879393240501	9	17	palegreen	LFAS	125.767004196233	0	1	0	0	0	0	0	0	30	-32.8833333333333	30	30	30	30	30	30
2772	gm08_159a	20135.8	2008-06-08 00:36:18	20162.6	26.7999999999993	3.43301861285683	20163	0.400000000001455	L	0	FALSE	FALSE	TRUE	755.879393240501	3	17	palegreen	LFAS	129.204512692869	0	1	0	0	0	0	0	0	30	-32.05	30	30	30	30	30	30
2773	gm08_159a	20163	2008-06-08 00:36:46	20213.2	50.2000000000007	5.27653220368549	20213.4	0.200000000000728	L	0	FALSE	FALSE	TRUE	755.879393240501	6	17	palegreen	LFAS	133.159890818556	0	1	0	0	0	0	0	0	30	-31.5833333333333	30	30	30	30	30	30
2774	gm08_159a	20213.4	2008-06-08 00:37:36	20228	14.5999999999985	1.52539843659333	20228.4	0.400000000001455	L	0	FALSE	FALSE	TRUE	755.879393240501	1	17	palegreen	LFAS	133.516848158275	0	1	0	0	0	0	0	0	30	-30.75	30	30	30	30	30	30
2775	gm08_159a	20228.4	2008-06-08 00:37:51	20254.8	26.3999999999978	3.96769861927204	20255.4	0.600000000002183	L	0	FALSE	FALSE	TRUE	755.879393240501	2	17	palegreen	LFAS	133.516848158275	0	1	0	0	0	0	0	0	30	-30.5	30	30	30	30	30	30
2776	gm08_159a	20255.4	2008-06-08 00:38:18	20290.6	35.1999999999971	3.86131726775519	20291	0.400000000001455	L	0	FALSE	FALSE	TRUE	755.879393240501	6	17	palegreen	LFAS	133.516848158275	0	1	0	0	0	0	0	0	30	-30.05	30	30	30	30	30	30
2777	gm08_159a	20291	2008-06-08 00:38:54	20392.8	101.799999999999	8.35562905825687	20393.2	0.400000000001455	L	0	FALSE	FALSE	TRUE	755.879393240501	7	17	palegreen	LFAS	136.961262588455	0	1	0	0	0	0	0	0	30	-29.45	30	30	30	30	30	30
2778	gm08_159a	20393.2	2008-06-08 00:40:36	20425.6	32.3999999999978	3.6260590560189	20426	0.400000000001455	L	0	FALSE	FALSE	TRUE	755.879393240501	6	17	palegreen	LFAS	147.551691426225	0	1	0	0	0	0	0	0	30	-27.75	30	30	30	30	30	30
2779	gm08_159a	20426	2008-06-08 00:41:09	20459.2	33.2000000000007	4.4651475911126	20459.8	0.599999999998545	L	0	FALSE	FALSE	TRUE	755.879393240501	5	17	palegreen	LFAS	147.551691426225	0	1	0	0	0	0	0	0	30	-27.2	30	30	30	30	30	30
2780	gm08_159a	20459.8	2008-06-08 00:41:42	20521.4	61.6000000000022	6.06123538706535	20522	0.599999999998545	L	0	FALSE	FALSE	TRUE	755.879393240501	12	17	palegreen	LFAS	147.551691426225	0	1	0	0	0	0	0	0	30	-26.65	30	30	30	30	30	30
2781	gm08_159a	20522	2008-06-08 00:42:45	20562.2	40.2000000000007	4.39017295250514	20562.8	0.599999999998545	L	0	FALSE	FALSE	TRUE	755.879393240501	8	17	palegreen	LFAS	147.861892927076	0	1	0	0	0	0	0	0	30	-25.6	30	30	30	30	30	30
2782	gm08_159a	20562.8	2008-06-08 00:43:25	20603.6	40.7999999999993	6.4616884583108	20604	0.400000000001455	L	0	FALSE	FALSE	TRUE	755.879393240501	6	17	palegreen	LFAS	147.861892927076	0	1	0	0	0	0	0	0	30	-24.9333333333333	30	30	30	30	30	30
2783	gm08_159a	20604	2008-06-08 00:44:07	20638.4	34.4000000000015	5.69781556003001	20638.8	0.399999999997817	L	0	FALSE	FALSE	TRUE	755.879393240501	6	17	palegreen	LFAS	147.861892927076	0	1	0	0	0	0	0	0	30	-24.2333333333333	30	30	30	30	30	30
2784	gm08_159a	20638.8	2008-06-08 00:44:41	20675.2	36.4000000000015	4.46109770356408	20675.6	0.399999999997817	L	0	FALSE	FALSE	TRUE	755.879393240501	8	17	palegreen	LFAS	147.861892927076	0	1	0	0	0	0	0	0	30	-23.6666666666667	30	30	30	30	30	30
2785	gm08_159a	20675.6	2008-06-08 00:45:18	20715.2	39.6000000000022	4.10268562854681	20715.8	0.599999999998545	L	0	FALSE	FALSE	TRUE	755.879393240501	6	17	palegreen	LFAS	148.384216606018	0	1	0	0	0	0	0	0	30	-23.05	30	30	30	30	30	30
2786	gm08_159a	20715.8	2008-06-08 00:45:58	20752.2	36.4000000000015	4.77487123873926	20752.6	0.399999999997817	L	0	FALSE	FALSE	TRUE	755.879393240501	7	17	palegreen	LFAS	152.109147458281	0	1	0	0	0	0	0	0	30	-22.3833333333333	30	30	30	30	30	30
2787	gm08_159a	20752.6	2008-06-08 00:46:35	20820.6	68	4.84413342443028	20821	0.400000000001455	L	0	FALSE	FALSE	TRUE	755.879393240501	11	17	palegreen	LFAS	152.109147458281	0	1	0	0	0	0	0	0	30	-21.7666666666667	30	30	30	30	30	30
2788	gm08_159a	20821	2008-06-08 00:47:44	20846.2	25.2000000000007	4.54502116150223	20846.8	0.599999999998545	L	0	FALSE	FALSE	TRUE	755.879393240501	3	17	palegreen	LFAS	152.109147458281	0	1	0	0	0	0	0	0	30	-20.6166666666667	30	30	30	30	30	30
2789	gm08_159a	20846.8	2008-06-08 00:48:09	20879.6	32.7999999999993	4.66187540172473	20880.2	0.600000000002183	L	0	FALSE	FALSE	TRUE	755.879393240501	7	17	palegreen	LFAS	152.109147458281	0	1	0	0	0	0	0	0	30	-20.2	30	30	30	30	30	30
2790	gm08_159a	20880.2	2008-06-08 00:48:43	20911.4	31.2000000000007	4.34474754827208	20912	0.599999999998545	L	0	FALSE	FALSE	TRUE	755.879393240501	5	17	palegreen	LFAS	152.109147458281	0	1	0	0	0	0	0	0	30	-19.6333333333333	30	30	30	30	30	30
2791	gm08_159a	20912	2008-06-08 00:49:15	20941.2	29.2000000000007	4.06648560743742	20941.8	0.599999999998545	L	0	FALSE	FALSE	TRUE	755.879393240501	5	17	palegreen	LFAS	152.109147458281	0	1	0	0	0	0	0	0	30	-19.1	30	30	30	30	30	30
2792	gm08_159a	20941.8	2008-06-08 00:49:44	20967.8	26	4.05137777147885	20968.6	0.799999999999272	L	0	FALSE	FALSE	TRUE	755.879393240501	4	17	palegreen	LFAS	152.109147458281	0	1	0	0	0	0	0	0	30	-18.6166666666667	30	30	30	30	30	30
2793	gm08_159a	20968.6	2008-06-08 00:50:11	20994.6	26	4.1552381943969	20995.2	0.600000000002183	L	0	FALSE	FALSE	TRUE	755.879393240501	5	17	palegreen	LFAS	152.109147458281	0	1	0	0	0	0	0	0	30	-18.1666666666667	30	30	30	30	30	30
2794	gm08_159a	20995.2	2008-06-08 00:50:38	21027.2	32	4.45030598481837	21027.6	0.399999999997817	L	0	FALSE	FALSE	TRUE	755.879393240501	6	17	palegreen	LFAS	152.109147458281	0	1	0	0	0	0	0	0	30	-17.7166666666667	30	30	30	30	30	30
2795	gm08_159a	21027.6	2008-06-08 00:51:10	21060.8	33.2000000000007	3.91723142048512	21061.4	0.600000000002183	L	0	FALSE	FALSE	TRUE	755.879393240501	6	17	palegreen	LFAS	153.808820957228	0	1	0	0	0	0	0	0	30	-17.1833333333333	30	30	30	30	30	30
2796	gm08_159a	21061.4	2008-06-08 00:51:44	21107	45.5999999999985	5.83305550181129	21108	1	L	0	FALSE	FALSE	TRUE	755.879393240501	8	17	palegreen	LFAS	153.808820957228	0	1	0	0	0	0	0	0	30	-16.6166666666667	30	30	30	30	30	30
2797	gm08_159a	21108	2008-06-08 00:52:31	21152	44	4.32836163750216	21152.6	0.599999999998545	L	0	FALSE	FALSE	TRUE	755.879393240501	11	17	palegreen	LFAS	153.808820957228	0	1	0	0	0	0	0	0	30	-15.8333333333333	30	30	30	30	30	30
2798	gm08_159a	21152.6	2008-06-08 00:53:15	21205.4	52.8000000000029	6.94604508399373	21205.8	0.399999999997817	L	0	FALSE	FALSE	TRUE	755.879393240501	13	17	palegreen	LFAS	155.754316596443	0	1	0	0	0	0	0	0	30	-15.1	30	30	30	30	30	30
2799	gm08_159a	21205.8	2008-06-08 00:54:08	21254.2	48.4000000000015	5.88920835733408	21255	0.799999999999272	L	0	FALSE	FALSE	TRUE	755.879393240501	10	17	palegreen	LFAS	155.754316596443	0	1	0	0	0	0	0	0	30	-14.2166666666667	30	30	30	30	30	30
2800	gm08_159a	21255	2008-06-08 00:54:58	21285.2	30.2000000000007	3.83914783609937	21285.8	0.599999999998545	L	0	FALSE	FALSE	TRUE	755.879393240501	6	17	palegreen	LFAS	155.754316596443	0	1	0	0	0	0	0	0	30	-13.3833333333333	30	30	30	30	30	30
2801	gm08_159a	21285.8	2008-06-08 00:55:28	21327.6	41.7999999999993	4.96281186780585	21328.2	0.600000000002183	L	0	FALSE	FALSE	TRUE	755.879393240501	9	17	palegreen	LFAS	155.754316596443	0	1	0	0	0	0	0	0	30	-12.8833333333333	30	30	30	30	30	30
2802	gm08_159a	21328.2	2008-06-08 00:56:11	21365	36.7999999999993	4.72978372307139	21365.6	0.599999999998545	L	0	FALSE	FALSE	TRUE	755.879393240501	9	17	palegreen	LFAS	158.853307934184	0	1	0	0	0	0	0	0	30	-12.1666666666667	30	30	30	30	30	30
2803	gm08_159a	21365.6	2008-06-08 00:56:48	21401.4	35.8000000000029	5.04940860278318	21401.8	0.399999999997817	L	0	FALSE	FALSE	TRUE	755.879393240501	9	17	palegreen	LFAS	158.853307934184	0	1	0	0	0	0	0	0	30	-11.55	30	30	30	30	30	30
2804	gm08_159a	21401.8	2008-06-08 00:57:24	21449.8	48	5.39507671065842	21450.4	0.600000000002183	L	0	FALSE	FALSE	TRUE	755.879393240501	8	17	palegreen	LFAS	159.046846044876	0	1	0	0	0	0	0	0	30	-10.95	30	30	30	30	30	30
2805	gm08_159a	21450.4	2008-06-08 00:58:13	21483.8	33.3999999999978	6.2933591437391	21484.2	0.400000000001455	L	0	FALSE	FALSE	TRUE	755.879393240501	10	17	palegreen	LFAS	160.346921368243	0	1	0	0	0	0	0	0	30	-10.1333333333333	30	30	30	30	30	30
2806	gm08_159a	21484.2	2008-06-08 00:58:47	21523.6	39.3999999999978	8.76303893730015	21524.4	0.80000000000291	L	0	FALSE	FALSE	TRUE	755.879393240501	8	17	palegreen	LFAS	160.346921368243	0	1	0	0	0	0	0	0	30	-9.56666666666667	30	30	30	30	30	30
2807	gm08_159a	21524.4	2008-06-08 00:59:27	21543	18.5999999999985	3.10036092087447	21543.4	0.400000000001455	L	0	FALSE	FALSE	TRUE	755.879393240501	2	17	palegreen	LFAS	160.346921368243	0	1	0	0	0	0	0	0	30	-8.9	30	30	30	30	30	30
2808	gm08_159a	21543.4	2008-06-08 00:59:46	21566.8	23.3999999999978	5.89415005540809	21567	0.200000000000728	L	0	FALSE	FALSE	TRUE	755.879393240501	3	17	palegreen	LFAS	160.346921368243	0	1	0	0	0	0	0	0	30	-8.58333333333333	30	30	30	30	30	30
2809	gm08_159a	21567	2008-06-08 01:00:10	21581.6	14.5999999999985	2.95307515443037	21581.8	0.200000000000728	L	0	FALSE	FALSE	TRUE	755.879393240501	4	17	palegreen	LFAS	160.346921368243	0	1	0	0	0	0	0	0	30	-8.18333333333333	30	30	30	30	30	30
2810	gm08_159a	21581.8	2008-06-08 01:00:24	21596.2	14.4000000000015	2.75644290888526	21596.6	0.399999999997817	L	0	FALSE	FALSE	TRUE	755.879393240501	1	17	palegreen	LFAS	160.346921368243	0	1	0	0	0	0	0	0	30	-7.95	30	30	30	30	30	30
2811	gm08_159a	21596.6	2008-06-08 01:00:39	21618.6	22	4.20481957916035	21619	0.400000000001455	L	0	FALSE	FALSE	TRUE	755.879393240501	6	17	palegreen	LFAS	160.346921368243	0	1	0	0	0	0	0	0	30	-7.7	30	30	30	30	30	30
2812	gm08_159a	21619	2008-06-08 01:01:02	21656.2	37.2000000000007	7.74472051387826	21656.6	0.399999999997817	L	0	FALSE	FALSE	TRUE	755.879393240501	0	17	palegreen	LFAS	160.346921368243	0	1	0	0	0	0	0	0	30	-7.31666666666667	30	30	30	30	30	30
2813	gm08_159a	21656.6	2008-06-08 01:01:39	21696.2	39.6000000000022	9.45727648891129	21696.4	0.200000000000728	L	0	FALSE	FALSE	TRUE	755.879393240501	1	17	palegreen	LFAS	160.346921368243	0	1	0	0	0	0	0	0	30	-6.7	30	30	30	30	30	30
2814	gm08_159a	21696.4	2008-06-08 01:02:19	21715	18.5999999999985	3.78934831108795	21715.2	0.200000000000728	L	0	FALSE	FALSE	TRUE	755.879393240501	1	17	palegreen	LFAS	160.346921368243	0	1	0	0	0	0	0	0	30	-6.03333333333333	30	30	30	30	30	30
2815	gm08_159a	21715.2	2008-06-08 01:02:38	21740	24.7999999999993	6.577050425613	21740.4	0.400000000001455	L	0	FALSE	FALSE	TRUE	755.879393240501	2	17	palegreen	LFAS	160.346921368243	0	1	0	0	0	0	0	0	30	-5.71666666666667	30	30	30	30	30	30
2816	gm08_159a	21740.4	2008-06-08 01:03:03	21775.6	35.1999999999971	8.56305069943707	21776	0.400000000001455	L	0	FALSE	FALSE	TRUE	755.879393240501	6	17	palegreen	LFAS	158.634749883249	0	1	0	0	0	0	0	0	30	-5.3	30	30	30	30	30	30
2817	gm08_159a	21776	2008-06-08 01:03:39	21859.4	83.4000000000015	14.6523089063936	21859.6	0.19999999999709	L	0	FALSE	FALSE	TRUE	755.879393240501	18	17	palegreen	LFAS	169.934128445857	0	1	0	0	0	0	0	0	30	-4.7	30	30	30	30	30	30
2818	gm08_159a	21859.6	2008-06-08 01:05:02	21878.6	19	2.08708181996817	21879	0.400000000001455	L	0	FALSE	FALSE	TRUE	755.879393240501	0	17	palegreen	LFAS	175.445011243697	0	1	0	0	0	0	0	0	30	-3.31666666666667	30	30	30	30	30	30
2819	gm08_159a	21879	2008-06-08 01:05:22	21899	20	2.2684913993668	21899.6	0.599999999998545	L	0	FALSE	FALSE	TRUE	755.879393240501	1	17	palegreen	LFAS	175.445011243697	0	1	0	0	0	0	0	0	30	-2.98333333333333	30	30	30	30	30	30
2820	gm08_159a	21899.6	2008-06-08 01:05:42	21919.6	20	2.03684496648092	21919.8	0.200000000000728	L	0	FALSE	FALSE	TRUE	755.879393240501	2	17	palegreen	LFAS	175.445011243697	0	1	0	0	0	0	0	0	30	-2.65	30	30	30	30	30	30
2821	gm08_159a	21919.8	2008-06-08 01:06:02	22036.2	116.400000000001	11.1354096428433	22036.8	0.599999999998545	L	0	FALSE	FALSE	TRUE	755.879393240501	5	17	palegreen	LFAS	175.445011243697	0	1	0	0	0	0	0	0	30	-2.31666666666667	30	30	30	30	30	30
2822	gm08_159a	22036.8	2008-06-08 01:07:59	22184.6	147.799999999999	21.5589334468316	22185.2	0.600000000002183	L	0	FALSE	FALSE	TRUE	755.879393240501	41	17	palegreen	LFAS	175.445011243697	0	0.136671177633293	0	0	0	0	0	0	30	-0.366666666666667	30	30	30	30	30	30
2823	gm08_159a	22185.2	2008-06-08 01:10:28	22208	22.7999999999993	2.74889858764754	22208.4	0.400000000001455	L	0	FALSE	FALSE	TRUE	755.879393240501	11	17	palegreen	Post	151.096335350858	0	0	0	0	0	0	0	0	30	2.11666666666667	30	30	30	30	30	30
2824	gm08_159a	22208.4	2008-06-08 01:10:51	22234.2	25.7999999999993	2.92213792138073	22234.8	0.599999999998545	L	0	FALSE	FALSE	TRUE	755.879393240501	10	17	palegreen	Post	151.096335350858	0	0	0	0	0	0	0	0	30	2.5	30	30	30	30	30	30
2825	gm08_159a	22234.8	2008-06-08 01:11:17	22281.2	46.4000000000015	5.70105277023038	22281.8	0.599999999998545	L	0	FALSE	FALSE	TRUE	755.879393240501	13	17	palegreen	Post	151.096335350858	0	0	0	0	0	0	0	0	30	2.93333333333333	30	30	30	30	30	30
2826	gm08_159a	22281.8	2008-06-08 01:12:04	22318.2	36.4000000000015	4.33620527440729	22318.8	0.599999999998545	L	0	FALSE	FALSE	TRUE	755.879393240501	14	17	palegreen	Post	151.096335350858	0	0	0	0	0	0	0	0	30	3.71666666666667	30	30	30	30	30	30
2827	gm08_159a	22318.8	2008-06-08 01:12:41	22357.8	39	15.6161008119299	22358.6	0.799999999999272	L	0	FALSE	FALSE	TRUE	755.879393240501	16	17	palegreen	Post	151.096335350858	0	0	0	0	0	0	0	0	30	4.33333333333333	30	30	30	30	30	30
2828	gm08_159a	22358.6	2008-06-08 01:13:21	22381	22.4000000000015	2.98732431019509	22381.6	0.599999999998545	L	0	FALSE	FALSE	TRUE	755.879393240501	6	17	palegreen	Post	NA	0	0	0	0	0	0	0	0	30	5	30	30	30	30	30	30
2829	gm08_159a	22381.6	2008-06-08 01:13:44	22460	78.4000000000015	10.6870762925694	22460.2	0.200000000000728	L	0	FALSE	FALSE	TRUE	755.879393240501	23	17	palegreen	Post	NA	0	0	0	0	0	0	0	0	30	5.38333333333333	30	30	30	30	30	30
2830	gm08_159a	22460.2	2008-06-08 01:15:03	22469.8	9.59999999999854	0.672973270409098	22470	0.200000000000728	L	0	FALSE	FALSE	TRUE	755.879393240501	2	17	palegreen	Post	NA	0	0	0	0	0	0	0	0	30	6.7	30	30	30	30	30	30
2831	gm08_159a	22470	2008-06-08 01:15:13	22478.4	8.40000000000146	0.618055261330637	22478.6	0.19999999999709	L	0	FALSE	FALSE	TRUE	755.879393240501	3	17	palegreen	Post	NA	0	0	0	0	0	0	0	0	30	6.86666666666667	30	30	30	30	30	30
2832	gm08_159a	22478.6	2008-06-08 01:15:21	22487.4	8.80000000000291	0.843372073216117	22487.8	0.399999999997817	L	0	FALSE	FALSE	TRUE	755.879393240501	3	17	palegreen	Post	NA	0	0	0	0	0	0	0	0	30	7	30	30	30	30	30	30
2833	gm08_159a	22487.8	2008-06-08 01:15:30	22499	11.2000000000007	1.21889137352215	22499.4	0.400000000001455	L	0	FALSE	FALSE	TRUE	755.879393240501	2	17	palegreen	Post	NA	0	0	0	0	0	0	0	0	30	7.15	30	30	30	30	30	30
2834	gm08_159a	22499.4	2008-06-08 01:15:42	22512.6	13.1999999999971	1.55985912246514	22513.2	0.600000000002183	L	0	FALSE	FALSE	TRUE	755.879393240501	2	17	palegreen	Post	NA	0	0	0	0	0	0	0	0	30	7.35	30	30	30	30	30	30
2835	gm08_159a	22513.2	2008-06-08 01:15:56	22527.2	14	1.90282524058807	22527.4	0.200000000000728	L	0	FALSE	FALSE	TRUE	755.879393240501	4	17	palegreen	Post	NA	0	0	0	0	0	0	0	0	30	7.58333333333333	30	30	30	30	30	30
2836	gm08_159a	22527.4	2008-06-08 01:16:10	22543.6	16.1999999999971	1.91240237128441	22544	0.400000000001455	L	0	FALSE	FALSE	TRUE	755.879393240501	6	17	palegreen	Post	NA	0	0	0	0	0	0	0	0	30	7.81666666666667	30	30	30	30	30	30
2837	gm08_159a	22544	2008-06-08 01:16:27	22560.2	16.2000000000007	2.40079934000858	22560.6	0.399999999997817	L	0	FALSE	FALSE	TRUE	755.879393240501	4	17	palegreen	Post	NA	0	0	0	0	0	0	0	0	30	8.1	30	30	30	30	30	30
2838	gm08_159a	22560.6	2008-06-08 01:16:43	22600.2	39.6000000000022	4.52077647461981	22600.6	0.399999999997817	L	0	FALSE	FALSE	TRUE	755.879393240501	16	17	palegreen	Post	NA	0	0	0	0	0	0	0	0	30	8.36666666666667	30	30	30	30	30	30
2839	gm08_159a	22600.6	2008-06-08 01:17:23	22777	176.400000000001	20.2154506022633	22777.6	0.599999999998545	L	0	FALSE	FALSE	TRUE	755.879393240501	89	17	palegreen	Post	NA	0	0	0	0	0	0	0	0	30	9.03333333333333	30	30	30	30	30	30
2840	gm08_159a	22777.6	2008-06-08 01:20:20	22797	19.4000000000015	3.22856700196509	22797.2	0.200000000000728	L	0	FALSE	FALSE	TRUE	755.879393240501	4	17	palegreen	Post	NA	0	0	0	0	0	0	0	0	30	11.9833333333333	30	30	30	30	30	30
2841	gm08_159a	22797.2	2008-06-08 01:20:40	22815.4	18.2000000000007	3.06907594561611	22815.8	0.399999999997817	L	0	FALSE	FALSE	TRUE	755.879393240501	4	17	palegreen	Post	NA	0	0	0	0	0	0	0	0	30	12.3166666666667	30	30	30	30	30	30
2842	gm08_159a	22815.8	2008-06-08 01:20:58	22834.6	18.7999999999993	3.41819016158173	22835	0.400000000001455	L	0	FALSE	FALSE	TRUE	755.879393240501	5	17	palegreen	Post	NA	0	0	0	0	0	0	0	0	30	12.6166666666667	30	30	30	30	30	30
2843	gm08_159a	22835	2008-06-08 01:21:18	22856	21	3.50271403355773	22856.6	0.599999999998545	L	0	FALSE	FALSE	TRUE	755.879393240501	4	17	palegreen	Post	NA	0	0	0	0	0	0	0	0	30	12.95	30	30	30	30	30	30
2844	gm08_159a	22856.6	2008-06-08 01:21:39	22879.4	22.8000000000029	3.733557158954	22879.6	0.19999999999709	L	0	FALSE	FALSE	TRUE	755.879393240501	5	17	palegreen	Post	NA	0	0	0	0	0	0	0	0	30	13.3	30	30	30	30	30	30
2845	gm08_159a	22879.6	2008-06-08 01:22:02	22895.8	16.2000000000007	3.84436034103505	22896	0.200000000000728	L	0	FALSE	FALSE	TRUE	755.879393240501	5	17	palegreen	Post	NA	0	0	0	0	0	0	0	0	30	13.6833333333333	30	30	30	30	30	30
2846	gm08_159a	22896	2008-06-08 01:22:19	22914.2	18.2000000000007	3.8825100004031	22914.4	0.200000000000728	L	0	FALSE	FALSE	TRUE	755.879393240501	4	17	palegreen	Post	NA	0	0	0	0	0	0	0	0	30	13.9666666666667	30	30	30	30	30	30
2847	gm08_159a	22914.4	2008-06-08 01:22:37	22929.6	15.1999999999971	3.09906943066606	22930.2	0.600000000002183	L	0	FALSE	FALSE	TRUE	755.879393240501	3	17	palegreen	Post	NA	0	0	0	0	0	0	0	0	30	14.2666666666667	30	30	30	30	30	30
2848	gm08_159a	22930.2	2008-06-08 01:22:53	22947.2	17	3.48867838357324	22947.8	0.599999999998545	L	0	FALSE	FALSE	TRUE	755.879393240501	3	17	palegreen	Post	NA	0	0	0	0	0	0	0	0	30	14.5333333333333	30	30	30	30	30	30
2849	gm08_159a	22947.8	2008-06-08 01:23:10	22965	17.2000000000007	3.00726789617895	22965.4	0.400000000001455	L	0	FALSE	FALSE	TRUE	755.879393240501	3	17	palegreen	Post	NA	0	0	0	0	0	0	0	0	30	14.8166666666667	30	30	30	30	30	30
2850	gm08_159a	22965.4	2008-06-08 01:23:28	22983	17.5999999999985	3.25142564388056	22983.6	0.599999999998545	L	0	FALSE	FALSE	TRUE	755.879393240501	2	17	palegreen	Post	NA	0	0	0	0	0	0	0	0	30	15.1166666666667	30	30	30	30	30	30
2851	gm08_159a	22983.6	2008-06-08 01:23:46	22999.8	16.2000000000007	3.00451215209664	23000.2	0.400000000001455	L	0	FALSE	FALSE	TRUE	755.879393240501	2	17	palegreen	Post	NA	0	0	0	0	0	0	0	0	30	15.4166666666667	30	30	30	30	30	30
2852	gm08_159a	23000.2	2008-06-08 01:24:03	23015.4	15.2000000000007	4.1086121852091	23015.6	0.19999999999709	L	0	FALSE	FALSE	TRUE	755.879393240501	3	17	palegreen	Post	NA	0	0	0	0	0	0	0	0	30	15.7	30	30	30	30	30	30
2853	gm08_159a	23015.6	2008-06-08 01:24:18	23030.2	14.6000000000022	4.01167513089198	23030.4	0.200000000000728	L	0	FALSE	FALSE	TRUE	755.879393240501	4	17	palegreen	Post	NA	0	0	0	0	0	0	0	0	30	15.95	30	30	30	30	30	30
2854	gm08_159a	23030.4	2008-06-08 01:24:33	23640.6	610.199999999997	402.55080774343	23641	0.400000000001455	L	0	FALSE	FALSE	TRUE	755.879393240501	154	17	palegreen	Post	NA	0	0	0	0	0	0	0	0	30	16.2	30	30	30	30	30	30
2855	gm08_159a	23641	2008-06-08 01:34:44	23650.8	9.79999999999927	1.33471948440589	23651.2	0.400000000001455	L	0	FALSE	FALSE	TRUE	755.879393240501	2	17	palegreen	Post	NA	0	0	0	0	0	0	0	0	30	26.3833333333333	30	30	30	30	30	30
2856	gm08_159a	23651.2	2008-06-08 01:34:54	23660.2	9	1.15070220553998	23660.4	0.200000000000728	L	0	FALSE	FALSE	TRUE	755.879393240501	2	17	palegreen	Post	NA	0	0	0	0	0	0	0	0	30	26.55	30	30	30	30	30	30
2857	gm08_159a	23660.4	2008-06-08 01:35:03	23668.8	8.39999999999782	0.914127173231394	23669.2	0.400000000001455	L	0	FALSE	FALSE	TRUE	755.879393240501	4	17	palegreen	Post	NA	0	0	0	0	0	0	0	0	30	26.7	30	30	30	30	30	30
2858	gm08_159a	23669.2	2008-06-08 01:35:12	23678.8	9.59999999999854	1.24894943065317	23679.2	0.400000000001455	L	0	FALSE	FALSE	TRUE	755.879393240501	3	17	palegreen	Post	NA	0	0	0	0	0	0	0	0	30	26.85	30	30	30	30	30	30
2859	gm08_159a	23679.2	2008-06-08 01:35:22	23688	8.79999999999927	0.905036636736377	23688.4	0.400000000001455	L	0	FALSE	FALSE	TRUE	755.879393240501	2	17	palegreen	Post	NA	0	0	0	0	0	0	0	0	30	27.0166666666667	30	30	30	30	30	30
2860	gm08_159a	23688.4	2008-06-08 01:35:31	23697.6	9.19999999999709	1.23320160516974	23698	0.400000000001455	L	0	FALSE	FALSE	TRUE	755.879393240501	1	17	palegreen	Post	NA	0	0	0	0	0	0	0	0	30	27.1666666666667	30	30	30	30	30	30
2861	gm08_159a	23698	2008-06-08 01:35:41	23708.2	10.2000000000007	1.38603569304672	23708.6	0.399999999997817	L	0	FALSE	FALSE	TRUE	755.879393240501	2	17	palegreen	Post	NA	0	0	0	0	0	0	0	0	30	27.3333333333333	30	30	30	30	30	30
2862	gm08_159a	23708.6	2008-06-08 01:35:51	23719.4	10.8000000000029	1.73296057498018	23719.8	0.399999999997817	L	0	FALSE	FALSE	TRUE	755.879393240501	3	17	palegreen	Post	NA	0	0	0	0	0	0	0	0	30	27.5	30	30	30	30	30	30
2863	gm08_159a	23719.8	2008-06-08 01:36:02	23729	9.20000000000073	1.10324504799938	23729.4	0.400000000001455	L	0	FALSE	FALSE	TRUE	755.879393240501	1	17	palegreen	Post	NA	0	0	0	0	0	0	0	0	30	27.6833333333333	30	30	30	30	30	30
2864	gm08_159a	23729.4	2008-06-08 01:36:12	23739.8	10.3999999999978	1.49772993026056	23740.2	0.400000000001455	L	0	FALSE	FALSE	TRUE	755.879393240501	3	17	palegreen	Post	NA	0	0	0	0	0	0	0	0	30	27.85	30	30	30	30	30	30
2865	gm08_159a	23740.2	2008-06-08 01:36:23	23750.8	10.5999999999985	1.68617344066178	23751	0.200000000000728	L	0	FALSE	FALSE	TRUE	755.879393240501	1	17	palegreen	Post	NA	0	0	0	0	0	0	0	0	30	28.0333333333333	30	30	30	30	30	30
2866	gm08_159a	23751	2008-06-08 01:36:34	23764	13	2.45190750480243	23764.2	0.200000000000728	L	0	FALSE	FALSE	TRUE	755.879393240501	1	17	palegreen	Post	NA	0	0	0	0	0	0	0	0	30	28.2166666666667	30	30	30	30	30	30
2867	gm08_159a	23764.2	2008-06-08 01:36:47	23776.4	12.2000000000007	2.3299054549621	23776.6	0.19999999999709	L	0	FALSE	FALSE	TRUE	755.879393240501	3	17	palegreen	Post	NA	0	0	0	0	0	0	0	0	30	28.4333333333333	30	30	30	30	30	30
2868	gm08_159a	23776.6	2008-06-08 01:36:59	23789.4	12.8000000000029	2.23977224037164	23789.8	0.399999999997817	L	0	FALSE	FALSE	TRUE	755.879393240501	0	17	palegreen	Post	NA	0	0	0	0	0	0	0	0	30	28.6333333333333	30	30	30	30	30	30
2869	gm08_159a	23789.8	2008-06-08 01:37:12	23800.8	11	1.83697441709268	23801	0.200000000000728	L	0	FALSE	FALSE	TRUE	755.879393240501	2	17	palegreen	Post	NA	0	0	0	0	0	0	0	0	30	28.85	30	30	30	30	30	30
2870	gm08_159a	23801	2008-06-08 01:37:24	23812.8	11.7999999999993	1.98660919362243	23813	0.200000000000728	L	0	FALSE	FALSE	TRUE	755.879393240501	2	17	palegreen	Post	NA	0	0	0	0	0	0	0	0	30	29.05	30	30	30	30	30	30
2871	gm08_159a	23813	2008-06-08 01:37:36	23822.8	9.79999999999927	1.61199461634684	23823.2	0.400000000001455	L	0	FALSE	FALSE	TRUE	755.879393240501	2	17	palegreen	Post	NA	0	0	0	0	0	0	0	0	30	29.25	30	30	30	30	30	30
2872	gm08_159a	23823.2	2008-06-08 01:37:46	23834.8	11.5999999999985	2.17320731113099	23835	0.200000000000728	L	0	FALSE	FALSE	TRUE	755.879393240501	0	17	palegreen	Post	NA	0	0	0	0	0	0	0	0	30	29.4166666666667	30	30	30	30	30	30
2873	gm08_159a	23835	2008-06-08 01:37:58	23847.8	12.7999999999993	2.3505084719964	23848	0.200000000000728	L	0	FALSE	FALSE	TRUE	755.879393240501	3	17	palegreen	Post	NA	0	0	0	0	0	0	0	0	30	29.6166666666667	30	30	30	30	30	30
2874	gm08_159a	23848	2008-06-08 01:38:11	23859.6	11.5999999999985	2.22288563131835	23860	0.400000000001455	L	0	FALSE	FALSE	TRUE	755.879393240501	1	17	palegreen	Post	NA	0	0	0	0	0	0	0	0	30	29.8333333333333	30	30	30	30	30	30
2875	gm08_159a	23860	2008-06-08 01:38:23	23873.4	13.4000000000015	2.93226098800772	23873.8	0.399999999997817	L	0	FALSE	FALSE	TRUE	755.879393240501	3	17	palegreen	Post	NA	0	0	0	0	0	0	0	0	30	30	30	30	30	30	30	30
2876	gm08_159a	23873.8	2008-06-08 01:38:36	23887.6	13.7999999999993	3.06736061008064	23888	0.400000000001455	L	0	FALSE	FALSE	TRUE	755.879393240501	2	17	palegreen	Post	NA	0	0	0	0	0	0	0	0	30	30	30	30	30	30	30	30
2877	gm08_159a	23888	2008-06-08 01:38:51	23902.4	14.4000000000015	3.02870996676068	23902.6	0.19999999999709	L	0	FALSE	FALSE	TRUE	755.879393240501	2	17	palegreen	Post	NA	0	0	0	0	0	0	0	0	30	30	30	30	30	30	30	30
2878	gm08_159a	23902.6	2008-06-08 01:39:05	24611.6	709	414.922278727384	24611.8	0.200000000000728	L	0	FALSE	FALSE	TRUE	755.879393240501	222	17	palegreen	Post	NA	0	0	0	0	0	0	0	0	30	30	30	30	30	30	30	30
2879	gm08_159a	24611.8	2008-06-08 01:50:54	24620.8	9	1.205831648209	24621.4	0.600000000002183	L	0	FALSE	FALSE	TRUE	755.879393240501	3	17	palegreen	Post	NA	0	0	0	0	0	0	0	0	30	30	30	30	30	30	30	30
2880	gm08_159a	24621.4	2008-06-08 01:51:04	24629.6	8.19999999999709	0.801062393550493	24629.8	0.200000000000728	L	0	FALSE	FALSE	TRUE	755.879393240501	1	17	palegreen	Post	NA	0	0	0	0	0	0	0	0	30	30	30	30	30	30	30	30
2881	gm08_159a	24629.8	2008-06-08 01:51:12	24637.4	7.60000000000218	0.573840308606748	24744.4	107	L	0	FALSE	FALSE	TRUE	755.879393240501	1	17	palegreen	Post	NA	0	0	0	0	0	0	0	0	30	30	30	30	30	30	30	30
2882	gm08_159a	24744.4	2008-06-08 01:53:07	24750.8	6.39999999999782	0.645875140938047	24751	0.200000000000728	L	0	FALSE	FALSE	TRUE	755.879393240501	1	17	palegreen	Post	NA	0	0	0	0	0	0	0	0	30	30	30	30	30	30	30	30
2883	gm08_159a	24751	2008-06-08 01:53:14	24762.2	11.2000000000007	1.59615584396007	24762.6	0.399999999997817	L	0	FALSE	FALSE	TRUE	755.879393240501	0	17	palegreen	Post	NA	0	0	0	0	0	0	0	0	30	30	30	30	30	30	30	30
2884	gm08_159a	24762.6	2008-06-08 01:53:25	24773.8	11.2000000000007	1.3785394081967	24798.6	24.7999999999993	L	0	FALSE	FALSE	TRUE	755.879393240501	1	17	palegreen	Post	NA	0	0	0	0	0	0	0	0	30	30	30	30	30	30	30	30
2885	gm08_159a	24798.6	2008-06-08 01:54:01	24803.4	4.80000000000291	0.376688475774048	24803.8	0.399999999997817	L	0	FALSE	FALSE	TRUE	755.879393240501	2	17	palegreen	Post	NA	0	0	0	0	0	0	0	0	30	30	30	30	30	30	30	30
2886	gm08_159a	24803.8	2008-06-08 01:54:06	24812.4	8.60000000000218	0.897429692541458	24812.6	0.19999999999709	L	0	FALSE	FALSE	TRUE	755.879393240501	0	17	palegreen	Post	NA	0	0	0	0	0	0	0	0	30	30	30	30	30	30	30	30
2887	gm08_159a	24812.6	2008-06-08 01:54:15	24824	11.4000000000015	1.63868764233287	24824.2	0.200000000000728	L	0	FALSE	FALSE	TRUE	755.879393240501	1	17	palegreen	Post	NA	0	0	0	0	0	0	0	0	30	30	30	30	30	30	30	30
2888	gm08_159a	24824.2	2008-06-08 01:54:27	24834.6	10.3999999999978	1.37302516883911	24834.8	0.200000000000728	L	0	FALSE	FALSE	TRUE	755.879393240501	1	17	palegreen	Post	NA	0	0	0	0	0	0	0	0	30	30	30	30	30	30	30	30
2889	gm08_159a	24834.8	2008-06-08 01:54:37	24843	8.20000000000073	1.02967138345804	24843.4	0.400000000001455	L	0	FALSE	FALSE	TRUE	755.879393240501	2	17	palegreen	Post	NA	0	0	0	0	0	0	0	0	30	30	30	30	30	30	30	30
2890	gm08_159a	24843.4	2008-06-08 01:54:46	24853.2	9.79999999999927	1.17159818410769	24853.6	0.399999999997817	L	0	FALSE	FALSE	TRUE	755.879393240501	0	17	palegreen	Post	NA	0	0	0	0	0	0	0	0	30	30	30	30	30	30	30	30
2891	gm08_159a	24853.6	2008-06-08 01:54:56	24862.6	9	1.0216519190496	24863	0.400000000001455	L	0	FALSE	FALSE	TRUE	755.879393240501	2	17	palegreen	Post	NA	0	0	0	0	0	0	0	0	30	30	30	30	30	30	30	30
2892	gm08_159a	24863	2008-06-08 01:55:06	24872.4	9.40000000000146	1.24698090711691	24872.6	0.19999999999709	L	0	FALSE	FALSE	TRUE	755.879393240501	1	17	palegreen	Post	NA	0	0	0	0	0	0	0	0	30	30	30	30	30	30	30	30
2893	gm08_159a	24872.6	2008-06-08 01:55:15	24883	10.4000000000015	1.67050438030456	24883.4	0.400000000001455	L	0	FALSE	FALSE	TRUE	755.879393240501	1	17	palegreen	Post	NA	0	0	0	0	0	0	0	0	30	30	30	30	30	30	30	30
2894	gm08_159a	24883.4	2008-06-08 01:55:26	24891.8	8.39999999999782	1.10774570535555	24892	0.200000000000728	L	0	FALSE	FALSE	TRUE	755.879393240501	1	17	palegreen	Post	NA	0	0	0	0	0	0	0	0	30	30	30	30	30	30	30	30
2895	gm08_159a	24892	2008-06-08 01:55:35	24901.2	9.20000000000073	1.13085128920201	24901.8	0.599999999998545	L	0	FALSE	FALSE	TRUE	755.879393240501	0	17	palegreen	Post	NA	0	0	0	0	0	0	0	0	30	30	30	30	30	30	30	30
2896	gm08_159a	24901.8	2008-06-08 01:55:44	24912	10.2000000000007	1.82691490812793	24912.2	0.200000000000728	L	0	FALSE	FALSE	TRUE	755.879393240501	0	17	palegreen	Post	NA	0	0	0	0	0	0	0	0	30	30	30	30	30	30	30	30
2897	gm08_159a	24912.2	2008-06-08 01:55:55	24922	9.79999999999927	1.55022264475051	24922.2	0.200000000000728	L	0	FALSE	FALSE	TRUE	755.879393240501	1	17	palegreen	Post	NA	0	0	0	0	0	0	0	0	30	30	30	30	30	30	30	30
2898	gm08_159a	24922.2	2008-06-08 01:56:05	24934.8	12.5999999999985	2.73245589887796	24935	0.200000000000728	L	0	FALSE	FALSE	TRUE	755.879393240501	2	17	palegreen	Post	NA	0	0	0	0	0	0	0	0	30	30	30	30	30	30	30	30
2899	gm08_159a	24935	2008-06-08 01:56:18	24942.2	7.20000000000073	0.964768595918376	24942.4	0.200000000000728	L	0	FALSE	FALSE	TRUE	755.879393240501	1	17	palegreen	Post	NA	0	0	0	0	0	0	0	0	30	30	30	30	30	30	30	30
2900	gm08_159a	24942.4	2008-06-08 01:56:25	24954.2	11.7999999999993	1.59222390604723	24954.6	0.399999999997817	L	0	FALSE	FALSE	TRUE	755.879393240501	2	17	palegreen	Post	NA	0	0	0	0	0	0	0	0	30	30	30	30	30	30	30	30
2901	gm08_159a	24954.6	2008-06-08 01:56:37	24965.4	10.8000000000029	1.88182988145334	24965.8	0.399999999997817	L	0	FALSE	FALSE	TRUE	755.879393240501	3	17	palegreen	Post	NA	0	0	0	0	0	0	0	0	30	30	30	30	30	30	30	30
2902	gm08_159a	24965.8	2008-06-08 01:56:48	24976.8	11	2.20915516020113	24977	0.200000000000728	L	0	FALSE	FALSE	TRUE	755.879393240501	0	17	palegreen	Post	NA	0	0	0	0	0	0	0	0	30	30	30	30	30	30	30	30
2903	gm08_159a	24977	2008-06-08 01:57:00	24988.4	11.4000000000015	2.22178312291938	24988.6	0.19999999999709	L	0	FALSE	FALSE	TRUE	755.879393240501	0	17	palegreen	Post	NA	0	0	0	0	0	0	0	0	30	30	30	30	30	30	30	30
2904	gm08_159a	24988.6	2008-06-08 01:57:11	25000	11.4000000000015	2.2544650007425	25000.4	0.400000000001455	L	0	FALSE	FALSE	TRUE	755.879393240501	1	17	palegreen	Post	NA	0	0	0	0	0	0	0	0	30	30	30	30	30	30	30	30
2905	gm08_159a	25000.4	2008-06-08 01:57:23	25013.8	13.3999999999978	3.27365345468808	25014	0.200000000000728	L	0	FALSE	FALSE	TRUE	755.879393240501	1	17	palegreen	Post	NA	0	0	0	0	0	0	0	0	30	30	30	30	30	30	30	30
2906	gm08_159a	25014	2008-06-08 01:57:37	25026.6	12.5999999999985	3.3301321132986	25026.8	0.200000000000728	L	0	FALSE	FALSE	TRUE	755.879393240501	3	17	palegreen	Post	NA	0	0	0	0	0	0	0	0	30	30	30	30	30	30	30	30
2907	gm08_159a	25026.8	2008-06-08 01:57:49	25739	712.200000000001	429.005781105719	25739.4	0.400000000001455	L	0	FALSE	FALSE	TRUE	755.879393240501	204	17	palegreen	Post	NA	0	0	0	0	0	0	0	0	30	30	30	30	30	30	30	30
2908	gm08_159a	25739.4	2008-06-08 02:09:42	25748.8	9.39999999999782	1.79299547071068	25749.2	0.400000000001455	L	0	FALSE	FALSE	TRUE	755.879393240501	2	17	palegreen	Post	NA	0	0	0	0	0	0	0	0	30	30	30	30	30	30	30	30
2909	gm08_159a	25749.2	2008-06-08 02:09:52	25757.6	8.39999999999782	1.05763629813216	25757.8	0.200000000000728	L	0	FALSE	FALSE	TRUE	755.879393240501	2	17	palegreen	MFAS	NA	0	0	0.190476182366715	0	0	0	0	0	30	30	-36.4833333333333	30	30	30	30	30
2910	gm08_159a	25757.8	2008-06-08 02:10:00	25766.6	8.79999999999927	1.04354229304646	25806.4	39.8000000000029	L	0	FALSE	FALSE	TRUE	755.879393240501	3	17	palegreen	MFAS	73.9362151160447	0	0	1	0	0	0	0	0	30	30	-36.35	30	30	30	30	30
2911	gm08_159a	25806.4	2008-06-08 02:10:49	25811.6	5.19999999999709	0.43889013469251	25812.2	0.600000000002183	L	0	FALSE	FALSE	TRUE	755.879393240501	1	17	palegreen	MFAS	77.9362151160447	0	0	1	0	0	0	0	0	30	30	-35.5333333333333	30	30	30	30	30
2912	gm08_159a	25812.2	2008-06-08 02:10:55	25819.8	7.59999999999854	0.82676174621246	25820.2	0.400000000001455	L	0	FALSE	FALSE	TRUE	755.879393240501	2	17	palegreen	MFAS	77.9362151160447	0	0	1	0	0	0	0	0	30	30	-35.4333333333333	30	30	30	30	30
2913	gm08_159a	25820.2	2008-06-08 02:11:03	25829	8.79999999999927	0.923115157140439	25834.6	5.59999999999854	L	0	FALSE	FALSE	TRUE	755.879393240501	1	17	palegreen	MFAS	79.9362151160447	0	0	1	0	0	0	0	0	30	30	-35.3	30	30	30	30	30
2914	gm08_159a	25834.6	2008-06-08 02:11:17	25840.2	5.60000000000218	0.519460138488707	25840.6	0.399999999997817	L	0	FALSE	FALSE	TRUE	755.879393240501	2	17	palegreen	MFAS	79.9362151160447	0	0	1	0	0	0	0	0	30	30	-35.0666666666667	30	30	30	30	30
2915	gm08_159a	25840.6	2008-06-08 02:11:23	25846	5.40000000000146	0.591259013932391	25846.6	0.599999999998545	L	0	FALSE	FALSE	TRUE	755.879393240501	3	17	palegreen	MFAS	81.9362151160447	0	0	1	0	0	0	0	0	30	30	-34.9666666666667	30	30	30	30	30
2916	gm08_159a	25846.6	2008-06-08 02:11:29	25860	13.4000000000015	2.66587565758849	25860.2	0.200000000000728	L	0	FALSE	FALSE	TRUE	755.879393240501	3	17	palegreen	MFAS	81.9362151160447	0	0	1	0	0	0	0	0	30	30	-34.8666666666667	30	30	30	30	30
2917	gm08_159a	25860.2	2008-06-08 02:11:43	25872.4	12.2000000000007	2.18497817385189	25969.8	97.3999999999978	L	0	FALSE	FALSE	TRUE	755.879393240501	0	17	palegreen	MFAS	83.9362151160447	0	0	1	0	0	0	0	0	30	30	-34.6333333333333	30	30	30	30	30
2918	gm08_159a	25969.8	2008-06-08 02:13:32	25974.2	4.40000000000146	0.372743945281255	25974.4	0.200000000000728	L	0	FALSE	FALSE	TRUE	755.879393240501	1	17	palegreen	MFAS	93.9362151160447	0	0	1	0	0	0	0	0	30	30	-32.8166666666667	30	30	30	30	30
2919	gm08_159a	25974.4	2008-06-08 02:13:37	25982.2	7.79999999999927	0.487386972185338	25982.4	0.200000000000728	L	0	FALSE	FALSE	TRUE	755.879393240501	0	17	palegreen	MFAS	93.9362151160447	0	0	1	0	0	0	0	0	30	30	-32.7333333333333	30	30	30	30	30
2920	gm08_159a	25982.4	2008-06-08 02:13:45	25991.4	9	0.770720678408234	26040.4	49	L	0	FALSE	FALSE	TRUE	755.879393240501	4	17	palegreen	MFAS	95.9362151160447	0	0	1	0	0	0	0	0	30	30	-32.6	30	30	30	30	30
2921	gm08_159a	26040.4	2008-06-08 02:14:43	26045	4.59999999999854	0.334161813416072	26045.4	0.400000000001455	L	0	FALSE	FALSE	TRUE	755.879393240501	1	17	palegreen	MFAS	101.936215116045	0	0	1	0	0	0	0	0	30	30	-31.6333333333333	30	30	30	30	30
2922	gm08_159a	26045.4	2008-06-08 02:14:48	26054.6	9.19999999999709	1.34701644618438	26054.8	0.200000000000728	L	0	FALSE	FALSE	TRUE	755.879393240501	2	17	palegreen	MFAS	101.936215116045	0	0	1	0	0	0	0	0	30	30	-31.55	30	30	30	30	30
2923	gm08_159a	26054.8	2008-06-08 02:14:57	26074	19.2000000000007	3.2044120304834	26133.8	59.7999999999993	L	0	FALSE	FALSE	TRUE	755.879393240501	3	17	palegreen	MFAS	101.936215116045	0	0	1	0	0	0	0	0	30	30	-31.4	30	30	30	30	30
2924	gm08_159a	26133.8	2008-06-08 02:16:16	26142.6	8.79999999999927	0.912591267168621	26143	0.400000000001455	L	0	FALSE	FALSE	TRUE	755.879393240501	1	17	palegreen	MFAS	107.936215116045	0	0	1	0	0	0	0	0	30	30	-30.0833333333333	30	30	30	30	30
2925	gm08_159a	26143	2008-06-08 02:16:26	26154.4	11.4000000000015	1.47704554222787	26154.8	0.399999999997817	L	0	FALSE	FALSE	TRUE	755.879393240501	1	17	palegreen	MFAS	108.936215116045	0	0	1	0	0	0	0	0	30	30	-29.9166666666667	30	30	30	30	30
2926	gm08_159a	26154.8	2008-06-08 02:16:37	26165.4	10.6000000000022	1.51405934979547	26165.8	0.399999999997817	L	0	FALSE	FALSE	TRUE	755.879393240501	1	17	palegreen	MFAS	108.936215116045	0	0	1	0	0	0	0	0	30	30	-29.7333333333333	30	30	30	30	30
2927	gm08_159a	26165.8	2008-06-08 02:16:48	26175.2	9.40000000000146	1.29894221248395	26175.6	0.399999999997817	L	0	FALSE	FALSE	TRUE	755.879393240501	1	17	palegreen	MFAS	109.936215116045	0	0	1	0	0	0	0	0	30	30	-29.55	30	30	30	30	30
2928	gm08_159a	26175.6	2008-06-08 02:16:58	26185	9.40000000000146	1.04717311336768	26185.2	0.200000000000728	L	0	FALSE	FALSE	TRUE	755.879393240501	1	17	palegreen	MFAS	109.936215116045	0	0	1	0	0	0	0	0	30	30	-29.3833333333333	30	30	30	30	30
2929	gm08_159a	26185.2	2008-06-08 02:17:08	26195.6	10.3999999999978	1.48053231741232	26196	0.400000000001455	L	0	FALSE	FALSE	TRUE	755.879393240501	2	17	palegreen	MFAS	110.936215116045	0	0	1	0	0	0	0	0	30	30	-29.2166666666667	30	30	30	30	30
2930	gm08_159a	26196	2008-06-08 02:17:19	26206.4	10.4000000000015	1.67795643310733	26206.8	0.399999999997817	L	0	FALSE	FALSE	TRUE	755.879393240501	0	17	palegreen	MFAS	110.936215116045	0	0	1	0	0	0	0	0	30	30	-29.0333333333333	30	30	30	30	30
2931	gm08_159a	26206.8	2008-06-08 02:17:29	26221.6	14.7999999999993	2.72538362362258	26221.8	0.200000000000728	L	0	FALSE	FALSE	TRUE	755.879393240501	1	17	palegreen	MFAS	111.436216247602	0	0	1	0	0	0	0	0	30	30	-28.8666666666667	30	30	30	30	30
2932	gm08_159a	26221.8	2008-06-08 02:17:44	26232	10.2000000000007	1.24133798140415	26233.8	1.79999999999927	L	0	FALSE	FALSE	TRUE	755.879393240501	0	17	palegreen	MFAS	111.936215116045	0	0	1	0	0	0	0	0	30	30	-28.6166666666667	30	30	30	30	30
2933	gm08_159a	26233.8	2008-06-08 02:17:56	26240.2	6.40000000000146	0.83190741201948	26240.8	0.599999999998545	L	0	FALSE	FALSE	TRUE	755.879393240501	2	17	palegreen	MFAS	111.936215116045	0	0	1	0	0	0	0	0	30	30	-28.4166666666667	30	30	30	30	30
2934	gm08_159a	26240.8	2008-06-08 02:18:03	26255.2	14.4000000000015	2.80036524556429	26255.4	0.200000000000728	L	0	FALSE	FALSE	TRUE	755.879393240501	1	17	palegreen	MFAS	112.269549008171	0	0	1	0	0	0	0	0	30	30	-28.3	30	30	30	30	30
2935	gm08_159a	26255.4	2008-06-08 02:18:18	26268	12.5999999999985	2.39257154973677	26268.2	0.200000000000728	L	0	FALSE	FALSE	TRUE	755.879393240501	0	17	palegreen	MFAS	112.269549008171	0	0	1	0	0	0	0	0	30	30	-28.05	30	30	30	30	30
2936	gm08_159a	26268.2	2008-06-08 02:18:31	26282	13.7999999999993	2.8277822553853	26282.2	0.200000000000728	L	0	FALSE	FALSE	TRUE	755.879393240501	2	17	palegreen	MFAS	112.602881223918	0	0	1	0	0	0	0	0	30	30	-27.8333333333333	30	30	30	30	30
2937	gm08_159a	26282.2	2008-06-08 02:18:45	26295.6	13.3999999999978	2.96669196869844	26295.8	0.200000000000728	L	0	FALSE	FALSE	TRUE	755.879393240501	0	17	palegreen	MFAS	112.936215116045	0	0	1	0	0	0	0	0	30	30	-27.6	30	30	30	30	30
2938	gm08_159a	26295.8	2008-06-08 02:18:58	26311.8	16	3.10718869699393	26312	0.200000000000728	L	0	FALSE	FALSE	TRUE	755.879393240501	3	17	palegreen	MFAS	112.936215116045	0	0	1	0	0	0	0	0	30	30	-27.3833333333333	30	30	30	30	30
2939	gm08_159a	26312	2008-06-08 02:19:15	26326	14	2.04786716160953	26326.2	0.200000000000728	L	0	FALSE	FALSE	TRUE	755.879393240501	1	17	palegreen	MFAS	113.436214990316	0	0	1	0	0	0	0	0	30	30	-27.1	30	30	30	30	30
2940	gm08_159a	26326.2	2008-06-08 02:19:29	26339.8	13.5999999999985	2.58192096479531	26340.2	0.400000000001455	L	0	FALSE	FALSE	TRUE	755.879393240501	1	17	palegreen	MFAS	113.936215116045	0	0	1	0	0	0	0	0	30	30	-26.8666666666667	30	30	30	30	30
2941	gm08_159a	26340.2	2008-06-08 02:19:43	26355	14.7999999999993	3.44992200763364	26355.2	0.200000000000728	L	0	FALSE	FALSE	TRUE	755.879393240501	2	17	palegreen	MFAS	115.821945409964	0	0	1	0	0	0	0	0	30	30	-26.6333333333333	30	30	30	30	30
2942	gm08_159a	26355.2	2008-06-08 02:19:58	26366.8	11.5999999999985	3.08045669206799	26367	0.200000000000728	L	0	FALSE	FALSE	TRUE	755.879393240501	3	17	palegreen	MFAS	115.821945409964	0	0	1	0	0	0	0	0	30	30	-26.3833333333333	30	30	30	30	30
2943	gm08_159a	26367	2008-06-08 02:20:10	27192.2	825.200000000001	429.175589749323	27192.4	0.200000000000728	L	0	FALSE	FALSE	TRUE	755.879393240501	229	17	palegreen	MFAS	115.821945409964	0	0	1	0	0	0	0	0	30	30	-26.1833333333333	30	30	30	30	30
2944	gm08_159a	27192.4	2008-06-08 02:33:55	27201.6	9.19999999999709	1.47658183639235	27201.8	0.200000000000728	L	0	FALSE	FALSE	TRUE	755.879393240501	1	17	palegreen	MFAS	136.369375884784	0	0	1	0	0	0	0	0	30	30	-12.4333333333333	30	30	30	30	30
2945	gm08_159a	27201.8	2008-06-08 02:34:04	27210	8.20000000000073	0.928478399135534	27226.6	16.5999999999985	L	0	FALSE	FALSE	TRUE	755.879393240501	0	17	palegreen	MFAS	136.369375884784	0	0	1	0	0	0	0	0	30	30	-12.2833333333333	30	30	30	30	30
2946	gm08_159a	27226.6	2008-06-08 02:34:29	27231.2	4.60000000000218	0.364739872505386	27236.6	5.39999999999782	L	0	FALSE	FALSE	TRUE	755.879393240501	1	17	palegreen	MFAS	136.369375884784	0	0	1	0	0	0	0	0	30	30	-11.8666666666667	30	30	30	30	30
2947	gm08_159a	27236.6	2008-06-08 02:34:39	27242.4	5.80000000000291	0.573240776611517	27306.8	64.3999999999978	L	0	FALSE	FALSE	TRUE	755.879393240501	0	17	palegreen	MFAS	136.369375884784	0	0	1	0	0	0	0	0	30	30	-11.7	30	30	30	30	30
2948	gm08_159a	27306.8	2008-06-08 02:35:49	27316	9.20000000000073	0.274877791313795	27323.8	7.79999999999927	L	0	FALSE	FALSE	TRUE	755.879393240501	3	17	palegreen	MFAS	136.369375884784	0	0	1	0	0	0	0	0	30	30	-10.5333333333333	30	30	30	30	30
2949	gm08_159a	27323.8	2008-06-08 02:36:06	27329.4	5.60000000000218	0.63245833583937	27329.8	0.399999999997817	L	0	FALSE	FALSE	TRUE	755.879393240501	1	17	palegreen	MFAS	136.369375884784	0	0	1	0	0	0	0	0	30	30	-10.25	30	30	30	30	30
2950	gm08_159a	27329.8	2008-06-08 02:36:12	27341	11.2000000000007	1.39435220795891	27346.6	5.59999999999854	L	0	FALSE	FALSE	TRUE	755.879393240501	1	17	palegreen	MFAS	136.369375884784	0	0	1	0	0	0	0	0	30	30	-10.15	30	30	30	30	30
2951	gm08_159a	27346.6	2008-06-08 02:36:29	27351.8	5.20000000000073	0.321562962864279	27353.4	1.60000000000218	L	0	FALSE	FALSE	TRUE	755.879393240501	1	17	palegreen	MFAS	136.369375884784	0	0	1	0	0	0	0	0	30	30	-9.86666666666667	30	30	30	30	30
2952	gm08_159a	27353.4	2008-06-08 02:36:36	27360.4	7	0.692851851332517	27366.6	6.19999999999709	L	0	FALSE	FALSE	TRUE	755.879393240501	0	17	palegreen	MFAS	136.369375884784	0	0	1	0	0	0	0	0	30	30	-9.75	30	30	30	30	30
2953	gm08_159a	27366.6	2008-06-08 02:36:49	27372.4	5.80000000000291	0.53873150469487	27374.2	1.79999999999927	L	0	FALSE	FALSE	TRUE	755.879393240501	3	17	palegreen	MFAS	136.369375884784	0	0	1	0	0	0	0	0	30	30	-9.53333333333333	30	30	30	30	30
2954	gm08_159a	27374.2	2008-06-08 02:36:57	27382.2	8	0.930459874804329	27383.4	1.20000000000073	L	0	FALSE	FALSE	TRUE	755.879393240501	1	17	palegreen	MFAS	136.369375884784	0	0	1	0	0	0	0	0	30	30	-9.4	30	30	30	30	30
2955	gm08_159a	27383.4	2008-06-08 02:37:06	27391.8	8.39999999999782	1.2201168923453	27392	0.200000000000728	L	0	FALSE	FALSE	TRUE	755.879393240501	0	17	palegreen	MFAS	136.369375884784	0	0	1	0	0	0	0	0	30	30	-9.25	30	30	30	30	30
2956	gm08_159a	27392	2008-06-08 02:37:15	27401	9	0.994172230185743	27401.4	0.400000000001455	L	0	FALSE	FALSE	TRUE	755.879393240501	2	17	palegreen	MFAS	136.369375884784	0	0	1	0	0	0	0	0	30	30	-9.1	30	30	30	30	30
2957	gm08_159a	27401.4	2008-06-08 02:37:24	27410.6	9.19999999999709	1.1985424261137	27411.2	0.600000000002183	L	0	FALSE	FALSE	TRUE	755.879393240501	1	17	palegreen	MFAS	136.369375884784	0	0	1	0	0	0	0	0	30	30	-8.95	30	30	30	30	30
2958	gm08_159a	27411.2	2008-06-08 02:37:34	27420.6	9.39999999999782	1.01062740526961	27421.2	0.600000000002183	L	0	FALSE	FALSE	TRUE	755.879393240501	2	17	palegreen	MFAS	136.369375884784	0	0	1	0	0	0	0	0	30	30	-8.78333333333333	30	30	30	30	30
2959	gm08_159a	27421.2	2008-06-08 02:37:44	27431.6	10.3999999999978	1.44834288042358	27432.2	0.600000000002183	L	0	FALSE	FALSE	TRUE	755.879393240501	0	17	palegreen	MFAS	136.369375884784	0	0	1	0	0	0	0	0	30	30	-8.61666666666667	30	30	30	30	30
2960	gm08_159a	27432.2	2008-06-08 02:37:55	27442.4	10.2000000000007	1.17837368693598	27448.2	5.79999999999927	L	0	FALSE	FALSE	TRUE	755.879393240501	0	17	palegreen	MFAS	136.369375884784	0	0	1	0	0	0	0	0	30	30	-8.43333333333333	30	30	30	30	30
2961	gm08_159a	27448.2	2008-06-08 02:38:11	27454.6	6.39999999999782	0.555162756708636	27504.6	50	L	0	FALSE	FALSE	TRUE	755.879393240501	1	17	palegreen	MFAS	133.064951158281	0	0	1	0	0	0	0	0	30	30	-8.16666666666667	30	30	30	30	30
2962	gm08_159a	27504.6	2008-06-08 02:39:07	27511.4	6.80000000000291	0.582400334047926	27516.6	5.19999999999709	L	0	FALSE	FALSE	TRUE	755.879393240501	0	17	palegreen	MFAS	128.188139592369	0	0	1	0	0	0	0	0	30	30	-7.23333333333333	30	30	30	30	30
2963	gm08_159a	27516.6	2008-06-08 02:39:19	27520.6	4	0.433333948501066	27523.8	3.20000000000073	L	0	FALSE	FALSE	TRUE	755.879393240501	0	17	palegreen	MFAS	128.188139592369	0	0	1	0	0	0	0	0	30	30	-7.03333333333333	30	30	30	30	30
2964	gm08_159a	27523.8	2008-06-08 02:39:26	27531.8	8	1.15001695793804	27532.2	0.400000000001455	L	0	FALSE	FALSE	TRUE	755.879393240501	1	17	palegreen	MFAS	128.188139592369	0	0	1	0	0	0	0	0	30	30	-6.91666666666667	30	30	30	30	30
2965	gm08_159a	27532.2	2008-06-08 02:39:35	27545.2	13	2.65842497363803	27545.4	0.200000000000728	L	0	FALSE	FALSE	TRUE	755.879393240501	3	17	palegreen	MFAS	128.188139592369	0	0	1	0	0	0	0	0	30	30	-6.76666666666667	30	30	30	30	30
2966	gm08_159a	27545.4	2008-06-08 02:39:48	27556.2	10.7999999999993	1.92209998071088	27556.4	0.200000000000728	L	0	FALSE	FALSE	TRUE	755.879393240501	2	17	palegreen	MFAS	141.602696779237	0	0	1	0	0	0	0	0	30	30	-6.55	30	30	30	30	30
2967	gm08_159a	27556.4	2008-06-08 02:39:59	27567.8	11.3999999999978	2.29819247589446	27568.2	0.400000000001455	L	0	FALSE	FALSE	TRUE	755.879393240501	1	17	palegreen	MFAS	141.602696779237	0	0	1	0	0	0	0	0	30	30	-6.36666666666667	30	30	30	30	30
2968	gm08_159a	27568.2	2008-06-08 02:40:11	27578.8	10.5999999999985	2.5701563074007	27579.2	0.400000000001455	L	0	FALSE	FALSE	TRUE	755.879393240501	2	17	palegreen	MFAS	144.661203403788	0	0	1	0	0	0	0	0	30	30	-6.16666666666667	30	30	30	30	30
2969	gm08_159a	27579.2	2008-06-08 02:40:22	28215.4	636.200000000001	392.480821678243	28215.8	0.399999999997817	L	0	FALSE	FALSE	TRUE	755.879393240501	183	17	palegreen	MFAS	144.661203403788	0	0	0.562401760335585	0	0	0	0	0	30	30	-5.98333333333333	30	30	30	30	30
2970	gm08_159a	28215.8	2008-06-08 02:50:58	28226	10.2000000000007	1.63147552669262	28226.2	0.200000000000728	L	0	FALSE	FALSE	TRUE	755.879393240501	1	17	palegreen	Post	137.304924067521	0	0	0	0	0	0	0	0	30	30	4.61666666666667	30	30	30	30	30
2971	gm08_159a	28226.2	2008-06-08 02:51:09	28234.6	8.39999999999782	1.03955578170614	28234.8	0.200000000000728	L	0	FALSE	FALSE	TRUE	755.879393240501	0	17	palegreen	Post	NA	0	0	0	0	0	0	0	0	30	30	4.8	30	30	30	30	30
2972	gm08_159a	28234.8	2008-06-08 02:51:17	28243	8.20000000000073	0.951456919139546	28243.2	0.200000000000728	L	0	FALSE	FALSE	TRUE	755.879393240501	2	17	palegreen	Post	NA	0	0	0	0	0	0	0	0	30	30	4.93333333333333	30	30	30	30	30
2973	gm08_159a	28243.2	2008-06-08 02:51:26	28252.6	9.39999999999782	1.09719920215359	28253	0.400000000001455	L	0	FALSE	FALSE	TRUE	755.879393240501	3	17	palegreen	Post	NA	0	0	0	0	0	0	0	0	30	30	5.08333333333333	30	30	30	30	30
2974	gm08_159a	28253	2008-06-08 02:51:36	28262.4	9.40000000000146	1.40516874492428	28262.8	0.399999999997817	L	0	FALSE	FALSE	TRUE	755.879393240501	2	17	palegreen	Post	NA	0	0	0	0	0	0	0	0	30	30	5.25	30	30	30	30	30
2975	gm08_159a	28262.8	2008-06-08 02:51:45	28272.8	10	1.81572704737957	28273	0.200000000000728	L	0	FALSE	FALSE	TRUE	755.879393240501	1	17	palegreen	Post	NA	0	0	0	0	0	0	0	0	30	30	5.4	30	30	30	30	30
2976	gm08_159a	28273	2008-06-08 02:51:56	28285.4	12.4000000000015	2.15062683181001	28285.8	0.399999999997817	L	0	FALSE	FALSE	TRUE	755.879393240501	1	17	palegreen	Post	NA	0	0	0	0	0	0	0	0	30	30	5.58333333333333	30	30	30	30	30
2977	gm08_159a	28285.8	2008-06-08 02:52:08	28300.4	14.6000000000022	2.60940340354252	28300.8	0.399999999997817	L	0	FALSE	FALSE	TRUE	755.879393240501	3	17	palegreen	Post	NA	0	0	0	0	0	0	0	0	30	30	5.78333333333333	30	30	30	30	30
2978	gm08_159a	28300.8	2008-06-08 02:52:23	28312	11.2000000000007	2.13697394298025	28312.4	0.400000000001455	L	0	FALSE	FALSE	TRUE	755.879393240501	2	17	palegreen	Post	NA	0	0	0	0	0	0	0	0	30	30	6.03333333333333	30	30	30	30	30
2979	gm08_159a	28312.4	2008-06-08 02:52:35	28320.8	8.39999999999782	1.0861714468675	28321	0.200000000000728	L	0	FALSE	FALSE	TRUE	755.879393240501	0	17	palegreen	Post	NA	0	0	0	0	0	0	0	0	30	30	6.23333333333333	30	30	30	30	30
2980	gm08_159a	28321	2008-06-08 02:52:44	28329.8	8.79999999999927	1.04939287537831	28330.4	0.600000000002183	L	0	FALSE	FALSE	TRUE	755.879393240501	3	17	palegreen	Post	NA	0	0	0	0	0	0	0	0	30	30	6.38333333333333	30	30	30	30	30
2981	gm08_159a	28330.4	2008-06-08 02:52:53	28341.4	11	1.6975427458645	28341.8	0.399999999997817	L	0	FALSE	FALSE	TRUE	755.879393240501	0	17	palegreen	Post	NA	0	0	0	0	0	0	0	0	30	30	6.53333333333333	30	30	30	30	30
2982	gm08_159a	28341.8	2008-06-08 02:53:04	28352.4	10.6000000000022	1.55088671845572	28352.6	0.19999999999709	L	0	FALSE	FALSE	TRUE	755.879393240501	1	17	palegreen	Post	NA	0	0	0	0	0	0	0	0	30	30	6.71666666666667	30	30	30	30	30
2983	gm08_159a	28352.6	2008-06-08 02:53:15	28362.6	10	1.34357769628014	28362.8	0.200000000000728	L	0	FALSE	FALSE	TRUE	755.879393240501	1	17	palegreen	Post	NA	0	0	0	0	0	0	0	0	30	30	6.9	30	30	30	30	30
2984	gm08_159a	28362.8	2008-06-08 02:53:25	28373	10.2000000000007	1.23858784925427	28373.2	0.200000000000728	L	0	FALSE	FALSE	TRUE	755.879393240501	0	17	palegreen	Post	NA	0	0	0	0	0	0	0	0	30	30	7.06666666666667	30	30	30	30	30
2985	gm08_159a	28373.2	2008-06-08 02:53:36	28383.6	10.3999999999978	1.4251670886035	28384	0.400000000001455	L	0	FALSE	FALSE	TRUE	755.879393240501	1	17	palegreen	Post	NA	0	0	0	0	0	0	0	0	30	30	7.25	30	30	30	30	30
2986	gm08_159a	28384	2008-06-08 02:53:47	28394.8	10.7999999999993	1.3330766837382	28395.2	0.400000000001455	L	0	FALSE	FALSE	TRUE	755.879393240501	2	17	palegreen	Post	NA	0	0	0	0	0	0	0	0	30	30	7.43333333333333	30	30	30	30	30
2987	gm08_159a	28395.2	2008-06-08 02:53:58	28406	10.7999999999993	1.20766012013582	28443.6	37.5999999999985	L	0	FALSE	FALSE	TRUE	755.879393240501	0	17	palegreen	Post	NA	0	0	0	0	0	0	0	0	30	30	7.61666666666667	30	30	30	30	30
2988	gm08_159a	28443.6	2008-06-08 02:54:46	28450.6	7	0.669927419607437	28474.2	23.6000000000022	L	0	FALSE	FALSE	TRUE	755.879393240501	0	17	palegreen	Post	NA	0	0	0	0	0	0	0	0	30	30	8.41666666666667	30	30	30	30	30
2989	gm08_159a	28474.2	2008-06-08 02:55:17	28481.6	7.39999999999782	0.940397291277939	28481.8	0.200000000000728	L	0	FALSE	FALSE	TRUE	755.879393240501	3	17	palegreen	Post	NA	0	0	0	0	0	0	0	0	30	30	8.93333333333333	30	30	30	30	30
2990	gm08_159a	28481.8	2008-06-08 02:55:24	28493.6	11.7999999999993	1.86736447663225	28494	0.400000000001455	L	0	FALSE	FALSE	TRUE	755.879393240501	1	17	palegreen	Post	NA	0	0	0	0	0	0	0	0	30	30	9.05	30	30	30	30	30
2991	gm08_159a	28494	2008-06-08 02:55:37	28503.8	9.79999999999927	1.22303273209432	28504	0.200000000000728	L	0	FALSE	FALSE	TRUE	755.879393240501	1	17	palegreen	Post	NA	0	0	0	0	0	0	0	0	30	30	9.26666666666667	30	30	30	30	30
2992	gm08_159a	28504	2008-06-08 02:55:47	28513.2	9.20000000000073	0.881777332675469	28513.6	0.399999999997817	L	0	FALSE	FALSE	TRUE	755.879393240501	3	17	palegreen	Post	NA	0	0	0	0	0	0	0	0	30	30	9.43333333333333	30	30	30	30	30
2993	gm08_159a	28513.6	2008-06-08 02:55:56	28526.4	12.8000000000029	1.50001633944564	28528	1.59999999999854	L	0	FALSE	FALSE	TRUE	755.879393240501	0	17	palegreen	Post	NA	0	0	0	0	0	0	0	0	30	30	9.58333333333333	30	30	30	30	30
2994	gm08_159a	28528	2008-06-08 02:56:11	28539.2	11.2000000000007	1.15353205299493	28540.6	1.39999999999782	L	0	FALSE	FALSE	TRUE	755.879393240501	1	17	palegreen	Post	NA	0	0	0	0	0	0	0	0	30	30	9.83333333333333	30	30	30	30	30
2995	gm08_159a	28540.6	2008-06-08 02:56:23	28549.6	9	1.02751733951122	28550	0.400000000001455	L	0	FALSE	FALSE	TRUE	755.879393240501	0	17	palegreen	Post	NA	0	0	0	0	0	0	0	0	30	30	10.0333333333333	30	30	30	30	30
2996	gm08_159a	28550	2008-06-08 02:56:33	28559.6	9.59999999999854	1.0522773021376	28576.6	17	L	0	FALSE	FALSE	TRUE	755.879393240501	1	17	palegreen	Post	NA	0	0	0	0	0	0	0	0	30	30	10.2	30	30	30	30	30
2997	gm08_159a	28576.6	2008-06-08 02:56:59	28583	6.40000000000146	0.507974170996786	28598.2	15.2000000000007	L	0	FALSE	FALSE	TRUE	755.879393240501	0	17	palegreen	Post	NA	0	0	0	0	0	0	0	0	30	30	10.6333333333333	30	30	30	30	30
2998	gm08_159a	28598.2	2008-06-08 02:57:21	28604.8	6.59999999999854	0.649995967852266	28605.2	0.400000000001455	L	0	FALSE	FALSE	TRUE	755.879393240501	1	17	palegreen	Post	NA	0	0	0	0	0	0	0	0	30	30	11	30	30	30	30	30
2999	gm08_159a	28605.2	2008-06-08 02:57:28	28617.8	12.5999999999985	1.79597651167957	28618.2	0.400000000001455	L	0	FALSE	FALSE	TRUE	755.879393240501	1	17	palegreen	Post	NA	0	0	0	0	0	0	0	0	30	30	11.1166666666667	30	30	30	30	30
3000	gm08_159a	28618.2	2008-06-08 02:57:41	28628.4	10.2000000000007	1.26002591539337	28628.8	0.399999999997817	L	0	FALSE	FALSE	TRUE	755.879393240501	0	17	palegreen	Post	NA	0	0	0	0	0	0	0	0	30	30	11.3333333333333	30	30	30	30	30
3001	gm08_159a	28628.8	2008-06-08 02:57:51	28637.6	8.79999999999927	0.894708315605342	28638	0.400000000001455	L	0	FALSE	FALSE	TRUE	755.879393240501	1	17	palegreen	Post	NA	0	0	0	0	0	0	0	0	30	30	11.5	30	30	30	30	30
3002	gm08_159a	28638	2008-06-08 02:58:01	28649.4	11.4000000000015	1.46013786348228	28649.8	0.399999999997817	L	0	FALSE	FALSE	TRUE	755.879393240501	2	17	palegreen	Post	NA	0	0	0	0	0	0	0	0	30	30	11.6666666666667	30	30	30	30	30
3003	gm08_159a	28649.8	2008-06-08 02:58:12	28663	13.2000000000007	2.3625630109031	28663.4	0.400000000001455	L	0	FALSE	FALSE	TRUE	755.879393240501	1	17	palegreen	Post	NA	0	0	0	0	0	0	0	0	30	30	11.85	30	30	30	30	30
3004	gm08_159a	28663.4	2008-06-08 02:58:26	28674.2	10.7999999999993	1.61046914329817	28674.4	0.200000000000728	L	0	FALSE	FALSE	TRUE	755.879393240501	2	17	palegreen	Post	NA	0	0	0	0	0	0	0	0	30	30	12.0833333333333	30	30	30	30	30
3005	gm08_159a	28674.4	2008-06-08 02:58:37	28685	10.5999999999985	1.41944459046207	28685.4	0.400000000001455	L	0	FALSE	FALSE	TRUE	755.879393240501	1	17	palegreen	Post	NA	0	0	0	0	0	0	0	0	30	30	12.2666666666667	30	30	30	30	30
3006	gm08_159a	28685.4	2008-06-08 02:58:48	28697.6	12.1999999999971	2.10575339768965	28698	0.400000000001455	L	0	FALSE	FALSE	TRUE	755.879393240501	1	17	palegreen	Post	NA	0	0	0	0	0	0	0	0	30	30	12.45	30	30	30	30	30
3007	gm08_159a	28698	2008-06-08 02:59:01	28713	15	2.70650929194616	28713.2	0.200000000000728	L	0	FALSE	FALSE	TRUE	755.879393240501	0	17	palegreen	Post	NA	0	0	0	0	0	0	0	0	30	30	12.6666666666667	30	30	30	30	30
3008	gm08_159a	28713.2	2008-06-08 02:59:16	28725	11.7999999999993	1.67367411708914	28725.2	0.200000000000728	L	0	FALSE	FALSE	TRUE	755.879393240501	0	17	palegreen	Post	NA	0	0	0	0	0	0	0	0	30	30	12.9166666666667	30	30	30	30	30
3009	gm08_159a	28725.2	2008-06-08 02:59:28	28738.6	13.3999999999978	2.37089817254965	28738.8	0.200000000000728	L	0	FALSE	FALSE	TRUE	755.879393240501	0	17	palegreen	Post	NA	0	0	0	0	0	0	0	0	30	30	13.1166666666667	30	30	30	30	30
3010	gm08_159a	28738.8	2008-06-08 02:59:41	28754	15.2000000000007	2.93463823312783	28754.4	0.400000000001455	L	0	FALSE	FALSE	TRUE	755.879393240501	1	17	palegreen	Post	NA	0	0	0	0	0	0	0	0	30	30	13.3333333333333	30	30	30	30	30
3011	gm08_159a	28754.4	2008-06-08 02:59:57	28771.6	17.1999999999971	3.46527040587714	28771.8	0.200000000000728	L	0	FALSE	FALSE	TRUE	755.879393240501	2	17	palegreen	Post	NA	0	0	0	0	0	0	0	0	30	30	13.6	30	30	30	30	30
3012	gm08_159a	28771.8	2008-06-08 03:00:14	28785	13.2000000000007	2.35771854909833	28785.2	0.200000000000728	L	0	FALSE	FALSE	TRUE	755.879393240501	0	17	palegreen	Post	NA	0	0	0	0	0	0	0	0	30	30	13.8833333333333	30	30	30	30	30
3013	gm08_159a	28785.2	2008-06-08 03:00:28	28800.6	15.3999999999978	2.85043459325316	28800.8	0.200000000000728	L	0	FALSE	FALSE	TRUE	755.879393240501	1	17	palegreen	Post	NA	0	0	0	0	0	0	0	0	30	30	14.1166666666667	30	30	30	30	30
3014	gm08_159a	28800.8	2008-06-08 03:00:43	28816.8	16	3.52390595404358	28817	0.200000000000728	L	0	FALSE	FALSE	TRUE	755.879393240501	1	17	palegreen	Post	NA	0	0	0	0	0	0	0	0	30	30	14.3666666666667	30	30	30	30	30
3015	gm08_159a	28817	2008-06-08 03:01:00	28834.8	17.7999999999993	3.93829646387342	28835.2	0.400000000001455	L	0	FALSE	FALSE	TRUE	755.879393240501	1	17	palegreen	Post	NA	0	0	0	0	0	0	0	0	30	30	14.65	30	30	30	30	30
3016	gm08_159a	28835.2	2008-06-08 03:01:18	28849.2	14	2.37286997506388	28849.4	0.200000000000728	L	0	FALSE	FALSE	TRUE	755.879393240501	0	17	palegreen	Post	NA	0	0	0	0	0	0	0	0	30	30	14.95	30	30	30	30	30
3017	gm08_159a	28849.4	2008-06-08 03:01:32	28862.8	13.3999999999978	3.24725396463883	28863.2	0.400000000001455	L	0	FALSE	FALSE	TRUE	755.879393240501	2	17	palegreen	Post	NA	0	0	0	0	0	0	0	0	30	30	15.1833333333333	30	30	30	30	30
3018	gm08_159a	28863.2	2008-06-08 03:01:46	28877.8	14.5999999999985	3.00291735303568	28878.2	0.400000000001455	L	0	FALSE	FALSE	TRUE	755.879393240501	3	17	palegreen	Post	NA	0	0	0	0	0	0	0	0	30	30	15.4166666666667	30	30	30	30	30
3019	gm08_159a	28878.2	2008-06-08 03:02:01	29406.6	528.399999999998	386.423159707984	29406.8	0.200000000000728	L	0	FALSE	FALSE	TRUE	755.879393240501	146	17	palegreen	Post	NA	0	0	0	0	0	0	0	0	30	30	15.6666666666667	30	30	30	30	30
3020	gm08_159a	29406.8	2008-06-08 03:10:49	29418.6	11.7999999999993	1.74508981907428	29419.2	0.600000000002183	L	0	FALSE	FALSE	TRUE	755.879393240501	0	17	palegreen	Post	NA	0	0	0	0	0	0	0	0	30	30	24.4666666666667	30	30	30	30	30
3021	gm08_159a	29419.2	2008-06-08 03:11:02	29430.2	11	1.45664303101591	29430.6	0.399999999997817	L	0	FALSE	FALSE	TRUE	755.879393240501	0	17	palegreen	Post	NA	0	0	0	0	0	0	0	0	30	30	24.6833333333333	30	30	30	30	30
3022	gm08_159a	29430.6	2008-06-08 03:11:13	29443.6	13	1.55861362520792	29518.4	74.8000000000029	L	0	FALSE	FALSE	TRUE	755.879393240501	1	17	palegreen	Post	NA	0	0	0	0	0	0	0	0	30	30	24.8666666666667	30	30	30	30	30
3023	gm08_159a	29518.4	2008-06-08 03:12:41	29529	10.5999999999985	1.21294535308169	29529.2	0.200000000000728	L	0	FALSE	FALSE	TRUE	755.879393240501	1	17	palegreen	Post	NA	0	0	0	0	0	0	0	0	30	30	26.3333333333333	30	30	30	30	30
3024	gm08_159a	29529.2	2008-06-08 03:12:52	29544.6	15.3999999999978	1.76501232269645	29545	0.400000000001455	L	0	FALSE	FALSE	TRUE	755.879393240501	3	17	palegreen	Post	NA	0	0	0	0	0	0	0	0	30	30	26.5166666666667	30	30	30	30	30
3025	gm08_159a	29545	2008-06-08 03:13:08	29557.2	12.2000000000007	1.3269405809167	29557.6	0.399999999997817	L	0	FALSE	FALSE	TRUE	755.879393240501	1	17	palegreen	Post	NA	0	0	0	0	0	0	0	0	30	30	26.7833333333333	30	30	30	30	30
3026	gm08_159a	29557.6	2008-06-08 03:13:20	29567.8	10.2000000000007	1.40165671701519	29568	0.200000000000728	L	0	FALSE	FALSE	TRUE	755.879393240501	2	17	palegreen	Post	NA	0	0	0	0	0	0	0	0	30	30	26.9833333333333	30	30	30	30	30
3027	gm08_159a	29568	2008-06-08 03:13:31	29579.2	11.2000000000007	1.82878507930366	29579.6	0.399999999997817	L	0	FALSE	FALSE	TRUE	755.879393240501	2	17	palegreen	Post	NA	0	0	0	0	0	0	0	0	30	30	27.1666666666667	30	30	30	30	30
3028	gm08_159a	29579.6	2008-06-08 03:13:42	29590.4	10.8000000000029	1.57321306252654	29590.6	0.19999999999709	L	0	FALSE	FALSE	TRUE	755.879393240501	2	17	palegreen	Post	NA	0	0	0	0	0	0	0	0	30	30	27.35	30	30	30	30	30
3029	gm08_159a	29590.6	2008-06-08 03:13:53	29601.6	11	1.68798668587539	29601.8	0.200000000000728	L	0	FALSE	FALSE	TRUE	755.879393240501	2	17	palegreen	Post	NA	0	0	0	0	0	0	0	0	30	30	27.5333333333333	30	30	30	30	30
3030	gm08_159a	29601.8	2008-06-08 03:14:04	29612.4	10.6000000000022	1.45487086221728	29612.8	0.399999999997817	L	0	FALSE	FALSE	TRUE	755.879393240501	1	17	palegreen	Post	NA	0	0	0	0	0	0	0	0	30	30	27.7166666666667	30	30	30	30	30
3031	gm08_159a	29612.8	2008-06-08 03:14:15	29624.8	12	1.28375432029414	29625	0.200000000000728	L	0	FALSE	FALSE	TRUE	755.879393240501	0	17	palegreen	Post	NA	0	0	0	0	0	0	0	0	30	30	27.9	30	30	30	30	30
3032	gm08_159a	29625	2008-06-08 03:14:28	29635.8	10.7999999999993	1.61536147724105	29636	0.200000000000728	L	0	FALSE	FALSE	TRUE	755.879393240501	1	17	palegreen	Post	NA	0	0	0	0	0	0	0	0	30	30	28.1166666666667	30	30	30	30	30
3033	gm08_159a	29636	2008-06-08 03:14:39	29648.8	12.7999999999993	1.83946926160382	29649.2	0.400000000001455	L	0	FALSE	FALSE	TRUE	755.879393240501	0	17	palegreen	Post	NA	0	0	0	0	0	0	0	0	30	30	28.3	30	30	30	30	30
3034	gm08_159a	29649.2	2008-06-08 03:14:52	29661.2	12	1.89898446434164	29661.6	0.399999999997817	L	0	FALSE	FALSE	TRUE	755.879393240501	1	17	palegreen	Post	NA	0	0	0	0	0	0	0	0	30	30	28.5166666666667	30	30	30	30	30
3035	gm08_159a	29661.6	2008-06-08 03:15:04	29673.2	11.6000000000022	1.80698334421298	29673.4	0.200000000000728	L	0	FALSE	FALSE	TRUE	755.879393240501	1	17	palegreen	Post	NA	0	0	0	0	0	0	0	0	30	30	28.7166666666667	30	30	30	30	30
3036	gm08_159a	29673.4	2008-06-08 03:15:16	29685.8	12.3999999999978	2.04784331468455	29686	0.200000000000728	L	0	FALSE	FALSE	TRUE	755.879393240501	0	17	palegreen	Post	NA	0	0	0	0	0	0	0	0	30	30	28.9166666666667	30	30	30	30	30
3037	gm08_159a	29686	2008-06-08 03:15:29	29700.6	14.5999999999985	2.61471402479134	29700.8	0.200000000000728	L	0	FALSE	FALSE	TRUE	755.879393240501	1	17	palegreen	Post	NA	0	0	0	0	0	0	0	0	30	30	29.1333333333333	30	30	30	30	30
3038	gm08_159a	29700.8	2008-06-08 03:15:43	29716.4	15.6000000000022	3.35193974973031	29716.6	0.19999999999709	L	0	FALSE	FALSE	TRUE	755.879393240501	0	17	palegreen	Post	NA	0	0	0	0	0	0	0	0	30	30	29.3666666666667	30	30	30	30	30
3039	gm08_159a	29716.6	2008-06-08 03:15:59	29731.2	14.6000000000022	3.51888378221688	29731.6	0.399999999997817	L	0	FALSE	FALSE	TRUE	755.879393240501	1	17	palegreen	Post	NA	0	0	0	0	0	0	0	0	30	30	29.6333333333333	30	30	30	30	30
3040	gm08_159a	29731.6	2008-06-08 03:16:14	30322.8	591.200000000001	391.769070486997	30323	0.200000000000728	L	0	FALSE	FALSE	TRUE	755.879393240501	169	17	palegreen	Post	NA	0	0	0	0	0	0	0	0	30	30	29.8833333333333	30	30	30	30	30
3041	gm08_159a	30323	2008-06-08 03:26:06	30334.2	11.2000000000007	1.80043009521528	30334.4	0.200000000000728	L	0	FALSE	FALSE	TRUE	755.879393240501	1	17	palegreen	Post	NA	0	0	0	0	0	0	0	0	30	30	30	30	30	30	30	30
3042	gm08_159a	30334.4	2008-06-08 03:26:17	30345.6	11.1999999999971	1.64985066324611	30346	0.400000000001455	L	0	FALSE	FALSE	TRUE	755.879393240501	1	17	palegreen	Post	NA	0	0	0	0	0	0	0	0	30	30	30	30	30	30	30	30
3043	gm08_159a	30346	2008-06-08 03:26:29	30357.6	11.5999999999985	1.83821495744579	30357.8	0.200000000000728	L	0	FALSE	FALSE	TRUE	755.879393240501	1	17	palegreen	Post	NA	0	0	0	0	0	0	0	0	30	30	30	30	30	30	30	30
3044	gm08_159a	30357.8	2008-06-08 03:26:40	30369.8	12	1.99505313093004	30370.2	0.400000000001455	L	0	FALSE	FALSE	TRUE	755.879393240501	2	17	palegreen	Post	NA	0	0	0	0	0	0	0	0	30	30	30	30	30	30	30	30
3045	gm08_159a	30370.2	2008-06-08 03:26:53	30381.4	11.2000000000007	1.53089558076581	30381.6	0.19999999999709	L	0	FALSE	FALSE	TRUE	755.879393240501	2	17	palegreen	Post	NA	0	0	0	0	0	0	0	0	30	30	30	30	30	30	30	30
3046	gm08_159a	30381.6	2008-06-08 03:27:04	30392	10.4000000000015	1.44678880530119	30392.2	0.200000000000728	L	0	FALSE	FALSE	TRUE	755.879393240501	1	17	palegreen	Post	NA	0	0	0	0	0	0	0	0	30	30	30	30	30	30	30	30
3047	gm08_159a	30392.2	2008-06-08 03:27:15	30402.2	10	1.45920865477958	30402.6	0.399999999997817	L	0	FALSE	FALSE	TRUE	755.879393240501	0	17	palegreen	Post	NA	0	0	0	0	0	0	0	0	30	30	30	30	30	30	30	30
3048	gm08_159a	30402.6	2008-06-08 03:27:25	30413.6	11	1.80019104941644	30414	0.400000000001455	L	0	FALSE	FALSE	TRUE	755.879393240501	0	17	palegreen	Post	NA	0	0	0	0	0	0	0	0	30	30	30	30	30	30	30	30
3049	gm08_159a	30414	2008-06-08 03:27:37	30428.2	14.2000000000007	2.86004309268559	30428.6	0.399999999997817	L	0	FALSE	FALSE	TRUE	755.879393240501	0	17	palegreen	Post	NA	0	0	0	0	0	0	0	0	30	30	30	30	30	30	30	30
3050	gm08_159a	30428.6	2008-06-08 03:27:51	30440.2	11.6000000000022	1.89334536070828	30440.4	0.200000000000728	L	0	FALSE	FALSE	TRUE	755.879393240501	2	17	palegreen	Post	NA	0	0	0	0	0	0	0	0	30	30	30	30	30	30	30	30
3051	gm08_159a	30440.4	2008-06-08 03:28:03	30451.8	11.3999999999978	1.65912112501415	30452	0.200000000000728	L	0	FALSE	FALSE	TRUE	755.879393240501	2	17	palegreen	Post	NA	0	0	0	0	0	0	0	0	30	30	30	30	30	30	30	30
3052	gm08_159a	30452	2008-06-08 03:28:15	30467.8	15.7999999999993	2.98851127809707	30468.2	0.400000000001455	L	0	FALSE	FALSE	TRUE	755.879393240501	0	17	palegreen	Post	NA	0	0	0	0	0	0	0	0	30	30	30	30	30	30	30	30
3053	gm08_159a	30468.2	2008-06-08 03:28:31	30483.2	15	1.92741259970424	30513	29.7999999999993	L	0	FALSE	FALSE	TRUE	755.879393240501	1	17	palegreen	Post	NA	0	0	0	0	0	0	0	0	30	30	30	30	30	30	30	30
3054	gm08_159a	30513	2008-06-08 03:29:16	30520.2	7.20000000000073	0.771484281521515	30520.6	0.399999999997817	L	0	FALSE	FALSE	TRUE	755.879393240501	1	17	palegreen	Post	NA	0	0	0	0	0	0	0	0	30	30	30	30	30	30	30	30
3055	gm08_159a	30520.6	2008-06-08 03:29:23	30558.4	37.8000000000029	8.50944242611663	30558.6	0.19999999999709	L	0	FALSE	FALSE	TRUE	755.879393240501	2	17	palegreen	Post	NA	0	0	0	0	0	0	0	0	30	30	30	30	30	30	30	30
3056	gm08_159a	30558.6	2008-06-08 03:30:01	30608.4	49.8000000000029	10.1449229573132	30608.8	0.399999999997817	L	0	FALSE	FALSE	TRUE	755.879393240501	1	17	palegreen	Post	NA	0	0	0	0	0	0	0	0	30	30	30	30	30	30	30	30
3057	gm08_159a	30608.8	2008-06-08 03:30:51	30646	37.2000000000007	9.24670416833812	30646.4	0.400000000001455	L	0	FALSE	FALSE	TRUE	755.879393240501	2	17	palegreen	Post	NA	0	0	0	0	0	0	0	0	30	30	30	30	30	30	30	30
3058	gm08_159a	30646.4	2008-06-08 03:31:29	30690	43.5999999999985	11.288415198104	30690.4	0.400000000001455	L	0	FALSE	FALSE	TRUE	755.879393240501	2	17	palegreen	Post	NA	0	0	0	0	0	0	0	0	30	30	30	30	30	30	30	30
3059	gm08_159a	30690.4	2008-06-08 03:32:13	30737	46.5999999999985	12.5909658609039	30737.4	0.400000000001455	L	0	FALSE	FALSE	TRUE	755.879393240501	0	17	palegreen	Post	NA	0	0	0	0	0	0	0	0	30	30	30	30	30	30	30	30
3060	gm08_159a	30737.4	2008-06-08 03:33:00	30751.4	14	1.50777440764605	30751.6	0.19999999999709	L	0	FALSE	FALSE	TRUE	755.879393240501	2	17	palegreen	Post	NA	0	0	0	0	0	0	0	0	30	30	30	30	30	30	30	30
3061	gm08_159a	30751.6	2008-06-08 03:33:14	30764.6	13	1.57274819278709	30764.8	0.200000000000728	L	0	FALSE	FALSE	TRUE	755.879393240501	2	17	palegreen	Post	NA	0	0	0	0	0	0	0	0	30	30	30	30	30	30	30	30
3062	gm08_159a	30764.8	2008-06-08 03:33:27	30803	38.2000000000007	7.89556331725064	30803.4	0.400000000001455	L	0	FALSE	FALSE	TRUE	755.879393240501	2	17	palegreen	Post	NA	0	0	0	0	0	0	0	0	30	30	30	30	30	30	30	30
3063	gm08_159a	30803.4	2008-06-08 03:34:06	30847.6	44.1999999999971	11.2141706928034	30848	0.400000000001455	L	0	FALSE	FALSE	TRUE	755.879393240501	1	17	palegreen	Post	NA	0	0	0	0	0	0	0	0	30	30	30	30	30	30	30	30
3064	gm08_159a	30848	2008-06-08 03:34:51	30863.2	15.2000000000007	1.56638302700887	30863.4	0.200000000000728	L	0	FALSE	FALSE	TRUE	755.879393240501	1	17	palegreen	Post	NA	0	0	0	0	0	0	0	0	30	30	30	30	30	30	30	30
3065	gm08_159a	30863.4	2008-06-08 03:35:06	30878.8	15.3999999999978	2.0621264969144	30879	0.200000000000728	L	0	FALSE	FALSE	TRUE	755.879393240501	1	17	palegreen	Post	NA	0	0	0	0	0	0	0	0	30	30	30	30	30	30	30	30
3066	gm08_159a	30879	2008-06-08 03:35:22	30900.8	21.7999999999993	3.74559048791639	30901	0.200000000000728	L	0	FALSE	FALSE	TRUE	755.879393240501	3	17	palegreen	Post	NA	0	0	0	0	0	0	0	0	30	30	30	30	30	30	30	30
3067	gm08_159a	30901	2008-06-08 03:35:44	30919.6	18.5999999999985	3.15761865767945	30920	0.400000000001455	L	0	FALSE	FALSE	TRUE	755.879393240501	1	17	palegreen	Post	NA	0	0	0	0	0	0	0	0	30	30	30	30	30	30	30	30
3068	gm08_159a	30920	2008-06-08 03:36:03	30932.8	12.7999999999993	1.72688993686816	30933.2	0.400000000001455	L	0	FALSE	FALSE	TRUE	755.879393240501	0	17	palegreen	Post	NA	0	0	0	0	0	0	0	0	30	30	30	30	30	30	30	30
3069	gm08_159a	30933.2	2008-06-08 03:36:16	30946	12.7999999999993	1.70050692679141	30946.4	0.400000000001455	L	0	FALSE	FALSE	TRUE	755.879393240501	0	17	palegreen	Post	NA	0	0	0	0	0	0	0	0	30	30	30	30	30	30	30	30
3070	gm08_159a	30946.4	2008-06-08 03:36:29	31040	93.5999999999985	11.7315203884941	31040.4	0.400000000001455	L	0	FALSE	FALSE	TRUE	755.879393240501	3	17	palegreen	Post	NA	0	0	0	0	0	0	0	0	30	30	30	30	30	30	30	30
3071	gm08_159a	31040.4	2008-06-08 03:38:03	31058.6	18.1999999999971	2.05383915134045	31058.8	0.200000000000728	L	0	FALSE	FALSE	TRUE	755.879393240501	1	17	palegreen	Post	NA	0	0	0	0	0	0	0	0	30	30	30	30	30	30	30	30
3072	gm08_159a	31058.8	2008-06-08 03:38:21	31098.2	39.4000000000015	6.76554213704269	31098.4	0.200000000000728	L	0	FALSE	FALSE	TRUE	755.879393240501	2	17	palegreen	Post	NA	0	0	0	0	0	0	0	0	30	30	30	30	30	30	30	30
3073	gm08_159a	31098.4	2008-06-08 03:39:01	31128.8	30.3999999999978	4.71987729659654	31129.2	0.400000000001455	L	0	FALSE	FALSE	TRUE	755.879393240501	2	17	palegreen	Post	NA	0	0	0	0	0	0	0	0	30	30	30	30	30	30	30	30
3074	gm08_159a	31129.2	2008-06-08 03:39:32	31175.4	46.2000000000007	9.87669305748936	31175.8	0.399999999997817	L	0	FALSE	FALSE	TRUE	755.879393240501	0	17	palegreen	Post	NA	0	0	0	0	0	0	0	0	30	30	30	30	30	30	30	30
3075	gm08_159a	31175.8	2008-06-08 03:40:18	31191	15.2000000000007	1.9420395499745	31191.2	0.200000000000728	L	0	FALSE	FALSE	TRUE	755.879393240501	1	17	palegreen	Post	NA	0	0	0	0	0	0	0	0	30	30	30	30	30	30	30	30
3076	gm08_159a	31191.2	2008-06-08 03:40:34	31220.8	29.5999999999985	4.78484819978288	31221	0.200000000000728	L	0	FALSE	FALSE	TRUE	755.879393240501	0	17	palegreen	Post	NA	0	0	0	0	0	0	0	0	30	30	30	30	30	30	30	30
3077	gm08_159a	31221	2008-06-08 03:41:04	31271.6	50.5999999999985	11.4018550429971	31272	0.400000000001455	L	0	FALSE	FALSE	TRUE	755.879393240501	3	17	palegreen	Post	NA	0	0	0	0	0	0	0	0	30	30	30	30	30	30	30	30
3078	gm08_159a	31272	2008-06-08 03:41:55	31287.4	15.4000000000015	2.23422970093885	31287.8	0.399999999997817	L	0	FALSE	FALSE	TRUE	755.879393240501	1	17	palegreen	Post	NA	0	0	0	0	0	0	0	0	30	30	30	30	30	30	30	30
3079	gm08_159a	31287.8	2008-06-08 03:42:10	31303.8	16	2.95027407126336	31304.2	0.400000000001455	L	0	FALSE	FALSE	TRUE	755.879393240501	1	17	palegreen	Post	NA	0	0	0	0	0	0	0	0	30	30	30	30	30	30	30	30
3080	gm08_159a	31304.2	2008-06-08 03:42:27	31318.6	14.3999999999978	2.4877456931867	31318.8	0.200000000000728	L	0	FALSE	FALSE	TRUE	755.879393240501	1	17	palegreen	Post	NA	0	0	0	0	0	0	0	0	30	30	30	30	30	30	30	30
3081	gm08_159a	31318.8	2008-06-08 03:42:41	31332.2	13.4000000000015	3.22107675380487	31332.4	0.200000000000728	L	0	FALSE	FALSE	TRUE	755.879393240501	3	17	palegreen	Post	NA	0	0	0	0	0	0	0	0	30	30	30	30	30	30	30	30
3082	gm08_159a	31332.4	2008-06-08 03:42:55	31918	585.599999999999	386.94285898766	31918.2	0.200000000000728	L	0	FALSE	FALSE	TRUE	755.879393240501	151	17	palegreen	Post	NA	0	0	0	0	0	0	0	0	30	30	30	30	30	30	30	30
3083	gm08_159a	31918.2	2008-06-08 03:52:41	31930.8	12.5999999999985	2.439502000757	31931	0.200000000000728	L	0	FALSE	FALSE	TRUE	755.879393240501	1	17	palegreen	Post	NA	0	0	0	0	0	0	0	0	30	30	30	30	30	30	30	30
3084	gm08_159a	31931	2008-06-08 03:52:54	31941.8	10.7999999999993	1.6860339773127	31942	0.200000000000728	L	0	FALSE	FALSE	TRUE	755.879393240501	1	17	palegreen	Post	NA	0	0	0	0	0	0	0	0	30	30	30	30	30	30	30	30
3085	gm08_159a	31942	2008-06-08 03:53:05	31956.2	14.2000000000007	3.29313084192031	31956.8	0.599999999998545	L	0	FALSE	FALSE	TRUE	755.879393240501	1	17	palegreen	Post	NA	0	0	0	0	0	0	0	0	30	30	30	30	30	30	30	30
3086	gm08_159a	31956.8	2008-06-08 03:53:19	31991.4	34.6000000000022	10.1337148402737	31991.6	0.19999999999709	L	0	FALSE	FALSE	TRUE	755.879393240501	5	17	palegreen	Post	NA	0	0	0	0	0	0	0	0	30	30	30	30	30	30	30	30
3087	gm08_159a	31991.6	2008-06-08 03:53:54	32005.4	13.8000000000029	2.36568533237074	32005.6	0.19999999999709	L	0	FALSE	FALSE	TRUE	755.879393240501	0	17	palegreen	Post	NA	0	0	0	0	0	0	0	0	30	30	30	30	30	30	30	30
3088	gm08_159a	32005.6	2008-06-08 03:54:08	32018.2	12.6000000000022	1.49195872238565	32018.6	0.399999999997817	L	0	FALSE	FALSE	TRUE	755.879393240501	2	17	palegreen	Post	NA	0	0	0	0	0	0	0	0	30	30	30	30	30	30	30	30
3089	gm08_159a	32018.6	2008-06-08 03:54:21	32028.2	9.60000000000218	0.675672176731051	32028.4	0.200000000000728	L	0	FALSE	FALSE	TRUE	755.879393240501	1	17	palegreen	Post	NA	0	0	0	0	0	0	0	0	30	30	30	30	30	30	30	30
3090	gm08_159a	32028.4	2008-06-08 03:54:31	32038.6	10.1999999999971	0.851350923242682	32038.8	0.200000000000728	L	0	FALSE	FALSE	TRUE	755.879393240501	1	17	palegreen	Post	NA	0	0	0	0	0	0	0	0	30	30	30	30	30	30	30	30
3091	gm08_159a	32038.8	2008-06-08 03:54:41	32049.6	10.7999999999993	1.00171926115619	32049.8	0.200000000000728	L	0	FALSE	FALSE	TRUE	755.879393240501	1	17	palegreen	Post	NA	0	0	0	0	0	0	0	0	30	30	30	30	30	30	30	30
3092	gm08_159a	32049.8	2008-06-08 03:54:52	32060	10.2000000000007	1.25831381690723	32060.2	0.200000000000728	L	0	FALSE	FALSE	TRUE	755.879393240501	2	17	palegreen	Post	NA	0	0	0	0	0	0	0	0	30	30	30	30	30	30	30	30
3093	gm08_159a	32060.2	2008-06-08 03:55:03	32071.6	11.3999999999978	1.64530215738569	32072	0.400000000001455	L	0	FALSE	FALSE	TRUE	755.879393240501	1	17	palegreen	Post	NA	0	0	0	0	0	0	0	0	30	30	30	30	30	30	30	30
3094	gm08_159a	32072	2008-06-08 03:55:15	32084	12	1.84285864763621	32084.4	0.400000000001455	L	0	FALSE	FALSE	TRUE	755.879393240501	0	17	palegreen	Post	NA	0	0	0	0	0	0	0	0	30	30	30	30	30	30	30	30
3095	gm08_159a	32084.4	2008-06-08 03:55:27	32097.4	13	1.94940107272066	32097.8	0.399999999997817	L	0	FALSE	FALSE	TRUE	755.879393240501	1	17	palegreen	Post	NA	0	0	0	0	0	0	0	0	30	30	30	30	30	30	30	30
3096	gm08_159a	32097.8	2008-06-08 03:55:40	32114.8	17	3.27669181955432	32115.2	0.400000000001455	L	0	FALSE	FALSE	TRUE	755.879393240501	1	17	palegreen	Post	NA	0	0	0	0	0	0	0	0	30	30	30	30	30	30	30	30
3097	gm08_159a	32115.2	2008-06-08 03:55:58	32133.6	18.3999999999978	3.53031893850515	32133.8	0.200000000000728	L	0	FALSE	FALSE	TRUE	755.879393240501	3	17	palegreen	Post	NA	0	0	0	0	0	0	0	0	30	30	30	30	30	30	30	30
3098	gm08_159a	32133.8	2008-06-08 03:56:16	32144.6	10.7999999999993	1.20920879202607	32144.8	0.200000000000728	L	0	FALSE	FALSE	TRUE	755.879393240501	3	17	palegreen	Post	NA	0	0	0	0	0	0	0	0	30	30	30	30	30	30	30	30
3099	gm08_159a	32144.8	2008-06-08 03:56:27	32156.2	11.4000000000015	1.56658600460561	32156.6	0.399999999997817	L	0	FALSE	FALSE	TRUE	755.879393240501	1	17	palegreen	Post	NA	0	0	0	0	0	0	0	0	30	30	30	30	30	30	30	30
3100	gm08_159a	32156.6	2008-06-08 03:56:39	32169	12.4000000000015	1.93277279601833	32169.4	0.400000000001455	L	0	FALSE	FALSE	TRUE	755.879393240501	1	17	palegreen	Post	NA	0	0	0	0	0	0	0	0	30	30	30	30	30	30	30	30
3101	gm08_159a	32169.4	2008-06-08 03:56:52	32184.2	14.7999999999993	2.40263941260388	32184.6	0.399999999997817	L	0	FALSE	FALSE	TRUE	755.879393240501	0	17	palegreen	Post	NA	0	0	0	0	0	0	0	0	30	30	30	30	30	30	30	30
3102	gm08_159a	32184.6	2008-06-08 03:57:07	32202.4	17.8000000000029	3.42737604223679	32202.8	0.399999999997817	L	0	FALSE	FALSE	TRUE	755.879393240501	2	17	palegreen	Post	NA	0	0	0	0	0	0	0	0	30	30	30	30	30	30	30	30
3103	gm08_159a	32202.8	2008-06-08 03:57:25	32230	27.2000000000007	5.27548696798391	32230.4	0.400000000001455	L	0	FALSE	FALSE	TRUE	755.879393240501	6	17	palegreen	Post	NA	0	0	0	0	0	0	0	0	30	30	30	30	30	30	30	30
3104	gm08_159a	32230.4	2008-06-08 03:57:53	32247.2	16.7999999999993	2.87431537821891	32247.6	0.399999999997817	L	0	FALSE	FALSE	TRUE	755.879393240501	2	17	palegreen	Post	NA	0	0	0	0	0	0	0	0	30	30	30	30	30	30	30	30
3105	gm08_159a	32247.6	2008-06-08 03:58:10	32261.8	14.2000000000007	2.73296412972915	32262	0.200000000000728	L	0	FALSE	FALSE	TRUE	755.879393240501	2	17	palegreen	Post	NA	0	0	0	0	0	0	0	0	30	30	30	30	30	30	30	30
3106	gm08_159a	32262	2008-06-08 03:58:25	32277.6	15.5999999999985	2.91929225808588	32277.8	0.200000000000728	L	0	FALSE	FALSE	TRUE	755.879393240501	3	17	palegreen	Post	NA	0	0	0	0	0	0	0	0	30	30	30	30	30	30	30	30
3107	gm08_159a	32277.8	2008-06-08 03:58:40	32294	16.2000000000007	2.43596159608114	32294.2	0.200000000000728	L	0	FALSE	FALSE	TRUE	755.879393240501	3	17	palegreen	Post	NA	0	0	0	0	0	0	0	0	30	30	30	30	30	30	30	30
3108	gm08_159a	32294.2	2008-06-08 03:58:57	32308.4	14.2000000000007	1.96713137160616	32308.6	0.19999999999709	L	0	FALSE	FALSE	TRUE	755.879393240501	0	17	palegreen	Post	NA	0	0	0	0	0	0	0	0	30	30	30	30	30	30	30	30
3109	gm08_159a	32308.6	2008-06-08 03:59:11	32323.8	15.2000000000007	2.46483316368186	32324.2	0.400000000001455	L	0	FALSE	FALSE	TRUE	755.879393240501	2	17	palegreen	Post	NA	0	0	0	0	0	0	0	0	30	30	30	30	30	30	30	30
3110	gm08_159a	32324.2	2008-06-08 03:59:27	32343.2	19	3.44419821602797	32343.6	0.399999999997817	L	0	FALSE	FALSE	TRUE	755.879393240501	3	17	palegreen	Post	NA	0	0	0	0	0	0	0	0	30	30	30	30	30	30	30	30
3111	gm08_159a	32343.6	2008-06-08 03:59:46	32361	17.4000000000015	3.53861978760344	32361.4	0.400000000001455	L	0	FALSE	FALSE	TRUE	755.879393240501	3	17	palegreen	Post	NA	0	0	0	0	0	0	0	0	30	30	30	30	30	30	30	30
3112	gm08_159a	32361.4	2008-06-08 04:00:04	32378.4	17	3.34762974414674	32378.8	0.399999999997817	L	0	FALSE	FALSE	TRUE	755.879393240501	2	17	palegreen	Post	NA	0	0	0	0	0	0	0	0	30	30	30	30	30	30	30	30
3113	gm08_159a	32378.8	2008-06-08 04:00:21	32394.4	15.6000000000022	3.08953493633925	32394.8	0.399999999997817	L	0	FALSE	FALSE	TRUE	755.879393240501	1	17	palegreen	Post	NA	0	0	0	0	0	0	0	0	30	30	30	30	30	30	30	30
3114	gm08_159a	32394.8	2008-06-08 04:00:37	32411.8	17	3.39945932502205	32412.2	0.400000000001455	L	0	FALSE	FALSE	TRUE	755.879393240501	1	17	palegreen	Post	NA	0	0	0	0	0	0	0	0	30	30	30	30	30	30	30	30
3115	gm08_159a	32412.2	2008-06-08 04:00:55	32428.4	16.2000000000007	3.30864404929447	32429	0.599999999998545	L	0	FALSE	FALSE	TRUE	755.879393240501	1	17	palegreen	Post	NA	0	0	0	0	0	0	0	0	30	30	30	30	30	30	30	30
3116	gm08_159a	32429	2008-06-08 04:01:12	32447.2	18.2000000000007	3.04162348239729	32447.4	0.200000000000728	L	0	FALSE	FALSE	TRUE	755.879393240501	2	17	palegreen	Post	NA	0	0	0	0	0	0	0	0	30	30	30	30	30	30	30	30
3117	gm08_159a	32447.4	2008-06-08 04:01:30	32465	17.5999999999985	3.80548088789332	32465.2	0.200000000000728	L	0	FALSE	FALSE	TRUE	755.879393240501	2	17	palegreen	Post	NA	0	0	0	0	0	0	0	0	30	30	30	30	30	30	30	30
3118	gm08_159a	32465.2	2008-06-08 04:01:48	32482	16.7999999999993	3.73070416301246	32482.2	0.200000000000728	L	0	FALSE	FALSE	TRUE	755.879393240501	2	17	palegreen	Post	NA	0	0	0	0	0	0	0	0	30	30	30	30	30	30	30	30
3119	gm08_159a	32482.2	2008-06-08 04:02:05	32498.6	16.3999999999978	3.77479859393573	32499	0.400000000001455	L	0	FALSE	FALSE	TRUE	755.879393240501	3	17	palegreen	Post	NA	0	0	0	0	0	0	0	0	30	30	30	30	30	30	30	30
3120	gm08_159a	32499	2008-06-08 04:02:22	33068	569	375.047262545648	33068.4	0.400000000001455	L	0	FALSE	FALSE	TRUE	755.879393240501	165	17	palegreen	Post	NA	0	0	0	0	0	0	0	0	30	30	30	30	30	30	30	30
3121	gm08_159a	33068.4	2008-06-08 04:11:51	33078	9.59999999999854	1.76035667354393	33078.4	0.400000000001455	L	0	FALSE	FALSE	TRUE	755.879393240501	0	17	palegreen	Post	NA	0	0	0	0	0	0	0	0	30	30	30	30	30	30	30	30
3122	gm08_159a	33078.4	2008-06-08 04:12:01	33087.8	9.40000000000146	1.25956784595767	33088	0.19999999999709	L	0	FALSE	FALSE	TRUE	755.879393240501	0	17	palegreen	Post	NA	0	0	0	0	0	0	0	0	30	30	30	30	30	30	30	30
3123	gm08_159a	33088	2008-06-08 04:12:11	33098	10	1.19930934957998	33098.2	0.19999999999709	L	0	FALSE	FALSE	TRUE	755.879393240501	3	17	palegreen	Post	NA	0	0	0	0	0	0	0	0	30	30	30	30	30	30	30	30
3124	gm08_159a	33098.2	2008-06-08 04:12:21	33109.2	11	1.52574609046912	33109.6	0.400000000001455	L	0	FALSE	FALSE	TRUE	755.879393240501	1	17	palegreen	Post	NA	0	0	0	0	0	0	0	0	30	30	30	30	30	30	30	30
3125	gm08_159a	33109.6	2008-06-08 04:12:32	33120.4	10.8000000000029	1.47232666545238	33120.6	0.19999999999709	L	0	FALSE	FALSE	TRUE	755.879393240501	1	17	palegreen	Post	NA	0	0	0	0	0	0	0	0	30	30	30	30	30	30	30	30
3126	gm08_159a	33120.6	2008-06-08 04:12:43	33130.2	9.59999999999854	1.18392294584026	33130.6	0.400000000001455	L	0	FALSE	FALSE	TRUE	755.879393240501	0	17	palegreen	Post	NA	0	0	0	0	0	0	0	0	30	30	30	30	30	30	30	30
3127	gm08_159a	33130.6	2008-06-08 04:12:53	33140.4	9.80000000000291	1.30634847990736	33140.8	0.400000000001455	L	0	FALSE	FALSE	TRUE	755.879393240501	2	17	palegreen	Post	NA	0	0	0	0	0	0	0	0	30	30	30	30	30	30	30	30
3128	gm08_159a	33140.8	2008-06-08 04:13:03	33151	10.1999999999971	1.40792901772797	33151.4	0.400000000001455	L	0	FALSE	FALSE	TRUE	755.879393240501	0	17	palegreen	Post	NA	0	0	0	0	0	0	0	0	30	30	30	30	30	30	30	30
3129	gm08_159a	33151.4	2008-06-08 04:13:14	33163.2	11.7999999999956	1.73185697146047	33163.6	0.400000000001455	L	0	FALSE	FALSE	TRUE	755.879393240501	0	17	palegreen	Post	NA	0	0	0	0	0	0	0	0	30	30	30	30	30	30	30	30
3130	gm08_159a	33163.6	2008-06-08 04:13:26	33176.2	12.5999999999985	2.10280523296317	33176.6	0.400000000001455	L	0	FALSE	FALSE	TRUE	755.879393240501	0	17	palegreen	Post	NA	0	0	0	0	0	0	0	0	30	30	30	30	30	30	30	30
3131	gm08_159a	33176.6	2008-06-08 04:13:39	33188.2	11.5999999999985	1.78370448350848	33188.4	0.200000000004366	L	0	FALSE	FALSE	TRUE	755.879393240501	2	17	palegreen	Post	NA	0	0	0	0	0	0	0	0	30	30	30	30	30	30	30	30
3132	gm08_159a	33188.4	2008-06-08 04:13:51	33198.2	9.79999999999563	1.37565486034476	33198.4	0.200000000004366	L	0	FALSE	FALSE	TRUE	755.879393240501	3	17	palegreen	Post	NA	0	0	0	0	0	0	0	0	30	30	30	30	30	30	30	30
3133	gm08_159a	33198.4	2008-06-08 04:14:01	33209.8	11.4000000000015	1.8112281534956	33210	0.19999999999709	L	0	FALSE	FALSE	TRUE	755.879393240501	5	17	palegreen	Post	NA	0	0	0	0	0	0	0	0	30	30	30	30	30	30	30	30
3134	gm08_159a	33210	2008-06-08 04:14:13	33223.6	13.5999999999985	2.61949636909467	33224	0.400000000001455	L	0	FALSE	FALSE	TRUE	755.879393240501	4	17	palegreen	Post	NA	0	0	0	0	0	0	0	0	30	30	30	30	30	30	30	30
3135	gm08_159a	33224	2008-06-08 04:14:27	33239	15	2.8215405201804	33239.2	0.19999999999709	L	0	FALSE	FALSE	TRUE	755.879393240501	1	17	palegreen	Post	NA	0	0	0	0	0	0	0	0	30	30	30	30	30	30	30	30
3136	gm08_159a	33239.2	2008-06-08 04:14:42	33251.8	12.6000000000058	2.15743323410861	33252.2	0.399999999994179	L	0	FALSE	FALSE	TRUE	755.879393240501	1	17	palegreen	Post	NA	0	0	0	0	0	0	0	0	30	30	30	30	30	30	30	30
3137	gm08_159a	33252.2	2008-06-08 04:14:55	33266	13.8000000000029	2.63517138957363	33266.4	0.400000000001455	L	0	FALSE	FALSE	TRUE	755.879393240501	1	17	palegreen	Post	NA	0	0	0	0	0	0	0	0	30	30	30	30	30	30	30	30
3138	gm08_159a	33266.4	2008-06-08 04:15:09	33292.6	26.1999999999971	3.24532531725085	33293	0.400000000001455	L	0	FALSE	FALSE	TRUE	755.879393240501	4	17	palegreen	Post	NA	0	0	0	0	0	0	0	0	30	30	30	30	30	30	30	30
3139	gm08_159a	33293	2008-06-08 04:15:36	33307.8	14.8000000000029	2.99859613053252	33308	0.19999999999709	L	0	FALSE	FALSE	TRUE	755.879393240501	4	17	palegreen	Post	NA	0	0	0	0	0	0	0	0	30	30	30	30	30	30	30	30
3140	gm08_159a	33308	2008-06-08 04:15:51	33319.4	11.4000000000015	1.66635813859061	33319.8	0.400000000001455	L	0	FALSE	FALSE	TRUE	755.879393240501	0	17	palegreen	Post	NA	0	0	0	0	0	0	0	0	30	30	30	30	30	30	30	30
3141	gm08_159a	33319.8	2008-06-08 04:16:02	33332	12.1999999999971	2.15263032100592	33332.4	0.400000000001455	L	0	FALSE	FALSE	TRUE	755.879393240501	2	17	palegreen	Post	NA	0	0	0	0	0	0	0	0	30	30	30	30	30	30	30	30
3142	gm08_159a	33332.4	2008-06-08 04:16:15	33343.4	11	1.92660480791904	33343.6	0.19999999999709	L	0	FALSE	FALSE	TRUE	755.879393240501	2	17	palegreen	Post	NA	0	0	0	0	0	0	0	0	30	30	30	30	30	30	30	30
3143	gm08_159a	33343.6	2008-06-08 04:16:26	33358.4	14.8000000000029	3.41779220832887	33358.6	0.19999999999709	L	0	FALSE	FALSE	TRUE	755.879393240501	3	17	palegreen	Post	NA	0	0	0	0	0	0	0	0	30	30	30	30	30	30	30	30
3144	gm08_159a	33358.6	2008-06-08 04:16:41	33373.4	14.8000000000029	4.07867737720111	33373.6	0.19999999999709	L	0	FALSE	FALSE	TRUE	755.879393240501	4	17	palegreen	Post	NA	0	0	0	0	0	0	0	0	30	30	30	30	30	30	30	30
3145	gm08_159a	33373.6	2008-06-08 04:16:56	33384.8	11.2000000000044	2.15806843382649	33385.2	0.399999999994179	L	0	FALSE	FALSE	TRUE	755.879393240501	5	17	palegreen	Post	NA	0	0	0	0	0	0	0	0	30	30	30	30	30	30	30	30
3146	gm08_159a	33385.2	2008-06-08 04:17:08	33399.2	14	2.64591025914647	33399.4	0.200000000004366	L	0	FALSE	FALSE	TRUE	755.879393240501	5	17	palegreen	Post	NA	0	0	0	0	0	0	0	0	30	30	30	30	30	30	30	30
3147	gm08_159a	33399.4	2008-06-08 04:17:22	33413.6	14.1999999999971	2.9571233618291	33414	0.400000000001455	L	0	FALSE	FALSE	TRUE	755.879393240501	6	17	palegreen	Post	NA	0	0	0	0	0	0	0	0	30	30	30	30	30	30	30	30
3148	gm08_159a	33414	2008-06-08 04:17:37	33428	14	3.50925189073419	33428.2	0.19999999999709	L	0	FALSE	FALSE	TRUE	755.879393240501	6	17	palegreen	Post	NA	0	0	0	0	0	0	0	0	30	30	30	30	30	30	30	30
3149	gm08_159a	33428.2	2008-06-08 04:17:51	33440	11.8000000000029	3.2676704329763	33440.2	0.19999999999709	L	0	FALSE	FALSE	TRUE	755.879393240501	4	17	palegreen	Post	NA	0	0	0	0	0	0	0	0	30	30	30	30	30	30	30	30
3150	gm08_159a	33440.2	2008-06-08 04:18:03	33452	11.8000000000029	3.52169361469037	33452.2	0.19999999999709	L	0	FALSE	FALSE	TRUE	755.879393240501	5	17	palegreen	Post	NA	0	0	0	0	0	0	0	0	30	30	30	30	30	30	30	30
3151	gm08_159a	33452.2	2008-06-08 04:18:15	33980.8	528.600000000006	363.842043248811	33981.2	0.399999999994179	L	0	FALSE	FALSE	TRUE	755.879393240501	168	17	palegreen	Post	NA	0	0	0	0	0	0	0	0	30	30	30	30	30	30	30	30
3152	gm08_159a	33981.2	2008-06-08 04:27:04	33992	10.8000000000029	1.65860082112043	33992.4	0.400000000001455	L	0	FALSE	FALSE	TRUE	755.879393240501	2	17	palegreen	Post	NA	0	0	0	0	0	0	0	0	30	30	30	30	30	30	30	30
3153	gm08_159a	33992.4	2008-06-08 04:27:15	34001.4	9	0.913875657811194	34064.2	62.7999999999956	L	0	FALSE	FALSE	TRUE	755.879393240501	1	17	palegreen	Post	NA	0	0	0	0	0	0	0	0	30	30	30	30	30	30	30	30
3154	gm08_159a	34064.2	2008-06-08 04:28:27	34070.2	6	0.593273756164762	34070.6	0.400000000001455	L	0	FALSE	FALSE	TRUE	755.879393240501	1	17	palegreen	Post	NA	0	0	0	0	0	0	0	0	30	30	30	30	30	30	30	30
3155	gm08_159a	34070.6	2008-06-08 04:28:33	34081.8	11.2000000000044	1.77876906374604	34082	0.19999999999709	L	0	FALSE	FALSE	TRUE	755.879393240501	1	17	palegreen	Post	NA	0	0	0	0	0	0	0	0	30	30	30	30	30	30	30	30
3156	gm08_159a	34082	2008-06-08 04:28:45	34100.2	18.1999999999971	2.32808322135404	34100.6	0.400000000001455	L	0	FALSE	FALSE	TRUE	755.879393240501	2	17	palegreen	Post	NA	0	0	0	0	0	0	0	0	30	30	30	30	30	30	30	30
3157	gm08_159a	34100.6	2008-06-08 04:29:03	34111.6	11	1.37488871469253	34111.8	0.200000000004366	L	0	FALSE	FALSE	TRUE	755.879393240501	2	17	palegreen	Post	NA	0	0	0	0	0	0	0	0	30	30	30	30	30	30	30	30
3158	gm08_159a	34111.8	2008-06-08 04:29:14	34121	9.19999999999709	0.882865189403994	34121.4	0.400000000001455	L	0	FALSE	FALSE	TRUE	755.879393240501	3	17	palegreen	Post	NA	0	0	0	0	0	0	0	0	30	30	30	30	30	30	30	30
3159	gm08_159a	34121.4	2008-06-08 04:29:24	34131	9.59999999999854	1.13529473544766	34131.4	0.400000000001455	L	0	FALSE	FALSE	TRUE	755.879393240501	1	17	palegreen	Post	NA	0	0	0	0	0	0	0	0	30	30	30	30	30	30	30	30
3160	gm08_159a	34131.4	2008-06-08 04:29:34	34141.2	9.79999999999563	1.15717824102089	34141.4	0.200000000004366	L	0	FALSE	FALSE	TRUE	755.879393240501	1	17	palegreen	Post	NA	0	0	0	0	0	0	0	0	30	30	30	30	30	30	30	30
3161	gm08_159a	34141.4	2008-06-08 04:29:44	34152.2	10.7999999999956	1.35495014396261	34152.4	0.200000000004366	L	0	FALSE	FALSE	TRUE	755.879393240501	0	17	palegreen	Post	NA	0	0	0	0	0	0	0	0	30	30	30	30	30	30	30	30
3162	gm08_159a	34152.4	2008-06-08 04:29:55	34163.6	11.1999999999971	1.35232042479089	34174	10.4000000000015	L	0	FALSE	FALSE	TRUE	755.879393240501	2	17	palegreen	Post	NA	0	0	0	0	0	0	0	0	30	30	30	30	30	30	30	30
3163	gm08_159a	34174	2008-06-08 04:30:17	34177.6	3.59999999999854	0.449088053279277	34182.6	5	L	0	FALSE	FALSE	TRUE	755.879393240501	0	17	palegreen	Post	NA	0	0	0	0	0	0	0	0	30	30	30	30	30	30	30	30
3164	gm08_159a	34182.6	2008-06-08 04:30:25	34191.6	9	1.41946510894208	34199.8	8.20000000000437	L	0	FALSE	FALSE	TRUE	755.879393240501	1	17	palegreen	Post	NA	0	0	0	0	0	0	0	0	30	30	30	30	30	30	30	30
3165	gm08_159a	34199.8	2008-06-08 04:30:42	34205.8	6	0.665928522992773	34206.2	0.399999999994179	L	0	FALSE	FALSE	TRUE	755.879393240501	2	17	palegreen	Post	NA	0	0	0	0	0	0	0	0	30	30	30	30	30	30	30	30
3166	gm08_159a	34206.2	2008-06-08 04:30:49	34220.6	14.4000000000015	2.09000000062199	34221	0.400000000001455	L	0	FALSE	FALSE	TRUE	755.879393240501	1	17	palegreen	Post	NA	0	0	0	0	0	0	0	0	30	30	30	30	30	30	30	30
3167	gm08_159a	34221	2008-06-08 04:31:04	34237.2	16.1999999999971	2.65807008370108	34237.6	0.400000000001455	L	0	FALSE	FALSE	TRUE	755.879393240501	2	17	palegreen	Post	NA	0	0	0	0	0	0	0	0	30	30	30	30	30	30	30	30
3168	gm08_159a	34237.6	2008-06-08 04:31:20	34252	14.4000000000015	1.76409624404826	34252.4	0.400000000001455	L	0	FALSE	FALSE	TRUE	755.879393240501	0	17	palegreen	Post	NA	0	0	0	0	0	0	0	0	30	30	30	30	30	30	30	30
3169	gm08_159a	34252.4	2008-06-08 04:31:35	34264.6	12.1999999999971	1.45495254513523	34265	0.400000000001455	L	0	FALSE	FALSE	TRUE	755.879393240501	2	17	palegreen	Post	NA	0	0	0	0	0	0	0	0	30	30	30	30	30	30	30	30
3170	gm08_159a	34265	2008-06-08 04:31:48	34281.2	16.1999999999971	2.60750444048773	34281.6	0.400000000001455	L	0	FALSE	FALSE	TRUE	755.879393240501	2	17	palegreen	Post	NA	0	0	0	0	0	0	0	0	30	30	30	30	30	30	30	30
3171	gm08_159a	34281.6	2008-06-08 04:32:04	34310.2	28.5999999999985	6.58433287868931	34310.4	0.200000000004366	L	0	FALSE	FALSE	TRUE	755.879393240501	2	17	palegreen	Post	NA	0	0	0	0	0	0	0	0	30	30	30	30	30	30	30	30
3172	gm08_159a	34310.4	2008-06-08 04:32:33	34326.4	16	1.9872900754161	34326.8	0.400000000001455	L	0	FALSE	FALSE	TRUE	755.879393240501	2	17	palegreen	Post	NA	0	0	0	0	0	0	0	0	30	30	30	30	30	30	30	30
3173	gm08_159a	34326.8	2008-06-08 04:32:49	34343.2	16.3999999999942	2.15994340315561	34343.6	0.400000000001455	L	0	FALSE	FALSE	TRUE	755.879393240501	1	17	palegreen	Post	NA	0	0	0	0	0	0	0	0	30	30	30	30	30	30	30	30
3174	gm08_159a	34343.6	2008-06-08 04:33:06	34375.6	32	5.29822745723715	34376	0.400000000001455	L	0	FALSE	FALSE	TRUE	755.879393240501	3	17	palegreen	Post	NA	0	0	0	0	0	0	0	0	30	30	30	30	30	30	30	30
3175	gm08_159a	34376	2008-06-08 04:33:39	34415	39	7.09137301574797	34415.6	0.599999999998545	L	0	FALSE	FALSE	TRUE	755.879393240501	4	17	palegreen	Post	NA	0	0	0	0	0	0	0	0	30	30	30	30	30	30	30	30
3176	gm08_159a	34415.6	2008-06-08 04:34:18	34458.6	43	6.49204869002297	34459	0.400000000001455	L	0	FALSE	FALSE	TRUE	755.879393240501	4	17	palegreen	Post	NA	0	0	0	0	0	0	0	0	30	30	30	30	30	30	30	30
3177	gm08_159a	34459	2008-06-08 04:35:02	34488.4	29.4000000000015	4.10802988161397	34488.8	0.400000000001455	L	0	FALSE	FALSE	TRUE	755.879393240501	0	17	palegreen	Post	NA	0	0	0	0	0	0	0	0	30	30	30	30	30	30	30	30
3178	gm08_159a	34488.8	2008-06-08 04:35:31	34545	56.1999999999971	8.24587499744367	34545.4	0.400000000001455	L	0	FALSE	FALSE	TRUE	755.879393240501	3	17	palegreen	Post	NA	0	0	0	0	0	0	0	0	30	30	30	30	30	30	30	30
3179	gm08_159a	34545.4	2008-06-08 04:36:28	34615.4	70	8.62472756373516	34615.8	0.400000000001455	L	0	FALSE	FALSE	TRUE	755.879393240501	4	17	palegreen	Post	NA	0	0	0	0	0	0	0	0	30	30	30	30	30	30	30	30
3180	gm08_159a	34615.8	2008-06-08 04:37:38	34639.2	23.3999999999942	3.16555072880764	34639.8	0.600000000005821	L	0	FALSE	FALSE	TRUE	755.879393240501	2	17	palegreen	PB_KWF	NA	0	0	0	0	0.136752138232565	0	0	0	30	30	30	30	-19.0333333333333	30	30	30
3181	gm08_159a	34639.8	2008-06-08 04:38:02	34704.8	65	8.77420753464575	34705.2	0.399999999994179	L	0	FALSE	FALSE	TRUE	755.879393240501	3	17	palegreen	PB_KWF	NA	0	0	0	0	1	0	0	0	30	30	30	30	-18.6333333333333	30	30	30
3182	gm08_159a	34705.2	2008-06-08 04:39:08	34774.4	69.2000000000044	9.27891759264174	34774.6	0.19999999999709	L	0	FALSE	FALSE	TRUE	755.879393240501	2	17	palegreen	PB_KWF	NA	0	0	0	0	1	0	0	0	30	30	30	30	-17.5333333333333	30	30	30
3183	gm08_159a	34774.6	2008-06-08 04:40:17	34799.6	25	3.32369690122937	34800	0.400000000001455	L	0	FALSE	FALSE	TRUE	755.879393240501	2	17	palegreen	PB_KWF	NA	0	0	0	0	1	0	0	0	30	30	30	30	-16.3833333333333	30	30	30
3184	gm08_159a	34800	2008-06-08 04:40:43	34875.2	75.1999999999971	11.0310482729216	34875.4	0.200000000004366	L	0	FALSE	FALSE	TRUE	755.879393240501	2	17	palegreen	PB_KWF	NA	0	0	0	0	1	0	0	0	30	30	30	30	-15.95	30	30	30
3185	gm08_159a	34875.4	2008-06-08 04:41:58	34902	26.5999999999985	4.18166439570677	34902.2	0.19999999999709	L	0	FALSE	FALSE	TRUE	755.879393240501	1	17	palegreen	PB_KWF	NA	0	0	0	0	1	0	0	0	30	30	30	30	-14.7	30	30	30
3186	gm08_159a	34902.2	2008-06-08 04:42:25	34931.4	29.2000000000044	3.24615431108416	34931.8	0.400000000001455	L	0	FALSE	FALSE	TRUE	755.879393240501	1	17	palegreen	PB_KWF	NA	0	0	0	0	1	0	0	0	30	30	30	30	-14.25	30	30	30
3187	gm08_159a	34931.8	2008-06-08 04:42:54	34964.8	33	5.52771737616076	34965.2	0.399999999994179	L	0	FALSE	FALSE	TRUE	755.879393240501	1	17	palegreen	PB_KWF	NA	0	0	0	0	1	0	0	0	30	30	30	30	-13.7666666666667	30	30	30
3188	gm08_159a	34965.2	2008-06-08 04:43:28	35033.2	68	11.9413269343445	35033.6	0.400000000001455	L	0	FALSE	FALSE	TRUE	755.879393240501	3	17	palegreen	PB_KWF	NA	0	0	0	0	1	0	0	0	30	30	30	30	-13.2	30	30	30
3189	gm08_159a	35033.6	2008-06-08 04:44:36	35071	37.4000000000015	6.79064808044029	35071.4	0.400000000001455	L	0	FALSE	FALSE	TRUE	755.879393240501	2	17	palegreen	PB_KWF	NA	0	0	0	0	1	0	0	0	30	30	30	30	-12.0666666666667	30	30	30
3190	gm08_159a	35071.4	2008-06-08 04:45:14	35103.6	32.1999999999971	6.83939143679695	35103.8	0.200000000004366	L	0	FALSE	FALSE	TRUE	755.879393240501	2	17	palegreen	PB_KWF	NA	0	0	0	0	1	0	0	0	30	30	30	30	-11.4333333333333	30	30	30
3191	gm08_159a	35103.8	2008-06-08 04:45:46	35135	31.1999999999971	3.80518125948628	35135.4	0.400000000001455	L	0	FALSE	FALSE	TRUE	755.879393240501	1	17	palegreen	PB_KWF	NA	0	0	0	0	1	0	0	0	30	30	30	30	-10.9	30	30	30
3192	gm08_159a	35135.4	2008-06-08 04:46:18	35171.2	35.7999999999956	4.5892386002685	35171.6	0.400000000001455	L	0	FALSE	FALSE	TRUE	755.879393240501	0	17	palegreen	PB_KWF	NA	0	0	0	0	1	0	0	0	30	30	30	30	-10.3666666666667	30	30	30
3193	gm08_159a	35171.6	2008-06-08 04:46:54	35217.4	45.8000000000029	6.89931435616188	35217.6	0.19999999999709	L	0	FALSE	FALSE	TRUE	755.879393240501	2	17	palegreen	PB_KWF	NA	0	0	0	0	1	0	0	0	30	30	30	30	-9.76666666666667	30	30	30
3194	gm08_159a	35217.6	2008-06-08 04:47:40	35268	50.4000000000015	5.85371105005489	35268.6	0.599999999998545	L	0	FALSE	FALSE	TRUE	755.879393240501	1	17	palegreen	PB_KWF	NA	0	0	0	0	1	0	0	0	30	30	30	30	-9	30	30	30
3195	gm08_159a	35268.6	2008-06-08 04:48:31	35310	41.4000000000015	6.38799421383723	35310.4	0.400000000001455	L	0	FALSE	FALSE	TRUE	755.879393240501	1	17	palegreen	PB_KWF	NA	0	0	0	0	1	0	0	0	30	30	30	30	-8.15	30	30	30
3196	gm08_159a	35310.4	2008-06-08 04:49:13	35355	44.5999999999985	5.88248439223551	35355.2	0.19999999999709	L	0	FALSE	FALSE	TRUE	755.879393240501	2	17	palegreen	PB_KWF	NA	0	0	0	0	1	0	0	0	30	30	30	30	-7.45	30	30	30
3197	gm08_159a	35355.2	2008-06-08 04:49:58	35391.2	36	4.4972576983001	35391.6	0.400000000001455	L	0	FALSE	FALSE	TRUE	755.879393240501	1	17	palegreen	PB_KWF	NA	0	0	0	0	1	0	0	0	30	30	30	30	-6.7	30	30	30
3198	gm08_159a	35391.6	2008-06-08 04:50:34	35421.2	29.5999999999985	3.83711195129336	35421.6	0.400000000001455	L	0	FALSE	FALSE	TRUE	755.879393240501	0	17	palegreen	PB_KWF	NA	0	0	0	0	1	0	0	0	30	30	30	30	-6.1	30	30	30
3199	gm08_159a	35421.6	2008-06-08 04:51:04	35449.2	27.5999999999985	3.61558442030146	35449.6	0.400000000001455	L	0	FALSE	FALSE	TRUE	755.879393240501	0	17	palegreen	PB_KWF	NA	0	0	0	0	1	0	0	0	30	30	30	30	-5.6	30	30	30
3200	gm08_159a	35449.6	2008-06-08 04:51:32	35547.6	98	12.2453193757108	35548	0.400000000001455	L	0	FALSE	FALSE	TRUE	755.879393240501	2	17	palegreen	PB_KWF	NA	0	0	0	0	1	0	0	0	30	30	30	30	-5.13333333333333	30	30	30
3201	gm08_159a	35548	2008-06-08 04:53:11	35611	63	12.0154409400851	35611.2	0.19999999999709	L	0	FALSE	FALSE	TRUE	755.879393240501	4	17	palegreen	PB_KWF	NA	0	0	0	0	1	0	0	0	30	30	30	30	-3.48333333333333	30	30	30
3202	gm08_159a	35611.2	2008-06-08 04:54:14	35679	67.8000000000029	12.7364589607503	35679.2	0.19999999999709	L	0	FALSE	FALSE	TRUE	755.879393240501	1	17	palegreen	PB_KWF	NA	0	0	0	0	1	0	0	0	30	30	30	30	-2.43333333333333	30	30	30
3203	gm08_159a	35679.2	2008-06-08 04:55:22	35701.2	22	2.75339725342538	35701.4	0.200000000004366	L	0	FALSE	FALSE	TRUE	755.879393240501	1	17	palegreen	PB_KWF	NA	0	0	0	0	1	0	0	0	30	30	30	30	-1.3	30	30	30
3204	gm08_159a	35701.4	2008-06-08 04:55:44	35729	27.5999999999985	4.20618035924738	35729.6	0.599999999998545	L	0	FALSE	FALSE	TRUE	755.879393240501	1	17	palegreen	PB_KWF	NA	0	0	0	0	1	0	0	0	30	30	30	30	-0.933333333333333	30	30	30
3205	gm08_159a	35729.6	2008-06-08 04:56:12	35863.4	133.800000000003	14.5541596056703	35863.6	0.19999999999709	L	0	FALSE	FALSE	TRUE	755.879393240501	7	17	palegreen	PB_KWF	NA	0	0	0	0	0.197309417471851	0	0	0	30	30	30	30	-0.466666666666667	30	30	30
3206	gm08_159a	35863.6	2008-06-08 04:58:26	35882	18.4000000000015	2.83472601836734	35882.4	0.400000000001455	L	0	FALSE	FALSE	TRUE	755.879393240501	3	17	palegreen	Post	NA	0	0	0	0	0	0	0	0	30	30	30	30	1.76666666666667	30	30	30
3207	gm08_159a	35882.4	2008-06-08 04:58:45	35901	18.5999999999985	3.45608143789129	35901.4	0.400000000001455	L	0	FALSE	FALSE	TRUE	755.879393240501	2	17	palegreen	Post	NA	0	0	0	0	0	0	0	0	30	30	30	30	2.08333333333333	30	30	30
3208	gm08_159a	35901.4	2008-06-08 04:59:04	35924.8	23.4000000000015	4.0048345846537	35925.2	0.399999999994179	L	0	FALSE	FALSE	TRUE	755.879393240501	0	17	palegreen	Post	NA	0	0	0	0	0	0	0	0	30	30	30	30	2.4	30	30	30
3209	gm08_159a	35925.2	2008-06-08 04:59:28	35946.2	21	4.24739926247454	35946.6	0.400000000001455	L	0	FALSE	FALSE	TRUE	755.879393240501	0	17	palegreen	Post	NA	0	0	0	0	0	0	0	0	30	30	30	30	2.8	30	30	30
3210	gm08_159a	35946.6	2008-06-08 04:59:49	36011.4	64.8000000000029	7.80391462122771	36011.6	0.19999999999709	L	0	FALSE	FALSE	TRUE	755.879393240501	4	17	palegreen	Post	NA	0	0	0	0	0	0	0	0	30	30	30	30	3.15	30	30	30
3211	gm08_159a	36011.6	2008-06-08 05:00:54	36063.6	52	8.99618697293596	36064	0.400000000001455	L	0	FALSE	FALSE	TRUE	755.879393240501	4	17	palegreen	Post	NA	0	0	0	0	0	0	0	0	30	30	30	30	4.23333333333333	30	30	30
3212	gm08_159a	36064	2008-06-08 05:01:47	36079.2	15.1999999999971	3.12491313781249	36079.4	0.200000000004366	L	0	FALSE	FALSE	TRUE	755.879393240501	1	17	palegreen	Post	NA	0	0	0	0	0	0	0	0	30	30	30	30	5.11666666666667	30	30	30
3213	gm08_159a	36079.4	2008-06-08 05:02:02	36096.2	16.7999999999956	4.10657431211171	36096.4	0.200000000004366	L	0	FALSE	FALSE	TRUE	755.879393240501	1	17	palegreen	Post	NA	0	0	0	0	0	0	0	0	30	30	30	30	5.36666666666667	30	30	30
3214	gm08_159a	36096.4	2008-06-08 05:02:19	36110.6	14.1999999999971	3.02589573203407	36110.8	0.200000000004366	L	0	FALSE	FALSE	TRUE	755.879393240501	0	17	palegreen	Post	NA	0	0	0	0	0	0	0	0	30	30	30	30	5.65	30	30	30
3215	gm08_159a	36110.8	2008-06-08 05:02:33	36125.8	15	3.18078774165729	36126.4	0.599999999998545	L	0	FALSE	FALSE	TRUE	755.879393240501	5	17	palegreen	Post	NA	0	0	0	0	0	0	0	0	30	30	30	30	5.88333333333333	30	30	30
3216	gm08_159a	36126.4	2008-06-08 05:02:49	36485.6	359.199999999997	326.821642480294	36486	0.400000000001455	L	0	FALSE	FALSE	TRUE	755.879393240501	118	17	palegreen	PB_KWF	NA	0	0	0	0	0.110244988657183	0	0	0	30	30	30	30	-23.1833333333333	30	30	30
3217	gm08_159a	36486	2008-06-08 05:08:49	36497.4	11.4000000000015	2.16244970157042	36497.6	0.19999999999709	L	0	FALSE	FALSE	TRUE	755.879393240501	2	17	palegreen	PB_KWF	NA	0	0	0	0	1	0	0	0	30	30	30	30	-17.1833333333333	30	30	30
3218	gm08_159a	36497.6	2008-06-08 05:09:00	36512.6	15	2.82085011501624	36512.8	0.200000000004366	L	0	FALSE	FALSE	TRUE	755.879393240501	1	17	palegreen	PB_KWF	NA	0	0	0	0	1	0	0	0	30	30	30	30	-17	30	30	30
3219	gm08_159a	36512.8	2008-06-08 05:09:15	36525.6	12.7999999999956	2.3090048378587	36525.8	0.200000000004366	L	0	FALSE	FALSE	TRUE	755.879393240501	1	17	palegreen	PB_KWF	NA	0	0	0	0	1	0	0	0	30	30	30	30	-16.75	30	30	30
3220	gm08_159a	36525.8	2008-06-08 05:09:28	36541	15.1999999999971	2.67414736829982	36541.2	0.19999999999709	L	0	FALSE	FALSE	TRUE	755.879393240501	3	17	palegreen	PB_KWF	NA	0	0	0	0	1	0	0	0	30	30	30	30	-16.5333333333333	30	30	30
3221	gm08_159a	36541.2	2008-06-08 05:09:44	36554.6	13.4000000000015	2.21648962312113	36554.8	0.200000000004366	L	0	FALSE	FALSE	TRUE	755.879393240501	3	17	palegreen	PB_KWF	NA	0	0	0	0	1	0	0	0	30	30	30	30	-16.2666666666667	30	30	30
3222	gm08_159a	36554.8	2008-06-08 05:09:57	36567.6	12.7999999999956	2.32403652833098	36568	0.400000000001455	L	0	FALSE	FALSE	TRUE	755.879393240501	2	17	palegreen	PB_KWF	NA	0	0	0	0	1	0	0	0	30	30	30	30	-16.05	30	30	30
3223	gm08_159a	36568	2008-06-08 05:10:11	36581.8	13.8000000000029	2.64924771094712	36582	0.19999999999709	L	0	FALSE	FALSE	TRUE	755.879393240501	2	17	palegreen	PB_KWF	NA	0	0	0	0	1	0	0	0	30	30	30	30	-15.8166666666667	30	30	30
3224	gm08_159a	36582	2008-06-08 05:10:25	36612.6	30.5999999999985	8.69860922321252	36612.8	0.200000000004366	L	0	FALSE	FALSE	TRUE	755.879393240501	2	17	palegreen	PB_KWF	NA	0	0	0	0	1	0	0	0	30	30	30	30	-15.5833333333333	30	30	30
3225	gm08_159a	36612.8	2008-06-08 05:10:55	36623.8	11	1.6705916958177	36624	0.19999999999709	L	0	FALSE	FALSE	TRUE	755.879393240501	2	17	palegreen	PB_KWF	NA	0	0	0	0	1	0	0	0	30	30	30	30	-15.0833333333333	30	30	30
3226	gm08_159a	36624	2008-06-08 05:11:07	36654.8	30.8000000000029	9.71036582805128	36655.2	0.399999999994179	L	0	FALSE	FALSE	TRUE	755.879393240501	1	17	palegreen	PB_KWF	NA	0	0	0	0	1	0	0	0	30	30	30	30	-14.8833333333333	30	30	30
3227	gm08_159a	36655.2	2008-06-08 05:11:38	36711.8	56.6000000000058	10.5212531316096	36712.2	0.399999999994179	L	0	FALSE	FALSE	TRUE	755.879393240501	1	17	palegreen	PB_KWF	NA	0	0	0	0	1	0	0	0	30	30	30	30	-14.3666666666667	30	30	30
3228	gm08_159a	36712.2	2008-06-08 05:12:35	36847.8	135.600000000006	14.1095161359584	36848.2	0.399999999994179	L	0	FALSE	FALSE	TRUE	755.879393240501	3	17	palegreen	PB_KWF	NA	0	0	0	0	1	0	0	0	30	30	30	30	-13.4166666666667	30	30	30
3229	gm08_159a	36848.2	2008-06-08 05:14:51	36915.2	67	7.13497454791667	36915.4	0.200000000004366	L	0	FALSE	FALSE	TRUE	755.879393240501	7	17	palegreen	PB_KWF	NA	0	0	0	0	1	0	0	0	30	30	30	30	-11.15	30	30	30
3230	gm08_159a	36915.4	2008-06-08 05:15:58	36926.8	11.4000000000015	1.77042952983686	36927.2	0.399999999994179	L	0	FALSE	FALSE	TRUE	755.879393240501	1	17	palegreen	PB_KWF	NA	0	0	0	0	1	0	0	0	30	30	30	30	-10.0333333333333	30	30	30
3231	gm08_159a	36927.2	2008-06-08 05:16:10	36967.8	40.6000000000058	3.12004666874962	36968.2	0.399999999994179	L	0	FALSE	FALSE	TRUE	755.879393240501	5	17	palegreen	PB_KWF	NA	0	0	0	0	1	0	0	0	30	30	30	30	-9.83333333333333	30	30	30
3232	gm08_159a	36968.2	2008-06-08 05:16:51	37000.4	32.2000000000044	3.57166109154423	37000.8	0.400000000001455	L	0	FALSE	FALSE	TRUE	755.879393240501	5	17	palegreen	PB_KWF	NA	0	0	0	0	1	0	0	0	30	30	30	30	-9.15	30	30	30
3233	gm08_159a	37000.8	2008-06-08 05:17:23	37027.6	26.7999999999956	2.92656908572584	37027.8	0.200000000004366	L	0	FALSE	FALSE	TRUE	755.879393240501	5	17	palegreen	PB_KWF	NA	0	0	0	0	1	0	0	0	30	30	30	30	-8.61666666666667	30	30	30
3234	gm08_159a	37027.8	2008-06-08 05:17:50	37056.6	28.7999999999956	3.53320529102155	37056.8	0.200000000004366	L	0	FALSE	FALSE	TRUE	755.879393240501	7	17	palegreen	PB_KWF	NA	0	0	0	0	1	0	0	0	30	30	30	30	-8.16666666666667	30	30	30
3235	gm08_159a	37056.8	2008-06-08 05:18:19	37085	28.1999999999971	6.58340268435182	37085.2	0.19999999999709	L	0	FALSE	FALSE	TRUE	755.879393240501	5	17	palegreen	PB_KWF	NA	0	0	0	0	1	0	0	0	30	30	30	30	-7.68333333333333	30	30	30
3236	gm08_159a	37085.2	2008-06-08 05:18:48	37115.2	30	9.29631882132349	37115.6	0.400000000001455	L	0	FALSE	FALSE	TRUE	755.879393240501	1	17	palegreen	PB_KWF	NA	0	0	0	0	1	0	0	0	30	30	30	30	-7.2	30	30	30
3237	gm08_159a	37115.6	2008-06-08 05:19:18	37154.2	38.5999999999985	3.67523099736885	37154.6	0.400000000001455	L	0	FALSE	FALSE	TRUE	755.879393240501	7	17	palegreen	PB_KWF	NA	0	0	0	0	1	0	0	0	30	30	30	30	-6.7	30	30	30
3238	gm08_159a	37154.6	2008-06-08 05:19:57	37206.2	51.5999999999985	5.59126150126041	37206.4	0.200000000004366	L	0	FALSE	FALSE	TRUE	755.879393240501	14	17	palegreen	PB_KWF	NA	0	0	0	0	1	0	0	0	30	30	30	30	-6.05	30	30	30
3239	gm08_159a	37206.4	2008-06-08 05:20:49	37232.2	25.7999999999956	3.96468945460011	37232.4	0.200000000004366	L	0	FALSE	FALSE	TRUE	755.879393240501	5	17	palegreen	PB_KWF	NA	0	0	0	0	1	0	0	0	30	30	30	30	-5.18333333333333	30	30	30
3240	gm08_159a	37232.4	2008-06-08 05:21:15	37257.6	25.1999999999971	7.23316566511785	37258	0.400000000001455	L	0	FALSE	FALSE	TRUE	755.879393240501	3	17	palegreen	PB_KWF	NA	0	0	0	0	1	0	0	0	30	30	30	30	-4.75	30	30	30
3241	gm08_159a	37258	2008-06-08 05:21:41	37274.4	16.4000000000015	2.5255562361075	37275	0.599999999998545	L	0	FALSE	FALSE	TRUE	755.879393240501	4	17	palegreen	PB_KWF	NA	0	0	0	0	1	0	0	0	30	30	30	30	-4.31666666666667	30	30	30
3242	gm08_159a	37275	2008-06-08 05:21:58	37313.4	38.4000000000015	3.47990047132573	37314	0.599999999998545	L	0	FALSE	FALSE	TRUE	755.879393240501	6	17	palegreen	PB_KWF	NA	0	0	0	0	1	0	0	0	30	30	30	30	-4.03333333333333	30	30	30
3243	gm08_159a	37314	2008-06-08 05:22:37	37341.4	27.4000000000015	3.49818556980571	37341.8	0.400000000001455	L	0	FALSE	FALSE	TRUE	755.879393240501	5	17	palegreen	PB_KWF	NA	0	0	0	0	1	0	0	0	30	30	30	30	-3.38333333333333	30	30	30
3244	gm08_159a	37341.8	2008-06-08 05:23:04	37485.8	144	28.362963849677	37486.2	0.399999999994179	L	0	FALSE	FALSE	TRUE	755.879393240501	10	17	palegreen	PB_KWF	NA	0	0	0	0	1	0	0	0	30	30	30	30	-2.93333333333333	30	30	30
3245	gm08_159a	37486.2	2008-06-08 05:25:29	37501.6	15.4000000000015	2.63020271687686	37501.8	0.200000000004366	L	0	FALSE	FALSE	TRUE	755.879393240501	1	17	palegreen	PB_KWF	NA	0	0	0	0	1	0	0	0	30	30	30	30	-0.516666666666667	30	30	30
3246	gm08_159a	37501.8	2008-06-08 05:25:44	37531.8	30	7.78517805817603	37532.2	0.399999999994179	L	0	FALSE	FALSE	TRUE	755.879393240501	2	17	palegreen	PB_KWF	NA	0	0	0	0	0.473333334922791	0	0	0	30	30	30	30	-0.266666666666667	30	30	30
3247	gm08_159a	37532.2	2008-06-08 05:26:15	37575.8	43.6000000000058	9.41237009765399	37576.2	0.399999999994179	L	0	FALSE	FALSE	TRUE	755.879393240501	7	17	palegreen	Post	NA	0	0	0	0	0	0	0	0	30	30	30	30	0.25	30	30	30
3248	gm08_159a	37576.2	2008-06-08 05:26:59	37616.2	40	7.22915178802859	37616.4	0.200000000004366	L	0	FALSE	FALSE	TRUE	755.879393240501	3	17	palegreen	Post	NA	0	0	0	0	0	0	0	0	30	30	30	30	0.983333333333333	30	30	30
3249	gm08_159a	37616.4	2008-06-08 05:27:39	37628.6	12.1999999999971	1.80530353139966	37629.4	0.80000000000291	L	0	FALSE	FALSE	TRUE	755.879393240501	3	17	palegreen	Post	NA	0	0	0	0	0	0	0	0	30	30	30	30	1.65	30	30	30
3250	gm08_159a	37629.4	2008-06-08 05:27:52	37645	15.5999999999985	2.47933361924426	37645.2	0.19999999999709	L	0	FALSE	FALSE	TRUE	755.879393240501	1	17	palegreen	Post	NA	0	0	0	0	0	0	0	0	30	30	30	30	1.86666666666667	30	30	30
3251	gm08_159a	37645.2	2008-06-08 05:28:08	37666.6	21.4000000000015	5.07121504590051	37666.8	0.200000000004366	L	0	FALSE	FALSE	TRUE	755.879393240501	4	17	palegreen	Post	NA	0	0	0	0	0	0	0	0	30	30	30	30	2.13333333333333	30	30	30
3252	gm08_159a	37666.8	2008-06-08 05:28:29	37876.2	209.399999999994	22.2424615828854	37876.4	0.200000000004366	L	0	FALSE	FALSE	TRUE	755.879393240501	43	17	palegreen	Post	NA	0	0	0	0	0	0	0	0	30	30	30	30	2.48333333333333	30	30	30
3253	gm08_159a	37876.4	2008-06-08 05:31:59	37890.8	14.4000000000015	2.12708429498868	37891.2	0.399999999994179	L	0	FALSE	FALSE	TRUE	755.879393240501	2	17	palegreen	Post	NA	0	0	0	0	0	0	0	0	30	30	30	30	5.98333333333333	30	30	30
3254	gm08_159a	37891.2	2008-06-08 05:32:14	37978.4	87.2000000000044	21.1260653402782	37978.8	0.400000000001455	L	0	FALSE	FALSE	TRUE	755.879393240501	27	17	palegreen	Post	NA	0	0	0	0	0	0	0	0	30	30	30	30	6.23333333333333	30	30	30
3255	gm08_159a	37978.8	2008-06-08 05:33:41	37998.2	19.3999999999942	2.93321071587519	37998.6	0.400000000001455	L	0	FALSE	FALSE	TRUE	755.879393240501	3	17	palegreen	Post	NA	0	0	0	0	0	0	0	0	30	30	30	30	7.68333333333333	30	30	30
3256	gm08_159a	37998.6	2008-06-08 05:34:01	38014.2	15.5999999999985	2.76253296928031	38014.6	0.400000000001455	L	0	FALSE	FALSE	TRUE	755.879393240501	3	17	palegreen	Post	NA	0	0	0	0	0	0	0	0	30	30	30	30	8.01666666666667	30	30	30
3257	gm08_159a	38014.6	2008-06-08 05:34:17	38029.2	14.5999999999985	2.89321358024954	38029.4	0.200000000004366	L	0	FALSE	FALSE	TRUE	755.879393240501	1	17	palegreen	Post	NA	0	0	0	0	0	0	0	0	30	30	30	30	8.28333333333333	30	30	30
3258	gm08_159a	38029.4	2008-06-08 05:34:32	38044.6	15.1999999999971	2.86415754846526	38044.8	0.200000000004366	L	0	FALSE	FALSE	TRUE	755.879393240501	0	17	palegreen	Post	NA	0	0	0	0	0	0	0	0	30	30	30	30	8.53333333333333	30	30	30
3259	gm08_159a	38044.8	2008-06-08 05:34:47	38063.8	19	3.94692113543634	38064	0.19999999999709	L	0	FALSE	FALSE	TRUE	755.879393240501	2	17	palegreen	Post	NA	0	0	0	0	0	0	0	0	30	30	30	30	8.78333333333333	30	30	30
3260	gm08_159a	38064	2008-06-08 05:35:07	38081.6	17.5999999999985	3.54659310562572	38082.2	0.599999999998545	L	0	FALSE	FALSE	TRUE	755.879393240501	1	17	palegreen	Post	NA	0	0	0	0	0	0	0	0	30	30	30	30	9.11666666666667	30	30	30
3261	gm08_159a	38082.2	2008-06-08 05:35:25	38125.8	43.6000000000058	5.53906322998774	38126	0.19999999999709	L	0	FALSE	FALSE	TRUE	755.879393240501	8	17	palegreen	Post	NA	0	0	0	0	0	0	0	0	30	30	30	30	9.41666666666667	30	30	30
3262	gm08_159a	38126	2008-06-08 05:36:09	38153	27	4.48037068276	38153.2	0.19999999999709	L	0	FALSE	FALSE	TRUE	755.879393240501	4	17	palegreen	Post	NA	0	0	0	0	0	0	0	0	30	30	30	30	10.15	30	30	30
3263	gm08_159a	38153.2	2008-06-08 05:36:36	38173.2	20	3.78503684091165	38173.6	0.400000000001455	L	0	FALSE	FALSE	TRUE	755.879393240501	1	17	palegreen	Post	NA	0	0	0	0	0	0	0	0	30	30	30	30	10.6	30	30	30
3264	gm08_159a	38173.6	2008-06-08 05:36:56	38247	73.4000000000015	8.73740730135418	38247.2	0.19999999999709	L	0	FALSE	FALSE	TRUE	755.879393240501	12	17	palegreen	Post	NA	0	0	0	0	0	0	0	0	30	30	30	30	10.9333333333333	30	30	30
3265	gm08_159a	38247.2	2008-06-08 05:38:10	38260.6	13.4000000000015	1.83929218484562	38261	0.400000000001455	L	0	FALSE	FALSE	TRUE	755.879393240501	0	17	palegreen	Post	NA	0	0	0	0	0	0	0	0	30	30	30	30	12.1666666666667	30	30	30
3266	gm08_159a	38261	2008-06-08 05:38:24	38284.4	23.4000000000015	5.26646722020094	38284.6	0.19999999999709	L	0	FALSE	FALSE	TRUE	755.879393240501	1	17	palegreen	Post	NA	0	0	0	0	0	0	0	0	30	30	30	30	12.4	30	30	30
3267	gm08_159a	38284.6	2008-06-08 05:38:47	38309.8	25.2000000000044	4.02110262689287	38310	0.19999999999709	L	0	FALSE	FALSE	TRUE	755.879393240501	5	17	palegreen	Post	NA	0	0	0	0	0	0	0	0	30	30	30	30	12.7833333333333	30	30	30
3268	gm08_159a	38310	2008-06-08 05:39:13	38328.8	18.8000000000029	2.9910638231441	38329	0.19999999999709	L	0	FALSE	FALSE	TRUE	755.879393240501	5	17	palegreen	Post	NA	0	0	0	0	0	0	0	0	30	30	30	30	13.2166666666667	30	30	30
3269	gm08_159a	38329	2008-06-08 05:39:32	38345	16	3.00327396088237	38345.2	0.19999999999709	L	0	FALSE	FALSE	TRUE	755.879393240501	0	17	palegreen	Post	NA	0	0	0	0	0	0	0	0	30	30	30	30	13.5333333333333	30	30	30
3270	gm08_159a	38345.2	2008-06-08 05:39:48	38367	21.8000000000029	4.59646124455908	38367.2	0.19999999999709	L	0	FALSE	FALSE	TRUE	755.879393240501	1	17	palegreen	Post	NA	0	0	0	0	0	0	0	0	30	30	30	30	13.8	30	30	30
3271	gm08_159a	38367.2	2008-06-08 05:40:10	38609	241.800000000003	28.1874119546417	38609.4	0.400000000001455	L	0	FALSE	FALSE	TRUE	755.879393240501	12	17	palegreen	Post	NA	0	0	0	0	0	0	0	0	30	30	30	30	14.1666666666667	30	30	30
3272	gm08_159a	38609.4	2008-06-08 05:44:12	38625.4	16	1.980924171188	38625.8	0.400000000001455	L	0	FALSE	FALSE	TRUE	755.879393240501	0	17	palegreen	Post	NA	0	0	0	0	0	0	0	0	30	30	30	30	18.2	30	30	30
3273	gm08_159a	38625.8	2008-06-08 05:44:28	38642.4	16.5999999999985	2.00121529682837	38642.6	0.19999999999709	L	0	FALSE	FALSE	TRUE	755.879393240501	1	17	palegreen	Post	NA	0	0	0	0	0	0	0	0	30	30	30	30	18.4666666666667	30	30	30
3274	gm08_159a	38642.6	2008-06-08 05:44:45	38664.4	21.8000000000029	2.54253582418113	38664.8	0.400000000001455	L	0	FALSE	FALSE	TRUE	755.879393240501	0	17	palegreen	Post	NA	0	0	0	0	0	0	0	0	30	30	30	30	18.75	30	30	30
3275	gm08_159a	38664.8	2008-06-08 05:45:07	38686.6	21.7999999999956	3.44753374126036	38687	0.400000000001455	L	0	FALSE	FALSE	TRUE	755.879393240501	2	17	palegreen	Post	NA	0	0	0	0	0	0	0	0	30	30	30	30	19.1166666666667	30	30	30
3276	gm08_159a	38687	2008-06-08 05:45:30	38702.8	15.8000000000029	2.19908940679866	38703.2	0.399999999994179	L	0	FALSE	FALSE	TRUE	755.879393240501	0	17	palegreen	Post	NA	0	0	0	0	0	0	0	0	30	30	30	30	19.5	30	30	30
3277	gm08_159a	38703.2	2008-06-08 05:45:46	38731.6	28.4000000000015	3.26201872300994	38732.2	0.599999999998545	L	0	FALSE	FALSE	TRUE	755.879393240501	2	17	palegreen	Post	NA	0	0	0	0	0	0	0	0	30	30	30	30	19.7666666666667	30	30	30
3278	gm08_159a	38732.2	2008-06-08 05:46:15	38812.4	80.2000000000044	13.249844189718	38812.6	0.19999999999709	L	0	FALSE	FALSE	TRUE	755.879393240501	1	17	palegreen	Post	NA	0	0	0	0	0	0	0	0	30	30	30	30	20.25	30	30	30
3279	gm08_159a	38812.6	2008-06-08 05:47:35	38828.8	16.2000000000044	1.96711816119683	38829	0.19999999999709	L	0	FALSE	FALSE	TRUE	755.879393240501	1	17	palegreen	Post	NA	0	0	0	0	0	0	0	0	30	30	30	30	21.5833333333333	30	30	30
3280	gm08_159a	38829	2008-06-08 05:47:52	38845.4	16.4000000000015	1.95454372620055	38845.8	0.400000000001455	L	0	FALSE	FALSE	TRUE	755.879393240501	0	17	palegreen	Post	NA	0	0	0	0	0	0	0	0	30	30	30	30	21.8666666666667	30	30	30
3281	gm08_159a	38845.8	2008-06-08 05:48:08	38870.2	24.3999999999942	3.17420327096395	38870.8	0.600000000005821	L	0	FALSE	FALSE	TRUE	755.879393240501	2	17	palegreen	Post	NA	0	0	0	0	0	0	0	0	30	30	30	30	22.1333333333333	30	30	30
3282	gm08_159a	38870.8	2008-06-08 05:48:33	38900.6	29.7999999999956	3.61983911824271	38901	0.400000000001455	L	0	FALSE	FALSE	TRUE	755.879393240501	3	17	palegreen	Post	NA	0	0	0	0	0	0	0	0	30	30	30	30	22.55	30	30	30
3283	gm08_159a	38901	2008-06-08 05:49:04	38955.8	54.8000000000029	5.46125920586903	38956.2	0.399999999994179	L	0	FALSE	FALSE	TRUE	755.879393240501	0	17	palegreen	Post	NA	0	0	0	0	0	0	0	0	30	30	30	30	23.0666666666667	30	30	30
3284	gm08_159a	38956.2	2008-06-08 05:49:59	38976.4	20.2000000000044	2.74337115583225	38976.8	0.400000000001455	L	0	FALSE	FALSE	TRUE	755.879393240501	1	17	palegreen	Post	NA	0	0	0	0	0	0	0	0	30	30	30	30	23.9833333333333	30	30	30
3285	gm08_159a	38976.8	2008-06-08 05:50:19	39006	29.1999999999971	3.00507941102433	39006.6	0.599999999998545	L	0	FALSE	FALSE	TRUE	755.879393240501	4	17	palegreen	Post	NA	0	0	0	0	0	0	0	0	30	30	30	30	24.3166666666667	30	30	30
3286	gm08_159a	39006.6	2008-06-08 05:50:49	39152	145.400000000001	17.623246273686	39152.2	0.19999999999709	L	0	FALSE	FALSE	TRUE	755.879393240501	8	17	palegreen	Post	NA	0	0	0	0	0	0	0	0	30	30	30	30	24.8166666666667	30	30	30
3287	gm08_159a	39152.2	2008-06-08 05:53:15	39166.6	14.4000000000015	1.63492832265588	39166.8	0.200000000004366	L	0	FALSE	FALSE	TRUE	755.879393240501	2	17	palegreen	Post	NA	0	0	0	0	0	0	0	0	30	30	30	30	27.25	30	30	30
3288	gm08_159a	39166.8	2008-06-08 05:53:29	39182	15.1999999999971	2.17164252675087	39182.6	0.599999999998545	L	0	FALSE	FALSE	TRUE	755.879393240501	2	17	palegreen	Post	NA	0	0	0	0	0	0	0	0	30	30	30	30	27.4833333333333	30	30	30
3289	gm08_159a	39182.6	2008-06-08 05:53:45	39199.8	17.2000000000044	2.98284351306202	39200.4	0.599999999998545	L	0	FALSE	FALSE	TRUE	755.879393240501	2	17	palegreen	Post	NA	0	0	0	0	0	0	0	0	30	30	30	30	27.75	30	30	30
3290	gm08_159a	39200.4	2008-06-08 05:54:03	39238.4	38	4.10670903148494	39239	0.599999999998545	L	0	FALSE	FALSE	TRUE	755.879393240501	1	17	palegreen	Post	NA	0	0	0	0	0	0	0	0	30	30	30	30	28.05	30	30	30
3291	gm08_159a	39239	2008-06-08 05:54:42	39267.2	28.1999999999971	4.38659210741649	39267.6	0.400000000001455	L	0	FALSE	FALSE	TRUE	755.879393240501	1	17	palegreen	Post	NA	0	0	0	0	0	0	0	0	30	30	30	30	28.7	30	30	30
3292	gm08_159a	39267.6	2008-06-08 05:55:10	39287.8	20.2000000000044	2.61428275249304	39288.2	0.399999999994179	L	0	FALSE	FALSE	TRUE	755.879393240501	1	17	palegreen	Post	NA	0	0	0	0	0	0	0	0	30	30	30	30	29.1666666666667	30	30	30
3293	gm08_159a	39288.2	2008-06-08 05:55:31	39307.6	19.4000000000015	2.5862478920668	39307.8	0.200000000004366	L	0	FALSE	FALSE	TRUE	755.879393240501	0	17	palegreen	Post	NA	0	0	0	0	0	0	0	0	30	30	30	30	29.5166666666667	30	30	30
3294	gm08_159a	39307.8	2008-06-08 05:55:50	39332.2	24.3999999999942	3.94733364558943	39332.6	0.400000000001455	L	0	FALSE	FALSE	TRUE	755.879393240501	2	17	palegreen	Post	NA	0	0	0	0	0	0	0	0	30	30	30	30	29.8333333333333	30	30	30
3295	gm08_159a	39332.6	2008-06-08 05:56:15	39347	14.4000000000015	2.26532967568587	39347.2	0.19999999999709	L	0	FALSE	FALSE	TRUE	755.879393240501	1	17	palegreen	Post	NA	0	0	0	0	0	0	0	0	30	30	30	30	30	30	30	30
3296	gm08_159a	39347.2	2008-06-08 05:56:30	39376	28.8000000000029	2.67674713090471	39376.2	0.19999999999709	L	0	FALSE	FALSE	TRUE	755.879393240501	2	17	palegreen	Post	NA	0	0	0	0	0	0	0	0	30	30	30	30	30	30	30	30
3297	gm08_159a	39376.2	2008-06-08 05:56:59	39405.4	29.2000000000044	4.56900375206732	39406	0.599999999998545	L	0	FALSE	FALSE	TRUE	755.879393240501	2	17	palegreen	Post	NA	0	0	0	0	0	0	0	0	30	30	30	30	30	30	30	30
3298	gm08_159a	39406	2008-06-08 05:57:29	39602.2	196.199999999997	14.0752411275682	39602.4	0.200000000004366	L	0	FALSE	FALSE	TRUE	755.879393240501	14	17	palegreen	Post	NA	0	0	0	0	0	0	0	0	30	30	30	30	30	30	30	30
3299	gm08_159a	39602.4	2008-06-08 06:00:45	39626.2	23.7999999999956	3.0264883671109	39626.8	0.600000000005821	L	0	FALSE	FALSE	TRUE	755.879393240501	0	17	palegreen	Post	NA	0	0	0	0	0	0	0	0	30	30	30	30	30	30	30	30
3300	gm08_159a	39626.8	2008-06-08 06:01:09	39644	17.1999999999971	2.29694460143461	39644.4	0.400000000001455	L	0	FALSE	FALSE	TRUE	755.879393240501	1	17	palegreen	Post	NA	0	0	0	0	0	0	0	0	30	30	30	30	30	30	30	30
3301	gm08_159a	39644.4	2008-06-08 06:01:27	39686	41.5999999999985	4.06884933609476	39686.4	0.400000000001455	L	0	FALSE	FALSE	TRUE	755.879393240501	7	17	palegreen	Post	NA	0	0	0	0	0	0	0	0	30	30	30	30	30	30	30	30
3302	gm08_159a	39686.4	2008-06-08 06:02:09	39720.2	33.7999999999956	6.10301975121943	39720.4	0.200000000004366	L	0	FALSE	FALSE	TRUE	755.879393240501	1	17	palegreen	Post	NA	0	0	0	0	0	0	0	0	30	30	30	30	30	30	30	30
3303	gm08_159a	39720.4	2008-06-08 06:02:43	39736.4	16	2.25101079660609	39736.8	0.400000000001455	L	0	FALSE	FALSE	TRUE	755.879393240501	1	17	palegreen	Post	NA	0	0	0	0	0	0	0	0	30	30	30	30	30	30	30	30
3304	gm08_159a	39736.8	2008-06-08 06:02:59	39752.4	15.5999999999985	2.69942390219497	39752.8	0.400000000001455	L	0	FALSE	FALSE	TRUE	755.879393240501	3	17	palegreen	Post	NA	0	0	0	0	0	0	0	0	30	30	30	30	30	30	30	30
3305	gm08_159a	39752.8	2008-06-08 06:03:15	39785.2	32.3999999999942	2.86004927058099	39785.6	0.400000000001455	L	0	FALSE	FALSE	TRUE	755.879393240501	2	17	palegreen	Post	NA	0	0	0	0	0	0	0	0	30	30	30	30	30	30	30	30
3306	gm08_159a	39785.6	2008-06-08 06:03:48	39815.2	29.5999999999985	2.76455691233645	39815.6	0.400000000001455	L	0	FALSE	FALSE	TRUE	755.879393240501	6	17	palegreen	Post	NA	0	0	0	0	0	0	0	0	30	30	30	30	30	30	30	30
3307	gm08_159a	39815.6	2008-06-08 06:04:18	39989.4	173.800000000003	14.0542151416761	39990	0.599999999998545	L	0	FALSE	FALSE	TRUE	755.879393240501	31	17	palegreen	Post	NA	0	0	0	0	0	0	0	0	30	30	30	30	30	30	30	30
3308	gm08_159a	39990	2008-06-08 06:07:13	40005.6	15.5999999999985	2.91500822480032	40006.2	0.599999999998545	L	0	FALSE	FALSE	TRUE	755.879393240501	2	17	palegreen	Post	NA	0	0	0	0	0	0	0	0	30	30	30	30	30	30	30	30
3309	gm08_159a	40006.2	2008-06-08 06:07:29	40020.8	14.6000000000058	2.70919789189104	40021.4	0.599999999998545	L	0	FALSE	FALSE	TRUE	755.879393240501	0	17	palegreen	Post	NA	0	0	0	0	0	0	0	0	30	30	30	30	30	30	30	30
3310	gm08_159a	40021.4	2008-06-08 06:07:44	40039	17.5999999999985	3.0169674304945	40039.6	0.599999999998545	L	0	FALSE	FALSE	TRUE	755.879393240501	3	17	palegreen	Post	NA	0	0	0	0	0	0	0	0	30	30	30	30	30	30	30	30
3311	gm08_159a	40039.6	2008-06-08 06:08:02	40060	20.4000000000015	3.19342745387221	40060.6	0.599999999998545	L	0	FALSE	FALSE	TRUE	755.879393240501	4	17	palegreen	Post	NA	0	0	0	0	0	0	0	0	30	30	30	30	30	30	30	30
3312	gm08_159a	40060.6	2008-06-08 06:08:23	40086.8	26.2000000000044	3.2451239193953	40087.2	0.399999999994179	L	0	FALSE	FALSE	TRUE	755.879393240501	5	17	palegreen	Post	NA	0	0	0	0	0	0	0	0	30	30	30	30	30	30	30	30
3313	gm08_159a	40087.2	2008-06-08 06:08:50	40110	22.8000000000029	3.4672122505041	40110.4	0.400000000001455	L	0	FALSE	FALSE	TRUE	755.879393240501	4	17	palegreen	Post	NA	0	0	0	0	0	0	0	0	30	30	30	30	30	30	30	30
3314	gm08_159a	40110.4	2008-06-08 06:09:13	40137.8	27.4000000000015	3.33469426372757	40138.2	0.399999999994179	L	0	FALSE	FALSE	TRUE	755.879393240501	4	17	palegreen	Post	NA	0	0	0	0	0	0	0	0	30	30	30	30	30	30	30	30
3315	gm08_159a	40138.2	2008-06-08 06:09:41	40166.8	28.6000000000058	3.27812204691861	40167.2	0.399999999994179	L	0	FALSE	FALSE	TRUE	755.879393240501	4	17	palegreen	Post	NA	0	0	0	0	0	0	0	0	30	30	30	30	30	30	30	30
3316	gm08_159a	40167.2	2008-06-08 06:10:10	40204.2	37	3.50600528340588	40204.8	0.600000000005821	L	0	FALSE	FALSE	TRUE	755.879393240501	7	17	palegreen	Post	NA	0	0	0	0	0	0	0	0	30	30	30	30	30	30	30	30
3317	gm08_159a	40204.8	2008-06-08 06:10:47	40232.8	28	3.06237852827801	40233.2	0.399999999994179	L	0	FALSE	FALSE	TRUE	755.879393240501	5	17	palegreen	Post	NA	0	0	0	0	0	0	0	0	30	30	30	30	30	30	30	30
3318	gm08_159a	40233.2	2008-06-08 06:11:16	40259.6	26.4000000000015	3.06841939945088	40260.2	0.599999999998545	L	0	FALSE	FALSE	TRUE	755.879393240501	4	17	palegreen	Post	NA	0	0	0	0	0	0	0	0	30	30	30	30	30	30	30	30
3319	gm08_159a	40260.2	2008-06-08 06:11:43	40288.4	28.2000000000044	2.82088435426395	40288.8	0.400000000001455	L	0	FALSE	FALSE	TRUE	755.879393240501	5	17	palegreen	Post	NA	0	0	0	0	0	0	0	0	30	30	30	30	30	30	30	30
3320	gm08_159a	40288.8	2008-06-08 06:12:11	40339.4	50.5999999999985	4.32488566256205	40339.6	0.19999999999709	L	0	FALSE	FALSE	TRUE	755.879393240501	10	17	palegreen	Post	NA	0	0	0	0	0	0	0	0	30	30	30	30	30	30	30	30
3321	gm08_159a	40339.6	2008-06-08 06:13:02	40401.4	61.8000000000029	5.59436309162349	40401.8	0.400000000001455	L	0	FALSE	FALSE	TRUE	755.879393240501	4	17	palegreen	Post	NA	0	0	0	0	0	0	0	0	30	30	30	30	30	30	30	30
3322	gm08_159a	40401.8	2008-06-08 06:14:04	40418.4	16.5999999999985	2.19017896335173	40418.8	0.400000000001455	L	0	FALSE	FALSE	TRUE	755.879393240501	1	17	palegreen	Post	NA	0	0	0	0	0	0	0	0	30	30	30	30	30	30	30	30
3323	gm08_159a	40418.8	2008-06-08 06:14:21	40434.4	15.5999999999985	2.17242147416721	40434.6	0.19999999999709	L	0	FALSE	FALSE	TRUE	755.879393240501	0	17	palegreen	Post	NA	0	0	0	0	0	0	0	0	30	30	30	30	30	30	30	30
3324	gm08_159a	40434.6	2008-06-08 06:14:37	40450.4	15.8000000000029	2.61498270222097	40450.8	0.400000000001455	L	0	FALSE	FALSE	TRUE	755.879393240501	1	17	palegreen	Post	NA	0	0	0	0	0	0	0	0	30	30	30	30	30	30	30	30
3325	gm08_159a	40450.8	2008-06-08 06:14:53	40478.2	27.3999999999942	2.79301136322808	40478.4	0.200000000004366	L	0	FALSE	FALSE	TRUE	755.879393240501	2	17	palegreen	Post	NA	0	0	0	0	0	0	0	0	30	30	30	30	30	30	30	30
3326	gm08_159a	40478.4	2008-06-08 06:15:21	40499.2	20.7999999999956	2.8657337655768	40499.4	0.200000000004366	L	0	FALSE	FALSE	TRUE	755.879393240501	0	17	palegreen	Post	NA	0	0	0	0	0	0	0	0	30	30	30	30	30	30	30	30
3327	gm08_159a	40499.4	2008-06-08 06:15:42	40521.8	22.4000000000015	3.85940232193852	40522.2	0.399999999994179	L	0	FALSE	FALSE	TRUE	755.879393240501	2	17	palegreen	Post	NA	0	0	0	0	0	0	0	0	30	30	30	30	30	30	30	30
3328	gm08_159a	40522.2	2008-06-08 06:16:05	40661.4	139.200000000004	31.6794787165341	40661.6	0.19999999999709	L	0	FALSE	FALSE	TRUE	755.879393240501	12	17	palegreen	Post	NA	0	0	0	0	0	0	0	0	30	30	30	30	30	30	30	30
3329	gm08_159a	40661.6	2008-06-08 06:18:24	40685.4	23.8000000000029	2.91229103596797	40685.6	0.19999999999709	L	0	FALSE	FALSE	TRUE	755.879393240501	1	17	palegreen	Post	NA	0	0	0	0	0	0	0	0	30	30	30	30	30	30	30	30
3330	gm08_159a	40685.6	2008-06-08 06:18:48	40715.6	30	3.79886500708492	40715.8	0.200000000004366	L	0	FALSE	FALSE	TRUE	755.879393240501	2	17	palegreen	Post	NA	0	0	0	0	0	0	0	0	30	30	30	30	30	30	30	30
3331	gm08_159a	40715.8	2008-06-08 06:19:18	40741.4	25.5999999999985	2.96490363662971	40742	0.599999999998545	L	0	FALSE	FALSE	TRUE	755.879393240501	1	17	palegreen	Post	NA	0	0	0	0	0	0	0	0	30	30	30	30	30	30	30	30
3332	gm08_159a	40742	2008-06-08 06:19:45	40763.4	21.4000000000015	3.02700889251177	40763.8	0.400000000001455	L	0	FALSE	FALSE	TRUE	755.879393240501	1	17	palegreen	Post	NA	0	0	0	0	0	0	0	0	30	30	30	30	30	30	30	30
3333	gm08_159a	40763.8	2008-06-08 06:20:06	40784.4	20.5999999999985	2.56883625476532	40784.8	0.400000000001455	L	0	FALSE	FALSE	TRUE	755.879393240501	0	17	palegreen	Post	NA	0	0	0	0	0	0	0	0	30	30	30	30	30	30	30	30
3334	gm08_159a	40784.8	2008-06-08 06:20:27	40800.2	15.3999999999942	1.96117793482314	40800.6	0.400000000001455	L	0	FALSE	FALSE	TRUE	755.879393240501	1	17	palegreen	Post	NA	0	0	0	0	0	0	0	0	30	30	30	30	30	30	30	30
3335	gm08_159a	40800.6	2008-06-08 06:20:43	40829.2	28.5999999999985	3.04731297110539	40829.4	0.200000000004366	L	0	FALSE	FALSE	TRUE	755.879393240501	0	17	palegreen	Post	NA	0	0	0	0	0	0	0	0	30	30	30	30	30	30	30	30
3336	gm08_159a	40829.4	2008-06-08 06:21:12	40852.6	23.1999999999971	3.39719610510076	40853	0.400000000001455	L	0	FALSE	FALSE	TRUE	755.879393240501	1	17	palegreen	Post	NA	0	0	0	0	0	0	0	0	30	30	30	30	30	30	30	30
3337	gm08_159a	40853	2008-06-08 06:21:36	40874.4	21.4000000000015	3.26238853801436	40874.6	0.19999999999709	L	0	FALSE	FALSE	TRUE	755.879393240501	0	17	palegreen	Post	NA	0	0	0	0	0	0	0	0	30	30	30	30	30	30	30	30
3338	gm08_159a	40874.6	2008-06-08 06:21:57	40900.6	26	3.25376794350139	40900.8	0.200000000004366	L	0	FALSE	FALSE	TRUE	755.879393240501	2	17	palegreen	Post	NA	0	0	0	0	0	0	0	0	30	30	30	30	30	30	30	30
3339	gm08_159a	40900.8	2008-06-08 06:22:23	41028.4	127.599999999999	15.6720597783837	41028.8	0.400000000001455	L	0	FALSE	FALSE	TRUE	755.879393240501	7	17	palegreen	Post	NA	0	0	0	0	0	0	0	0	30	30	30	30	30	30	30	30
3340	gm08_159a	41028.8	2008-06-08 06:24:31	41045.6	16.7999999999956	2.03641641935211	41046	0.400000000001455	L	0	FALSE	FALSE	TRUE	755.879393240501	0	17	palegreen	Post	NA	0	0	0	0	0	0	0	0	30	30	30	30	30	30	30	30
3341	gm08_159a	41046	2008-06-08 06:24:49	41064.2	18.1999999999971	2.47284673242411	41064.6	0.400000000001455	L	0	FALSE	FALSE	TRUE	755.879393240501	1	17	palegreen	Post	NA	0	0	0	0	0	0	0	0	30	30	30	30	30	30	30	30
3342	gm08_159a	41064.6	2008-06-08 06:25:07	41095.6	31	2.57936453623073	41095.8	0.200000000004366	L	0	FALSE	FALSE	TRUE	755.879393240501	0	17	palegreen	Post	NA	0	0	0	0	0	0	0	0	30	30	30	30	30	30	30	30
3343	gm08_159a	41095.8	2008-06-08 06:25:38	41131.4	35.5999999999985	3.74951184646463	41131.8	0.400000000001455	L	0	FALSE	FALSE	TRUE	755.879393240501	1	17	palegreen	Post	NA	0	0	0	0	0	0	0	0	30	30	30	30	30	30	30	30
3344	gm08_159a	41131.8	2008-06-08 06:26:14	41173	41.1999999999971	3.6786703325798	41173.2	0.19999999999709	L	0	FALSE	FALSE	TRUE	755.879393240501	7	17	palegreen	Post	NA	0	0	0	0	0	0	0	0	30	30	30	30	30	30	30	30
3345	gm08_159a	41173.2	2008-06-08 06:26:56	41194.8	21.6000000000058	2.93506449819001	41195.2	0.399999999994179	L	0	FALSE	FALSE	TRUE	755.879393240501	5	17	palegreen	Post	NA	0	0	0	0	0	0	0	0	30	30	30	30	30	30	30	30
3346	gm08_159a	41195.2	2008-06-08 06:27:18	41251.8	56.6000000000058	7.27014698718061	41252	0.19999999999709	L	0	FALSE	FALSE	TRUE	755.879393240501	1	17	palegreen	Post	NA	0	0	0	0	0	0	0	0	30	30	30	30	30	30	30	30
3347	gm08_159a	41252	2008-06-08 06:28:15	41278.4	26.4000000000015	3.71435496047937	41279	0.599999999998545	L	0	FALSE	FALSE	TRUE	755.879393240501	2	17	palegreen	Post	NA	0	0	0	0	0	0	0	0	30	30	30	30	30	30	30	30
3348	gm08_159a	41279	2008-06-08 06:28:42	41295.6	16.5999999999985	1.78617513400822	41296	0.400000000001455	L	0	FALSE	FALSE	TRUE	755.879393240501	0	17	palegreen	Post	NA	0	0	0	0	0	0	0	0	30	30	30	30	30	30	30	30
3349	gm08_159a	41296	2008-06-08 06:28:59	41309.6	13.5999999999985	1.63397849650013	41310	0.400000000001455	L	0	FALSE	FALSE	TRUE	755.879393240501	1	17	palegreen	Post	NA	0	0	0	0	0	0	0	0	30	30	30	30	30	30	30	30
3350	gm08_159a	41310	2008-06-08 06:29:13	41337.6	27.5999999999985	3.80659894824413	41337.8	0.200000000004366	L	0	FALSE	FALSE	TRUE	755.879393240501	1	17	palegreen	Post	NA	0	0	0	0	0	0	0	0	30	30	30	30	30	30	30	30
3351	gm08_159a	41337.8	2008-06-08 06:29:40	41365.4	27.5999999999985	5.07477996333065	41366	0.599999999998545	L	0	FALSE	FALSE	TRUE	755.879393240501	2	17	palegreen	Post	NA	0	0	0	0	0	0	0	0	30	30	30	30	30	30	30	30
3352	gm08_159a	41366	2008-06-08 06:30:09	41385.4	19.4000000000015	2.06536059485722	41386.2	0.799999999995634	L	0	FALSE	FALSE	TRUE	755.879393240501	2	17	palegreen	Post	NA	0	0	0	0	0	0	0	0	30	30	30	30	30	30	30	30
3353	gm08_159a	41386.2	2008-06-08 06:30:29	41420	33.8000000000029	3.33782905596481	41420.4	0.400000000001455	L	0	FALSE	FALSE	TRUE	755.879393240501	1	17	palegreen	Post	NA	0	0	0	0	0	0	0	0	30	30	30	30	30	30	30	30
3354	gm08_159a	41420.4	2008-06-08 06:31:03	41450.8	30.4000000000015	2.78546622519019	41451	0.19999999999709	L	0	FALSE	FALSE	TRUE	755.879393240501	1	17	palegreen	Post	NA	0	0	0	0	0	0	0	0	30	30	30	30	30	30	30	30
3355	gm08_159a	41451	2008-06-08 06:31:34	41479.6	28.5999999999985	3.91173471762393	41480	0.400000000001455	L	0	FALSE	FALSE	TRUE	755.879393240501	0	17	palegreen	Post	NA	0	0	0	0	0	0	0	0	30	30	30	30	30	30	30	30
3356	gm08_159a	41480	2008-06-08 06:32:03	41505.6	25.5999999999985	3.13712329366355	41505.8	0.200000000004366	L	0	FALSE	FALSE	TRUE	755.879393240501	1	17	palegreen	Post	NA	0	0	0	0	0	0	0	0	30	30	30	30	30	30	30	30
3357	gm08_159a	41505.8	2008-06-08 06:32:28	41526	20.1999999999971	2.7680516788953	41526.4	0.400000000001455	L	0	FALSE	FALSE	TRUE	755.879393240501	1	17	palegreen	Post	NA	0	0	0	0	0	0	0	0	30	30	30	30	30	30	30	30
3358	gm08_159a	41526.4	2008-06-08 06:32:49	41551.6	25.1999999999971	3.0264716692196	41552	0.400000000001455	L	0	FALSE	FALSE	TRUE	755.879393240501	2	17	palegreen	Post	NA	0	0	0	0	0	0	0	0	30	30	30	30	30	30	30	30
3359	gm08_159a	41552	2008-06-08 06:33:15	41577.6	25.5999999999985	3.73081734240402	41578	0.400000000001455	L	0	FALSE	FALSE	TRUE	755.879393240501	0	17	palegreen	Post	NA	0	0	0	0	0	0	0	0	30	30	30	30	30	30	30	30
3360	gm08_159a	41578	2008-06-08 06:33:41	41609.6	31.5999999999985	5.01773919346642	41609.8	0.200000000004366	L	0	FALSE	FALSE	TRUE	755.879393240501	0	17	palegreen	Post	NA	0	0	0	0	0	0	0	0	30	30	30	30	30	30	30	30
3361	gm08_159a	41609.8	2008-06-08 06:34:12	41640.4	30.5999999999985	3.68985625066906	41640.8	0.400000000001455	L	0	FALSE	FALSE	TRUE	755.879393240501	2	17	palegreen	Post	NA	0	0	0	0	0	0	0	0	30	30	30	30	30	30	30	30
3362	gm08_159a	41640.8	2008-06-08 06:34:43	41658.6	17.7999999999956	2.16433927405824	41658.8	0.200000000004366	L	0	FALSE	FALSE	TRUE	755.879393240501	0	17	palegreen	Post	NA	0	0	0	0	0	0	0	0	30	30	30	30	30	30	30	30
3363	gm08_159a	41658.8	2008-06-08 06:35:01	41685.6	26.7999999999956	3.02539227643735	41685.8	0.200000000004366	L	0	FALSE	FALSE	TRUE	755.879393240501	1	17	palegreen	Post	NA	0	0	0	0	0	0	0	0	30	30	30	30	30	30	30	30
3364	gm08_159a	41685.8	2008-06-08 06:35:28	41707.2	21.3999999999942	2.43427755280027	41708	0.80000000000291	L	0	FALSE	FALSE	TRUE	755.879393240501	1	17	palegreen	Post	NA	0	0	0	0	0	0	0	0	30	30	30	30	30	30	30	30
3365	gm08_159a	41708	2008-06-08 06:35:51	41762.2	54.1999999999971	8.63603345161828	41762.4	0.200000000004366	L	0	FALSE	FALSE	TRUE	755.879393240501	2	17	palegreen	Post	NA	0	0	0	0	0	0	0	0	30	30	30	30	30	30	30	30
3366	gm08_159a	41762.4	2008-06-08 06:36:45	41807	44.5999999999985	3.96761399437322	41807.4	0.400000000001455	L	0	FALSE	FALSE	TRUE	755.879393240501	2	17	palegreen	Post	NA	0	0	0	0	0	0	0	0	30	30	30	30	30	30	30	30
3367	gm08_159a	41807.4	2008-06-08 06:37:30	41828.2	20.7999999999956	1.92814879896117	41828.8	0.600000000005821	L	0	FALSE	FALSE	TRUE	755.879393240501	0	17	palegreen	Post	NA	0	0	0	0	0	0	0	0	30	30	30	30	30	30	30	30
3368	gm08_159a	41828.8	2008-06-08 06:37:51	41871.4	42.5999999999985	3.77824670589261	41871.8	0.400000000001455	L	0	FALSE	FALSE	TRUE	755.879393240501	6	17	palegreen	Post	NA	0	0	0	0	0	0	0	0	30	30	30	30	30	30	30	30
3369	gm08_159a	41871.8	2008-06-08 06:38:34	41900.6	28.7999999999956	3.56423202148261	41901	0.400000000001455	L	0	FALSE	FALSE	TRUE	755.879393240501	4	17	palegreen	Post	NA	0	0	0	0	0	0	0	0	30	30	30	30	30	30	30	30
3370	gm08_159a	41901	2008-06-08 06:39:04	41931.2	30.1999999999971	3.20217950583781	41931.6	0.400000000001455	L	0	FALSE	FALSE	TRUE	755.879393240501	4	17	palegreen	Post	NA	0	0	0	0	0	0	0	0	30	30	30	30	30	30	30	30
3371	gm08_159a	41931.6	2008-06-08 06:39:34	41966.4	34.8000000000029	3.57687721832268	41966.8	0.400000000001455	L	0	FALSE	FALSE	TRUE	755.879393240501	4	17	palegreen	Post	NA	0	0	0	0	0	0	0	0	30	30	30	30	30	30	30	30
3372	gm08_159a	41966.8	2008-06-08 06:40:09	41996	29.1999999999971	3.73613889062367	41996.4	0.400000000001455	L	0	FALSE	FALSE	TRUE	755.879393240501	3	17	palegreen	Post	NA	0	0	0	0	0	0	0	0	30	30	30	30	30	30	30	30
3373	gm08_159a	41996.4	2008-06-08 06:40:39	42023.4	27	3.03939670199638	42024	0.599999999998545	L	0	FALSE	FALSE	TRUE	755.879393240501	2	17	palegreen	Post	NA	0	0	0	0	0	0	0	0	30	30	30	30	30	30	30	30
3374	gm08_159a	42024	2008-06-08 06:41:07	42056	32	3.88528831270576	42056.4	0.400000000001455	L	0	FALSE	FALSE	TRUE	755.879393240501	3	17	palegreen	Post	NA	0	0	0	0	0	0	0	0	30	30	30	30	30	30	30	30
3375	gm08_159a	42056.4	2008-06-08 06:41:39	42086.6	30.1999999999971	3.52158834678359	42087.2	0.599999999998545	L	0	FALSE	FALSE	TRUE	755.879393240501	3	17	palegreen	Post	NA	0	0	0	0	0	0	0	0	30	30	30	30	30	30	30	30
3376	gm08_159a	42087.2	2008-06-08 06:42:10	42118.4	31.2000000000044	3.78898781219615	42118.8	0.400000000001455	L	0	FALSE	FALSE	TRUE	755.879393240501	2	17	palegreen	Post	NA	0	0	0	0	0	0	0	0	30	30	30	30	30	30	30	30
3377	gm08_159a	42118.8	2008-06-08 06:42:41	42159	40.1999999999971	5.12727883045165	42159.2	0.19999999999709	L	0	FALSE	FALSE	TRUE	755.879393240501	2	17	palegreen	Post	NA	0	0	0	0	0	0	0	0	30	30	30	30	30	30	30	30
3378	gm08_159a	42159.2	2008-06-08 06:43:22	42184.6	25.4000000000015	3.35323163759845	42192.6	8	L	0	FALSE	FALSE	TRUE	755.879393240501	1	17	palegreen	Post	NA	0	0	0	0	0	0	0	0	30	30	30	30	30	30	30	30
3379	gm08_159a	42192.6	2008-06-08 06:43:55	42197	4.40000000000146	0.597494704120819	42197.6	0.599999999998545	L	0	FALSE	FALSE	TRUE	755.879393240501	1	17	palegreen	Post	NA	0	0	0	0	0	0	0	0	30	30	30	30	30	30	30	30
3380	gm08_159a	42197.6	2008-06-08 06:44:00	42230.2	32.5999999999985	3.80706193744457	42230.8	0.600000000005821	L	0	FALSE	FALSE	TRUE	755.879393240501	2	17	palegreen	Post	NA	0	0	0	0	0	0	0	0	30	30	30	30	30	30	30	30
3381	gm08_159a	42230.8	2008-06-08 06:44:33	42290.2	59.3999999999942	5.18596402649333	42290.6	0.400000000001455	L	0	FALSE	FALSE	TRUE	755.879393240501	6	17	palegreen	Post	NA	0	0	0	0	0	0	0	0	30	30	30	30	30	30	30	30
3382	gm08_159a	42290.6	2008-06-08 06:45:33	42350.2	59.5999999999985	5.84520767881666	42350.6	0.400000000001455	L	0	FALSE	FALSE	TRUE	755.879393240501	5	17	palegreen	Post	NA	0	0	0	0	0	0	0	0	30	30	30	30	30	30	30	30
3383	gm08_159a	42350.6	2008-06-08 06:46:33	42404.4	53.8000000000029	4.84821635976166	42405	0.599999999998545	L	0	FALSE	FALSE	TRUE	755.879393240501	5	17	palegreen	Post	NA	0	0	0	0	0	0	0	0	30	30	30	30	30	30	30	30
3384	gm08_159a	42405	2008-06-08 06:47:28	42457.2	52.1999999999971	4.53944345748358	42457.8	0.600000000005821	L	0	FALSE	FALSE	TRUE	755.879393240501	6	17	palegreen	Post	NA	0	0	0	0	0	0	0	0	30	30	30	30	30	30	30	30
3385	gm08_159a	42457.8	2008-06-08 06:48:20	42498.4	40.5999999999985	4.07124997273127	42498.8	0.400000000001455	L	0	FALSE	FALSE	TRUE	755.879393240501	5	17	palegreen	Post	NA	0	0	0	0	0	0	0	0	30	30	30	30	30	30	30	30
3386	gm08_159a	42498.8	2008-06-08 06:49:01	42527.4	28.5999999999985	3.73328131953101	42527.8	0.400000000001455	L	0	FALSE	FALSE	TRUE	755.879393240501	3	17	palegreen	Post	NA	0	0	0	0	0	0	0	0	30	30	30	30	30	30	30	30
3387	gm08_159a	42527.8	2008-06-08 06:49:30	42578.2	50.3999999999942	3.46801253231122	42578.8	0.600000000005821	L	0	FALSE	FALSE	TRUE	755.879393240501	6	17	palegreen	Post	NA	0	0	0	0	0	0	0	0	30	30	30	30	30	30	30	30
3388	gm08_159a	42578.8	2008-06-08 06:50:21	42602.2	23.3999999999942	3.14523882319189	42602.6	0.400000000001455	L	0	FALSE	FALSE	TRUE	755.879393240501	3	17	palegreen	Post	NA	0	0	0	0	0	0	0	0	30	30	30	30	30	30	30	30
3389	gm08_159a	42602.6	2008-06-08 06:50:45	42628	25.4000000000015	3.66569029246527	42628.2	0.19999999999709	L	0	FALSE	FALSE	TRUE	755.879393240501	1	17	palegreen	Post	NA	0	0	0	0	0	0	0	0	30	30	30	30	30	30	30	30
3390	gm08_159a	42628.2	2008-06-08 06:51:11	42664.6	36.4000000000015	4.41544064158479	42664.8	0.200000000004366	L	0	FALSE	FALSE	TRUE	755.879393240501	1	17	palegreen	Post	NA	0	0	0	0	0	0	0	0	30	30	30	30	30	30	30	30
3391	gm08_159a	42664.8	2008-06-08 06:51:47	42688.6	23.7999999999956	2.35401349507631	42688.8	0.200000000004366	L	0	FALSE	FALSE	TRUE	755.879393240501	0	17	palegreen	Post	NA	0	0	0	0	0	0	0	0	30	30	30	30	30	30	30	30
3392	gm08_159a	42688.8	2008-06-08 06:52:11	42714.2	25.3999999999942	3.88939675980326	42714.6	0.400000000001455	L	0	FALSE	FALSE	TRUE	755.879393240501	1	17	palegreen	Post	NA	0	0	0	0	0	0	0	0	30	30	30	30	30	30	30	30
3393	gm08_159a	42714.6	2008-06-08 06:52:37	42728.8	14.2000000000044	1.6247214091152	42729.2	0.399999999994179	L	0	FALSE	FALSE	TRUE	755.879393240501	0	17	palegreen	Post	NA	0	0	0	0	0	0	0	0	30	30	30	30	30	30	30	30
3394	gm08_159a	42729.2	2008-06-08 06:52:52	42763.2	34	4.04106055517548	42763.4	0.200000000004366	L	0	FALSE	FALSE	TRUE	755.879393240501	1	17	palegreen	Post	NA	0	0	0	0	0	0	0	0	30	30	30	30	30	30	30	30
3395	gm08_159a	42763.4	2008-06-08 06:53:26	42801.2	37.7999999999956	5.06935555819046	42801.8	0.600000000005821	L	0	FALSE	FALSE	TRUE	755.879393240501	0	17	palegreen	Post	NA	0	0	0	0	0	0	0	0	30	30	30	30	30	30	30	30
3396	gm08_159a	42801.8	2008-06-08 06:54:04	42858.4	56.5999999999985	6.92760121401495	42858.8	0.400000000001455	L	0	FALSE	FALSE	TRUE	755.879393240501	1	17	palegreen	Post	NA	0	0	0	0	0	0	0	0	30	30	30	30	30	30	30	30
3397	gm08_159a	42858.8	2008-06-08 06:55:01	42884.4	25.5999999999985	3.22650303809586	42885	0.599999999998545	L	0	FALSE	FALSE	TRUE	755.879393240501	1	17	palegreen	Post	NA	0	0	0	0	0	0	0	0	30	30	30	30	30	30	30	30
3398	gm08_159a	42885	2008-06-08 06:55:28	42907.2	22.1999999999971	2.62113230186247	42907.6	0.400000000001455	L	0	FALSE	FALSE	TRUE	755.879393240501	2	17	palegreen	Post	NA	0	0	0	0	0	0	0	0	30	30	30	30	30	30	30	30
3399	gm08_159a	42907.6	2008-06-08 06:55:50	42947.2	39.5999999999985	4.55016497822166	42947.6	0.400000000001455	L	0	FALSE	FALSE	TRUE	755.879393240501	3	17	palegreen	Post	NA	0	0	0	0	0	0	0	0	30	30	30	30	30	30	30	30
3400	gm08_159a	42947.6	2008-06-08 06:56:30	42977	29.4000000000015	3.20091313825164	42977.4	0.400000000001455	L	0	FALSE	FALSE	TRUE	755.879393240501	1	17	palegreen	Post	NA	0	0	0	0	0	0	0	0	30	30	30	30	30	30	30	30
3401	gm08_159a	42977.4	2008-06-08 06:57:00	43011.8	34.4000000000015	4.45434302136755	43012.4	0.599999999998545	L	0	FALSE	FALSE	TRUE	755.879393240501	1	17	palegreen	Post	NA	0	0	0	0	0	0	0	0	30	30	30	30	30	30	30	30
3402	gm08_159a	43012.4	2008-06-08 06:57:35	43044.4	32	5.00641238604176	43044.8	0.400000000001455	L	0	FALSE	FALSE	TRUE	755.879393240501	1	17	palegreen	Post	NA	0	0	0	0	0	0	0	0	30	30	30	30	30	30	30	30
3403	gm08_159a	43044.8	2008-06-08 06:58:07	43067.2	22.3999999999942	3.69169965225585	43067.6	0.400000000001455	L	0	FALSE	FALSE	TRUE	755.879393240501	1	17	palegreen	Post	NA	0	0	0	0	0	0	0	0	30	30	30	30	30	30	30	30
3404	gm08_159a	43067.6	2008-06-08 06:58:30	43119.4	51.8000000000029	7.44909521235561	43119.6	0.19999999999709	L	0	FALSE	FALSE	TRUE	755.879393240501	3	17	palegreen	Post	NA	0	0	0	0	0	0	0	0	30	30	30	30	30	30	30	30
3405	gm08_159a	43119.6	2008-06-08 06:59:22	43171.8	52.2000000000044	9.44407830944259	43172	0.19999999999709	L	0	FALSE	FALSE	TRUE	755.879393240501	3	17	palegreen	Post	NA	0	0	0	0	0	0	0	0	30	30	30	30	30	30	30	30
3519	gm09_137b	5456	2009-05-17 14:40:17	5476.6	20.6000000000004	4.08807599304828	5476.8	0.199999999999818	MC	1	FALSE	TRUE	FALSE	617.855766652629	1	16	orange	Baseline	NA	0	0	0	0	0	0	0	0	30	30	30	30	30	30	30	30
3520	gm09_137b	5476.8	2009-05-17 14:40:37	5495.4	18.5999999999995	5.24297983727151	5495.8	0.400000000000546	MC	1	FALSE	TRUE	FALSE	617.855766652629	1	16	orange	Baseline	NA	0	0	0	0	0	0	0	0	30	30	30	30	30	30	30	30
3521	gm09_137b	5495.8	2009-05-17 14:40:56	5692.6	196.8	19.5674022691818	5693	0.399999999999636	MC	1	FALSE	TRUE	FALSE	617.855766652629	8	16	orange	Baseline	NA	0	0	0	0	0	0	0	0	30	30	30	30	30	30	30	30
3522	gm09_137b	5693	2009-05-17 14:44:14	5706.4	13.3999999999996	2.31058215063346	5706.8	0.400000000000546	MC	1	FALSE	TRUE	FALSE	617.855766652629	1	16	orange	Baseline	NA	0	0	0	0	0	0	0	0	30	30	30	30	30	30	30	30
3523	gm09_137b	5706.8	2009-05-17 14:44:27	5718	11.1999999999998	2.08663773900578	5718.4	0.399999999999636	MC	1	FALSE	TRUE	FALSE	617.855766652629	0	16	orange	Baseline	NA	0	0	0	0	0	0	0	0	30	30	30	30	30	30	30	30
3524	gm09_137b	5718.4	2009-05-17 14:44:39	5731.6	13.2000000000007	2.76643476415905	5732	0.399999999999636	MC	1	FALSE	TRUE	FALSE	617.855766652629	0	16	orange	Baseline	NA	0	0	0	0	0	0	0	0	30	30	30	30	30	30	30	30
3525	gm09_137b	5732	2009-05-17 14:44:53	5743.6	11.6000000000004	2.51741038083901	5743.8	0.199999999999818	MC	1	FALSE	TRUE	FALSE	617.855766652629	1	16	orange	Baseline	NA	0	0	0	0	0	0	0	0	30	30	30	30	30	30	30	30
3526	gm09_137b	5743.8	2009-05-17 14:45:04	5761.2	17.3999999999996	3.34851089157943	5761.4	0.199999999999818	MC	1	FALSE	TRUE	FALSE	617.855766652629	2	16	orange	Baseline	NA	0	0	0	0	0	0	0	0	30	30	30	30	30	30	30	30
3527	gm09_137b	5761.4	2009-05-17 14:45:22	5783.2	21.8000000000002	5.04118861374578	5783.4	0.199999999999818	MC	1	FALSE	TRUE	FALSE	617.855766652629	4	16	orange	Baseline	NA	0	0	0	0	0	0	0	0	30	30	30	30	30	30	30	30
3528	gm09_137b	5783.4	2009-05-17 14:45:44	5995	211.6	21.986011111672	5995.2	0.199999999999818	MC	1	FALSE	TRUE	FALSE	617.855766652629	21	16	orange	Baseline	NA	0	0	0	0	0	0	0	0	30	30	30	30	30	30	30	30
3529	gm09_137b	5995.2	2009-05-17 14:49:16	6003.8	8.60000000000036	1.45448798363368	6004.2	0.399999999999636	MC	1	FALSE	TRUE	FALSE	617.855766652629	1	16	orange	Baseline	NA	0	0	0	0	0	0	0	0	30	30	30	30	30	30	30	30
3530	gm09_137b	6004.2	2009-05-17 14:49:25	6013.4	9.19999999999982	1.7402967356507	6013.6	0.200000000000728	MC	1	FALSE	TRUE	FALSE	617.855766652629	0	16	orange	Baseline	NA	0	0	0	0	0	0	0	0	30	30	30	30	30	30	30	30
3531	gm09_137b	6013.6	2009-05-17 14:49:34	6024.6	11	2.22038701832172	6025	0.399999999999636	MC	1	FALSE	TRUE	FALSE	617.855766652629	1	16	orange	Baseline	NA	0	0	0	0	0	0	0	0	30	30	30	30	30	30	30	30
3532	gm09_137b	6025	2009-05-17 14:49:46	6036.2	11.1999999999998	2.20109751296217	6036.4	0.199999999999818	MC	1	FALSE	TRUE	FALSE	617.855766652629	0	16	orange	Baseline	NA	0	0	0	0	0	0	0	0	30	30	30	30	30	30	30	30
3533	gm09_137b	6036.4	2009-05-17 14:49:57	6049	12.6000000000004	2.98983498935774	6049.2	0.199999999999818	MC	1	FALSE	TRUE	FALSE	617.855766652629	1	16	orange	Baseline	NA	0	0	0	0	0	0	0	0	30	30	30	30	30	30	30	30
3534	gm09_137b	6049.2	2009-05-17 14:50:10	6129	79.8000000000002	17.7914248604158	6129.2	0.199999999999818	MC	1	FALSE	TRUE	FALSE	617.855766652629	1	16	orange	Baseline	NA	0	0	0	0	0	0	0	0	30	30	30	30	30	30	30	30
3535	gm09_137b	6129.2	2009-05-17 14:51:30	6315.6	186.400000000001	16.3984940816163	6315.8	0.199999999999818	MC	1	FALSE	TRUE	FALSE	617.855766652629	21	16	orange	Baseline	NA	0	0	0	0	0	0	0	0	30	30	30	30	30	30	30	30
3536	gm09_137b	6315.8	2009-05-17 14:54:36	6328.6	12.8000000000002	2.80786192617768	6329	0.399999999999636	MC	1	FALSE	TRUE	FALSE	617.855766652629	0	16	orange	Baseline	NA	0	0	0	0	0	0	0	0	30	30	30	30	30	30	30	30
3537	gm09_137b	6329	2009-05-17 14:54:50	6339.2	10.1999999999998	2.25198700057077	6339.4	0.199999999999818	MC	1	FALSE	TRUE	FALSE	617.855766652629	0	16	orange	Baseline	NA	0	0	0	0	0	0	0	0	30	30	30	30	30	30	30	30
3538	gm09_137b	6339.4	2009-05-17 14:55:00	6350.8	11.4000000000005	2.40297114368701	6351.2	0.399999999999636	MC	1	FALSE	TRUE	FALSE	617.855766652629	0	16	orange	Baseline	NA	0	0	0	0	0	0	0	0	30	30	30	30	30	30	30	30
3539	gm09_137b	6351.2	2009-05-17 14:55:12	6368.6	17.4000000000005	3.96989070819621	6368.8	0.199999999999818	MC	1	FALSE	TRUE	FALSE	617.855766652629	2	16	orange	Baseline	NA	0	0	0	0	0	0	0	0	30	30	30	30	30	30	30	30
3540	gm09_137b	6368.8	2009-05-17 14:55:29	6511.2	142.4	14.8309520622938	6511.4	0.199999999999818	MC	1	FALSE	TRUE	FALSE	617.855766652629	21	16	orange	Baseline	NA	0	0	0	0	0	0	0	0	30	30	30	30	30	30	30	30
3541	gm09_137b	6511.4	2009-05-17 14:57:52	6521	9.60000000000036	1.89880876514304	6521.2	0.199999999999818	MC	1	FALSE	TRUE	FALSE	617.855766652629	1	16	orange	Baseline	NA	0	0	0	0	0	0	0	0	30	30	30	30	30	30	30	30
3542	gm09_137b	6521.2	2009-05-17 14:58:02	6533.4	12.1999999999998	2.63880647659543	6533.6	0.200000000000728	MC	1	FALSE	TRUE	FALSE	617.855766652629	2	16	orange	Baseline	NA	0	0	0	0	0	0	0	0	30	30	30	30	30	30	30	30
3543	gm09_137b	6533.6	2009-05-17 14:58:14	6672	138.4	16.3109586887505	6672.2	0.199999999999818	MC	1	FALSE	TRUE	FALSE	617.855766652629	12	16	orange	Baseline	NA	0	0	0	0	0	0	0	0	30	30	30	30	30	30	30	30
3544	gm09_137b	6672.2	2009-05-17 15:00:33	6685.8	13.6000000000004	2.55449490860246	6686	0.199999999999818	MC	1	FALSE	TRUE	FALSE	617.855766652629	0	16	orange	Baseline	NA	0	0	0	0	0	0	0	0	30	30	30	30	30	30	30	30
3545	gm09_137b	6686	2009-05-17 15:00:47	6696.6	10.6000000000004	2.06089401139315	6696.8	0.199999999999818	MC	1	FALSE	TRUE	FALSE	617.855766652629	1	16	orange	Baseline	NA	0	0	0	0	0	0	0	0	30	30	30	30	30	30	30	30
3546	gm09_137b	6696.8	2009-05-17 15:00:57	6710.6	13.8000000000002	3.00663071736249	6710.8	0.199999999999818	MC	1	FALSE	TRUE	FALSE	617.855766652629	2	16	orange	Baseline	NA	0	0	0	0	0	0	0	0	30	30	30	30	30	30	30	30
3547	gm09_137b	6710.8	2009-05-17 15:01:11	6723.2	12.3999999999996	2.54116556110915	6723.4	0.199999999999818	MC	1	FALSE	TRUE	FALSE	617.855766652629	0	16	orange	Baseline	NA	0	0	0	0	0	0	0	0	30	30	30	30	30	30	30	30
3548	gm09_137b	6723.4	2009-05-17 15:01:24	6739.2	15.8000000000002	3.39834993262747	6739.4	0.199999999999818	MC	1	FALSE	TRUE	FALSE	617.855766652629	0	16	orange	Baseline	NA	0	0	0	0	0	0	0	0	30	30	30	30	30	30	30	30
3549	gm09_137b	6739.4	2009-05-17 15:01:40	6891.2	151.8	20.6679167309086	6891.4	0.199999999999818	MC	1	FALSE	TRUE	FALSE	617.855766652629	15	16	orange	Baseline	NA	0	0	0	0	0	0	0	0	30	30	30	30	30	30	30	30
3550	gm09_137b	6891.4	2009-05-17 15:04:12	6910	18.6000000000004	5.61303274764838	6910.2	0.199999999999818	MC	1	FALSE	TRUE	FALSE	617.855766652629	1	16	orange	Baseline	NA	0	0	0	0	0	0	0	0	30	30	30	30	30	30	30	30
3551	gm09_137b	6910.2	2009-05-17 15:04:31	6922.2	12	2.37106481887873	6922.4	0.199999999999818	MC	1	FALSE	TRUE	FALSE	617.855766652629	0	16	orange	Baseline	NA	0	0	0	0	0	0	0	0	30	30	30	30	30	30	30	30
3552	gm09_137b	6922.4	2009-05-17 15:04:43	6936.4	14	2.79699001691695	6936.8	0.400000000000546	MC	1	FALSE	TRUE	FALSE	617.855766652629	1	16	orange	Baseline	NA	0	0	0	0	0	0	0	0	30	30	30	30	30	30	30	30
3553	gm09_137b	6936.8	2009-05-17 15:04:57	6953.2	16.3999999999996	3.3008362980097	6953.4	0.199999999999818	MC	1	FALSE	TRUE	FALSE	617.855766652629	0	16	orange	Baseline	NA	0	0	0	0	0	0	0	0	30	30	30	30	30	30	30	30
3554	gm09_137b	6953.4	2009-05-17 15:05:14	7103	149.6	16.9639892769805	7103.2	0.199999999999818	MC	1	FALSE	TRUE	FALSE	617.855766652629	15	16	orange	Baseline	NA	0	0	0	0	0	0	0	0	30	30	30	30	30	30	30	30
3555	gm09_137b	7103.2	2009-05-17 15:07:44	7117.2	14	3.91258935041189	7117.4	0.199999999999818	MC	1	FALSE	TRUE	FALSE	617.855766652629	0	16	orange	Baseline	NA	0	0	0	0	0	0	0	0	30	30	30	30	30	30	30	30
3556	gm09_137b	7117.4	2009-05-17 15:07:58	7133.6	16.2000000000007	4.03041713676662	7133.8	0.199999999999818	MC	1	FALSE	TRUE	FALSE	617.855766652629	1	16	orange	Baseline	NA	0	0	0	0	0	0	0	0	30	30	30	30	30	30	30	30
3557	gm09_137b	7133.8	2009-05-17 15:08:14	7295.8	162	15.3353984630706	7296	0.199999999999818	MC	1	FALSE	TRUE	FALSE	617.855766652629	13	16	orange	Baseline	NA	0	0	0	0	0	0	0	0	30	30	30	30	30	30	30	30
3558	gm09_137b	7296	2009-05-17 15:10:57	7307.2	11.1999999999998	2.46419895126209	7307.4	0.199999999999818	MC	1	FALSE	TRUE	FALSE	617.855766652629	1	16	orange	Baseline	NA	0	0	0	0	0	0	0	0	30	30	30	30	30	30	30	30
3559	gm09_137b	7307.4	2009-05-17 15:11:08	7325.4	18	4.54113994198446	7325.6	0.200000000000728	MC	1	FALSE	TRUE	FALSE	617.855766652629	1	16	orange	Baseline	NA	0	0	0	0	0	0	0	0	30	30	30	30	30	30	30	30
3560	gm09_137b	7325.6	2009-05-17 15:11:26	7405.2	79.5999999999995	13.6003818951381	7405.4	0.199999999999818	MC	1	FALSE	TRUE	FALSE	617.855766652629	5	16	orange	Baseline	NA	0	0	0	0	0	0	0	0	30	30	30	30	30	30	30	30
3561	gm09_137b	7405.4	2009-05-17 15:12:46	7416.2	10.8000000000002	2.35668276931491	7416.6	0.400000000000546	MC	1	FALSE	TRUE	FALSE	617.855766652629	0	16	orange	Baseline	NA	0	0	0	0	0	0	0	0	30	30	30	30	30	30	30	30
3562	gm09_137b	7416.6	2009-05-17 15:12:57	7428.4	11.7999999999993	2.36832438233593	7428.8	0.400000000000546	MC	1	FALSE	TRUE	FALSE	617.855766652629	0	16	orange	Baseline	NA	0	0	0	0	0	0	0	0	30	30	30	30	30	30	30	30
3563	gm09_137b	7428.8	2009-05-17 15:13:09	7438	9.19999999999982	1.53371263553014	7438.6	0.600000000000364	MC	1	FALSE	TRUE	FALSE	617.855766652629	0	16	orange	Baseline	NA	0	0	0	0	0	0	0	0	30	30	30	30	30	30	30	30
3564	gm09_137b	7438.6	2009-05-17 15:13:19	7449.2	10.5999999999995	2.0453056837867	7449.6	0.400000000000546	MC	1	FALSE	TRUE	FALSE	617.855766652629	1	16	orange	Baseline	NA	0	0	0	0	0	0	0	0	30	30	30	30	30	30	30	30
3565	gm09_137b	7449.6	2009-05-17 15:13:30	7462	12.3999999999996	2.54277356797792	7462.2	0.199999999999818	MC	1	FALSE	TRUE	FALSE	617.855766652629	2	16	orange	Baseline	NA	0	0	0	0	0	0	0	0	30	30	30	30	30	30	30	30
3566	gm09_137b	7462.2	2009-05-17 15:13:43	7674.6	212.400000000001	20.5230183795345	7674.8	0.199999999999818	MC	1	FALSE	TRUE	FALSE	617.855766652629	28	16	orange	Baseline	NA	0	0	0	0	0	0	0	0	30	30	30	30	30	30	30	30
3567	gm09_137b	7674.8	2009-05-17 15:17:15	7682.6	7.80000000000018	1.39889908200285	7683	0.399999999999636	MC	1	FALSE	TRUE	FALSE	617.855766652629	1	16	orange	Baseline	NA	0	0	0	0	0	0	0	0	30	30	30	30	30	30	30	30
3568	gm09_137b	7683	2009-05-17 15:17:24	7691.8	8.80000000000018	1.88427150366382	7692	0.199999999999818	MC	1	FALSE	TRUE	FALSE	617.855766652629	1	16	orange	Baseline	NA	0	0	0	0	0	0	0	0	30	30	30	30	30	30	30	30
3569	gm09_137b	7692	2009-05-17 15:17:33	7706.2	14.1999999999998	2.95930705864021	7706.4	0.199999999999818	MC	1	FALSE	TRUE	FALSE	617.855766652629	0	16	orange	Baseline	NA	0	0	0	0	0	0	0	0	30	30	30	30	30	30	30	30
3570	gm09_137b	7706.4	2009-05-17 15:17:47	7717	10.6000000000004	1.95015344046381	7717.4	0.399999999999636	MC	1	FALSE	TRUE	FALSE	617.855766652629	1	16	orange	Baseline	NA	0	0	0	0	0	0	0	0	30	30	30	30	30	30	30	30
3571	gm09_137b	7717.4	2009-05-17 15:17:58	7729.6	12.2000000000007	2.32366499358927	7729.8	0.199999999999818	MC	1	FALSE	TRUE	FALSE	617.855766652629	0	16	orange	Baseline	NA	0	0	0	0	0	0	0	0	30	30	30	30	30	30	30	30
3572	gm09_137b	7729.8	2009-05-17 15:18:10	7743.6	13.8000000000002	2.90970949476931	7743.8	0.199999999999818	MC	1	FALSE	TRUE	FALSE	617.855766652629	0	16	orange	Baseline	NA	0	0	0	0	0	0	0	0	30	30	30	30	30	30	30	30
3573	gm09_137b	7743.8	2009-05-17 15:18:24	7757	13.1999999999998	2.84322688551103	7757.2	0.199999999999818	MC	1	FALSE	TRUE	FALSE	617.855766652629	0	16	orange	Baseline	NA	0	0	0	0	0	0	0	0	30	30	30	30	30	30	30	30
3574	gm09_137b	7757.2	2009-05-17 15:18:38	7771.2	14	3.00715033525172	7771.4	0.199999999999818	MC	1	FALSE	TRUE	FALSE	617.855766652629	2	16	orange	Baseline	NA	0	0	0	0	0	0	0	0	30	30	30	30	30	30	30	30
3575	gm09_137b	7771.4	2009-05-17 15:18:52	7936.2	164.8	23.7705102453847	7936.6	0.400000000000546	MC	1	FALSE	TRUE	FALSE	617.855766652629	6	16	orange	Baseline	NA	0	0	0	0	0	0	0	0	30	30	30	30	30	30	30	30
3576	gm09_137b	7936.6	2009-05-17 15:21:37	7949.8	13.1999999999998	2.23957945183262	7950.4	0.599999999999454	MC	1	FALSE	TRUE	FALSE	617.855766652629	0	16	orange	Baseline	NA	0	0	0	0	0	0	0	0	30	30	30	30	30	30	30	30
3577	gm09_137b	7950.4	2009-05-17 15:21:51	7960.6	10.2000000000007	1.71859166416086	7961.2	0.599999999999454	MC	1	FALSE	TRUE	FALSE	617.855766652629	1	16	orange	Baseline	NA	0	0	0	0	0	0	0	0	30	30	30	30	30	30	30	30
3578	gm09_137b	7961.2	2009-05-17 15:22:02	7972	10.8000000000002	1.9243215199676	7972.2	0.199999999999818	MC	1	FALSE	TRUE	FALSE	617.855766652629	0	16	orange	Baseline	NA	0	0	0	0	0	0	0	0	30	30	30	30	30	30	30	30
3579	gm09_137b	7972.2	2009-05-17 15:22:13	7987.8	15.6000000000004	2.94263971858372	7988	0.199999999999818	MC	1	FALSE	TRUE	FALSE	617.855766652629	1	16	orange	Baseline	NA	0	0	0	0	0	0	0	0	30	30	30	30	30	30	30	30
3580	gm09_137b	7988	2009-05-17 15:22:29	8002	14	2.79483742582865	8002.2	0.199999999999818	MC	1	FALSE	TRUE	FALSE	617.855766652629	1	16	orange	Baseline	NA	0	0	0	0	0	0	0	0	30	30	30	30	30	30	30	30
3581	gm09_137b	8002.2	2009-05-17 15:22:43	8027	24.8000000000002	4.32542076516479	8027.6	0.600000000000364	MC	1	FALSE	TRUE	FALSE	617.855766652629	0	16	orange	Baseline	NA	0	0	0	0	0	0	0	0	30	30	30	30	30	30	30	30
3582	gm09_137b	8027.6	2009-05-17 15:23:08	8063.8	36.1999999999998	4.44269537158887	8064	0.199999999999818	MC	1	FALSE	TRUE	FALSE	617.855766652629	1	16	orange	Baseline	NA	0	0	0	0	0	0	0	0	30	30	30	30	30	30	30	30
3583	gm09_137b	8064	2009-05-17 15:23:45	8245.6	181.6	21.2997415642168	8245.8	0.199999999998909	MC	1	FALSE	TRUE	FALSE	617.855766652629	11	16	orange	Baseline	NA	0	0	0	0	0	0	0	0	30	30	30	30	30	30	30	30
3584	gm09_137b	8245.8	2009-05-17 15:26:46	8259.6	13.8000000000011	2.64789783524498	8260	0.399999999999636	MC	1	FALSE	TRUE	FALSE	617.855766652629	0	16	orange	Baseline	NA	0	0	0	0	0	0	0	0	30	30	30	30	30	30	30	30
3585	gm09_137b	8260	2009-05-17 15:27:01	8273.2	13.2000000000007	2.5196993003425	8273.4	0.199999999998909	MC	1	FALSE	TRUE	FALSE	617.855766652629	1	16	orange	Baseline	NA	0	0	0	0	0	0	0	0	30	30	30	30	30	30	30	30
3586	gm09_137b	8273.4	2009-05-17 15:27:14	8288.4	15	2.86082183032367	8288.8	0.399999999999636	MC	1	FALSE	TRUE	FALSE	617.855766652629	0	16	orange	Baseline	NA	0	0	0	0	0	0	0	0	30	30	30	30	30	30	30	30
3587	gm09_137b	8288.8	2009-05-17 15:27:29	8307.8	19	3.47589020227074	8308.2	0.400000000001455	MC	1	FALSE	TRUE	FALSE	617.855766652629	0	16	orange	Baseline	NA	0	0	0	0	0	0	0	0	30	30	30	30	30	30	30	30
3588	gm09_137b	8308.2	2009-05-17 15:27:49	8326.2	18	3.05401104909452	8326.4	0.199999999998909	MC	1	FALSE	TRUE	FALSE	617.855766652629	1	16	orange	Baseline	NA	0	0	0	0	0	0	0	0	30	30	30	30	30	30	30	30
3589	gm09_137b	8326.4	2009-05-17 15:28:07	8340	13.6000000000004	2.70436030558361	8340.2	0.200000000000728	MC	1	FALSE	TRUE	FALSE	617.855766652629	1	16	orange	Baseline	NA	0	0	0	0	0	0	0	0	30	30	30	30	30	30	30	30
3590	gm09_137b	8340.2	2009-05-17 15:28:21	8473	132.799999999999	17.6971076447929	8473.2	0.200000000000728	MC	1	FALSE	TRUE	FALSE	617.855766652629	4	16	orange	Baseline	NA	0	0	0	0	0	0	0	0	30	30	30	30	30	30	30	30
3591	gm09_137b	8473.2	2009-05-17 15:30:34	8488	14.7999999999993	2.68539741325254	8488.4	0.399999999999636	MC	1	FALSE	TRUE	FALSE	617.855766652629	0	16	orange	Baseline	NA	0	0	0	0	0	0	0	0	30	30	30	30	30	30	30	30
3592	gm09_137b	8488.4	2009-05-17 15:30:49	8501.6	13.2000000000007	2.70663945192668	8501.8	0.199999999998909	MC	1	FALSE	TRUE	FALSE	617.855766652629	1	16	orange	Baseline	NA	0	0	0	0	0	0	0	0	30	30	30	30	30	30	30	30
3593	gm09_137b	8501.8	2009-05-17 15:31:02	8514.2	12.4000000000015	2.86534395176752	8514.4	0.199999999998909	MC	1	FALSE	TRUE	FALSE	617.855766652629	0	16	orange	Baseline	NA	0	0	0	0	0	0	0	0	30	30	30	30	30	30	30	30
3594	gm09_137b	8514.4	2009-05-17 15:31:15	8680.2	165.800000000001	20.7031033512212	8680.4	0.199999999998909	MC	1	FALSE	TRUE	FALSE	617.855766652629	12	16	orange	Baseline	NA	0	0	0	0	0	0	0	0	30	30	30	30	30	30	30	30
3595	gm09_137b	8680.4	2009-05-17 15:34:01	8741.8	61.3999999999996	11.8009188443418	8742	0.200000000000728	MC	1	FALSE	TRUE	FALSE	617.855766652629	4	16	orange	Baseline	NA	0	0	0	0	0	0	0	0	30	30	30	30	30	30	30	30
3596	gm09_137b	8742	2009-05-17 15:35:03	8813	71	14.745218454218	8813.2	0.200000000000728	MC	1	FALSE	TRUE	FALSE	617.855766652629	6	16	orange	Baseline	NA	0	0	0	0	0	0	0	0	30	30	30	30	30	30	30	30
3597	gm09_137b	8813.2	2009-05-17 15:36:14	9016	202.799999999999	19.7875642364416	9016.2	0.200000000000728	MC	1	FALSE	TRUE	FALSE	617.855766652629	21	16	orange	Baseline	NA	0	0	0	0	0	0	0	0	30	30	30	30	30	30	30	30
3598	gm09_137b	9016.2	2009-05-17 15:39:37	9028.4	12.1999999999989	2.53372670219365	9028.8	0.399999999999636	MC	1	FALSE	TRUE	FALSE	617.855766652629	0	16	orange	Baseline	NA	0	0	0	0	0	0	0	0	30	30	30	30	30	30	30	30
3599	gm09_137b	9028.8	2009-05-17 15:39:49	9042.2	13.4000000000015	2.4377951037362	9042.4	0.199999999998909	MC	1	FALSE	TRUE	FALSE	617.855766652629	2	16	orange	Baseline	NA	0	0	0	0	0	0	0	0	30	30	30	30	30	30	30	30
3600	gm09_137b	9042.4	2009-05-17 15:40:03	9055	12.6000000000004	2.40987069109844	9055.2	0.200000000000728	MC	1	FALSE	TRUE	FALSE	617.855766652629	0	16	orange	Baseline	NA	0	0	0	0	0	0	0	0	30	30	30	30	30	30	30	30
3601	gm09_137b	9055.2	2009-05-17 15:40:16	9067.6	12.3999999999996	2.27441012810428	9067.8	0.199999999998909	MC	1	FALSE	TRUE	FALSE	617.855766652629	1	16	orange	Baseline	NA	0	0	0	0	0	0	0	0	30	30	30	30	30	30	30	30
3602	gm09_137b	9067.8	2009-05-17 15:40:28	9087.4	19.6000000000004	3.79516148560276	9087.6	0.200000000000728	MC	1	FALSE	TRUE	FALSE	617.855766652629	3	16	orange	Baseline	NA	0	0	0	0	0	0	0	0	30	30	30	30	30	30	30	30
3603	gm09_137b	9087.6	2009-05-17 15:40:48	9217	129.4	16.3341983013045	9217.2	0.200000000000728	MC	1	FALSE	TRUE	FALSE	617.855766652629	9	16	orange	Baseline	NA	0	0	0	0	0	0	0	0	30	30	30	30	30	30	30	30
3604	gm09_137b	9217.2	2009-05-17 15:42:58	9262.4	45.1999999999989	9.78708588921907	9262.6	0.200000000000728	MC	1	FALSE	TRUE	FALSE	617.855766652629	3	16	orange	Baseline	NA	0	0	0	0	0	0	0	0	30	30	30	30	30	30	30	30
3605	gm09_137b	9262.6	2009-05-17 15:43:43	9423.8	161.199999999999	15.0530439255533	9424	0.200000000000728	MC	1	FALSE	TRUE	FALSE	617.855766652629	17	16	orange	Baseline	NA	0	0	0	0	0	0	0	0	30	30	30	30	30	30	30	30
3606	gm09_137b	9424	2009-05-17 15:46:25	9433.2	9.20000000000073	1.75021796641851	9433.4	0.199999999998909	MC	1	FALSE	TRUE	FALSE	617.855766652629	0	16	orange	Baseline	NA	0	0	0	0	0	0	0	0	30	30	30	30	30	30	30	30
3607	gm09_137b	9433.4	2009-05-17 15:46:34	9448.2	14.8000000000011	2.70366825842232	9448.6	0.399999999999636	MC	1	FALSE	TRUE	FALSE	617.855766652629	1	16	orange	Baseline	NA	0	0	0	0	0	0	0	0	30	30	30	30	30	30	30	30
3608	gm09_137b	9448.6	2009-05-17 15:46:49	9461.8	13.1999999999989	2.12875273095561	9462	0.200000000000728	MC	1	FALSE	TRUE	FALSE	617.855766652629	0	16	orange	Baseline	NA	0	0	0	0	0	0	0	0	30	30	30	30	30	30	30	30
3609	gm09_137b	9462	2009-05-17 15:47:03	9473	11	2.10790801622561	9473.2	0.200000000000728	MC	1	FALSE	TRUE	FALSE	617.855766652629	0	16	orange	Baseline	NA	0	0	0	0	0	0	0	0	30	30	30	30	30	30	30	30
3610	gm09_137b	9473.2	2009-05-17 15:47:14	9517.8	44.5999999999985	10.5523281046138	9518	0.200000000000728	MC	1	FALSE	TRUE	FALSE	617.855766652629	4	16	orange	Baseline	NA	0	0	0	0	0	0	0	0	30	30	30	30	30	30	30	30
3611	gm09_137b	9518	2009-05-17 15:47:59	9657.8	139.799999999999	18.8081610972234	9658.2	0.400000000001455	MC	1	FALSE	TRUE	FALSE	617.855766652629	13	16	orange	Baseline	NA	0	0	0	0	0	0	0	0	30	30	30	30	30	30	30	30
3612	gm09_137b	9658.2	2009-05-17 15:50:19	9669	10.7999999999993	2.01568039279327	9669.2	0.200000000000728	MC	1	FALSE	TRUE	FALSE	617.855766652629	1	16	orange	Baseline	NA	0	0	0	0	0	0	0	0	30	30	30	30	30	30	30	30
3613	gm09_137b	9669.2	2009-05-17 15:50:30	9680.2	11	2.19057707107037	9680.6	0.399999999999636	MC	1	FALSE	TRUE	FALSE	617.855766652629	1	16	orange	Baseline	NA	0	0	0	0	0	0	0	0	30	30	30	30	30	30	30	30
3614	gm09_137b	9680.6	2009-05-17 15:50:41	9692.6	12	2.59779235170196	9692.8	0.199999999998909	MC	1	FALSE	TRUE	FALSE	617.855766652629	1	16	orange	Baseline	NA	0	0	0	0	0	0	0	0	30	30	30	30	30	30	30	30
3615	gm09_137b	9692.8	2009-05-17 15:50:53	9704.8	12	2.38764261879651	9705	0.200000000000728	MC	1	FALSE	TRUE	FALSE	617.855766652629	1	16	orange	Baseline	NA	0	0	0	0	0	0	0	0	30	30	30	30	30	30	30	30
3616	gm09_137b	9705	2009-05-17 15:51:06	9913.4	208.4	21.4913368137281	9913.6	0.200000000000728	MC	1	FALSE	TRUE	FALSE	617.855766652629	21	16	orange	Baseline	NA	0	0	0	0	0	0	0	0	30	30	30	30	30	30	30	30
3617	gm09_137b	9913.6	2009-05-17 15:54:34	9928.4	14.7999999999993	2.97565976591696	9928.8	0.399999999999636	MC	1	FALSE	TRUE	FALSE	617.855766652629	0	16	orange	Baseline	NA	0	0	0	0	0	0	0	0	30	30	30	30	30	30	30	30
3618	gm09_137b	9928.8	2009-05-17 15:54:49	9940.8	12	2.11621983296789	9941.2	0.400000000001455	MC	1	FALSE	TRUE	FALSE	617.855766652629	1	16	orange	Baseline	NA	0	0	0	0	0	0	0	0	30	30	30	30	30	30	30	30
3619	gm09_137b	9941.2	2009-05-17 15:55:02	9954.8	13.5999999999985	2.52647909204213	9955	0.200000000000728	MC	1	FALSE	TRUE	FALSE	617.855766652629	0	16	orange	Baseline	NA	0	0	0	0	0	0	0	0	30	30	30	30	30	30	30	30
3620	gm09_137b	9955	2009-05-17 15:55:16	9971.2	16.2000000000007	2.9168233691537	9971.6	0.399999999999636	MC	1	FALSE	TRUE	FALSE	617.855766652629	0	16	orange	Baseline	NA	0	0	0	0	0	0	0	0	30	30	30	30	30	30	30	30
3621	gm09_137b	9971.6	2009-05-17 15:55:32	9987.6	16	2.66604433209569	9987.8	0.199999999998909	MC	1	FALSE	TRUE	FALSE	617.855766652629	0	16	orange	Baseline	NA	0	0	0	0	0	0	0	0	30	30	30	30	30	30	30	30
3622	gm09_137b	9987.8	2009-05-17 15:55:48	10003	15.2000000000007	2.64766873120018	10003.2	0.200000000000728	MC	1	FALSE	TRUE	FALSE	617.855766652629	0	16	orange	Baseline	NA	0	0	0	0	0	0	0	0	30	30	30	30	30	30	30	30
3623	gm09_137b	10003.2	2009-05-17 15:56:04	10044	40.7999999999993	10.058738683487	10044.2	0.200000000000728	MC	1	FALSE	TRUE	FALSE	617.855766652629	8	16	orange	Baseline	NA	0	0	0	0	0	0	0	0	30	30	30	30	30	30	30	30
3624	gm09_137b	10044.2	2009-05-17 15:56:45	10059	14.7999999999993	2.69908551798591	10059.4	0.399999999999636	MC	1	FALSE	TRUE	FALSE	617.855766652629	1	16	orange	Baseline	NA	0	0	0	0	0	0	0	0	30	30	30	30	30	30	30	30
3625	gm09_137b	10059.4	2009-05-17 15:57:00	10079.8	20.3999999999996	4.21174320009764	10080	0.200000000000728	MC	1	FALSE	TRUE	FALSE	617.855766652629	5	16	orange	Baseline	NA	0	0	0	0	0	0	0	0	30	30	30	30	30	30	30	30
3626	gm09_137b	10080	2009-05-17 15:57:21	10103.4	23.3999999999996	4.04235248929184	10103.6	0.200000000000728	MC	1	FALSE	TRUE	FALSE	617.855766652629	4	16	orange	Baseline	NA	0	0	0	0	0	0	0	0	30	30	30	30	30	30	30	30
3627	gm09_137b	10103.6	2009-05-17 15:57:44	10140.2	36.6000000000004	7.21768712680468	10140.4	0.199999999998909	MC	1	FALSE	TRUE	FALSE	617.855766652629	5	16	orange	Baseline	NA	0	0	0	0	0	0	0	0	30	30	30	30	30	30	30	30
3628	gm09_137b	10140.4	2009-05-17 15:58:21	10158.8	18.3999999999996	4.56271810738091	10159.2	0.400000000001455	MC	1	FALSE	TRUE	FALSE	617.855766652629	0	16	orange	Baseline	NA	0	0	0	0	0	0	0	0	30	30	30	30	30	30	30	30
3629	gm09_137b	10159.2	2009-05-17 15:58:40	10174.4	15.1999999999989	3.20764884696285	10174.6	0.200000000000728	MC	1	FALSE	TRUE	FALSE	617.855766652629	2	16	orange	Baseline	NA	0	0	0	0	0	0	0	0	30	30	30	30	30	30	30	30
3630	gm09_137b	10174.6	2009-05-17 15:58:55	10193.8	19.1999999999989	4.44908365304228	10194	0.200000000000728	MC	1	FALSE	TRUE	FALSE	617.855766652629	0	16	orange	Baseline	NA	0	0	0	0	0	0	0	0	30	30	30	30	30	30	30	30
3631	gm09_137b	10194	2009-05-17 15:59:15	10221.4	27.3999999999996	5.07220524983958	10221.6	0.200000000000728	MC	1	FALSE	TRUE	FALSE	617.855766652629	1	16	orange	Baseline	NA	0	0	0	0	0	0	0	0	30	30	30	30	30	30	30	30
3632	gm09_137b	10221.6	2009-05-17 15:59:42	10403.8	182.199999999999	23.5313049049436	10404.2	0.400000000001455	MC	1	FALSE	TRUE	FALSE	617.855766652629	11	16	orange	Baseline	NA	0	0	0	0	0	0	0	0	30	30	30	30	30	30	30	30
3633	gm09_137b	10404.2	2009-05-17 16:02:45	10415.6	11.3999999999996	2.17615967715985	10416	0.399999999999636	MC	1	FALSE	TRUE	FALSE	617.855766652629	1	16	orange	Baseline	NA	0	0	0	0	0	0	0	0	30	30	30	30	30	30	30	30
3634	gm09_137b	10416	2009-05-17 16:02:57	10427.6	11.6000000000004	2.08108536477596	10428	0.399999999999636	MC	1	FALSE	TRUE	FALSE	617.855766652629	1	16	orange	Baseline	NA	0	0	0	0	0	0	0	0	30	30	30	30	30	30	30	30
3635	gm09_137b	10428	2009-05-17 16:03:09	10441	13	2.42685063509897	10441.6	0.600000000000364	MC	1	FALSE	TRUE	FALSE	617.855766652629	1	16	orange	Baseline	NA	0	0	0	0	0	0	0	0	30	30	30	30	30	30	30	30
3636	gm09_137b	10441.6	2009-05-17 16:03:22	10458.2	16.6000000000004	3.12804125320888	10458.4	0.199999999998909	MC	1	FALSE	TRUE	FALSE	617.855766652629	0	16	orange	Baseline	NA	0	0	0	0	0	0	0	0	30	30	30	30	30	30	30	30
3637	gm09_137b	10458.4	2009-05-17 16:03:39	10478.6	20.2000000000007	3.76864458976209	10478.8	0.199999999998909	MC	1	FALSE	TRUE	FALSE	617.855766652629	2	16	orange	Baseline	NA	0	0	0	0	0	0	0	0	30	30	30	30	30	30	30	30
3638	gm09_137b	10478.8	2009-05-17 16:03:59	10646.4	167.6	21.0646027236508	10646.6	0.200000000000728	MC	1	FALSE	TRUE	FALSE	617.855766652629	5	16	orange	Baseline	NA	0	0	0	0	0	0	0	0	30	30	30	30	30	30	30	30
3639	gm09_137b	10646.6	2009-05-17 16:06:47	10663.8	17.1999999999989	2.89630870349439	10664.4	0.600000000000364	MC	1	FALSE	TRUE	FALSE	617.855766652629	0	16	orange	Baseline	NA	0	0	0	0	0	0	0	0	30	30	30	30	30	30	30	30
3640	gm09_137b	10664.4	2009-05-17 16:07:05	10680	15.6000000000004	2.30384706260517	10680.6	0.600000000000364	MC	1	FALSE	TRUE	FALSE	617.855766652629	1	16	orange	Baseline	NA	0	0	0	0	0	0	0	0	30	30	30	30	30	30	30	30
3641	gm09_137b	10680.6	2009-05-17 16:07:21	10697.8	17.1999999999989	2.84419446217205	10698.4	0.600000000000364	MC	1	FALSE	TRUE	FALSE	617.855766652629	0	16	orange	Baseline	NA	0	0	0	0	0	0	0	0	30	30	30	30	30	30	30	30
3642	gm09_137b	10698.4	2009-05-17 16:07:39	10725.6	27.2000000000007	3.80564582500179	10726	0.399999999999636	MC	1	FALSE	TRUE	FALSE	617.855766652629	0	16	orange	Baseline	NA	0	0	0	0	0	0	0	0	30	30	30	30	30	30	30	30
3643	gm09_137b	10726	2009-05-17 16:08:07	10747	21	3.3275449086321	10747.8	0.799999999999272	MC	1	FALSE	TRUE	FALSE	617.855766652629	1	16	orange	Baseline	NA	0	0	0	0	0	0	0	0	30	30	30	30	30	30	30	30
3644	gm09_137b	10747.8	2009-05-17 16:08:28	10766.6	18.8000000000011	3.1124433799705	10766.8	0.199999999998909	MC	1	FALSE	TRUE	FALSE	617.855766652629	1	16	orange	Baseline	NA	0	0	0	0	0	0	0	0	30	30	30	30	30	30	30	30
3645	gm09_137b	10766.8	2009-05-17 16:08:47	10801.4	34.6000000000004	4.27450419109967	10801.8	0.399999999999636	MC	1	FALSE	TRUE	FALSE	617.855766652629	1	16	orange	Baseline	NA	0	0	0	0	0	0	0	0	30	30	30	30	30	30	30	30
3646	gm09_137b	10801.8	2009-05-17 16:09:22	10940.6	138.800000000001	17.5132831766688	10941	0.399999999999636	MC	1	FALSE	TRUE	FALSE	617.855766652629	6	16	orange	Baseline	NA	0	0	0	0	0	0	0	0	30	30	30	30	30	30	30	30
3647	gm09_137b	10941	2009-05-17 16:11:42	10957.4	16.3999999999996	2.78909502933699	10957.8	0.399999999999636	MC	1	FALSE	TRUE	FALSE	617.855766652629	0	16	orange	Baseline	NA	0	0	0	0	0	0	0	0	30	30	30	30	30	30	30	30
3648	gm09_137b	10957.8	2009-05-17 16:11:58	10971.4	13.6000000000004	2.23705350320503	10971.8	0.399999999999636	MC	1	FALSE	TRUE	FALSE	617.855766652629	1	16	orange	Baseline	NA	0	0	0	0	0	0	0	0	30	30	30	30	30	30	30	30
3649	gm09_137b	10971.8	2009-05-17 16:12:12	10986	14.2000000000007	2.43461251557171	10986.6	0.600000000000364	MC	1	FALSE	TRUE	FALSE	617.855766652629	1	16	orange	Baseline	NA	0	0	0	0	0	0	0	0	30	30	30	30	30	30	30	30
3650	gm09_137b	10986.6	2009-05-17 16:12:27	11002.4	15.7999999999993	1.87299777286692	11003	0.600000000000364	MC	1	FALSE	TRUE	FALSE	617.855766652629	5	16	orange	Baseline	NA	0	0	0	0	0	0	0	0	30	30	30	30	30	30	30	30
3651	gm09_137b	11003	2009-05-17 16:12:44	11023.4	20.3999999999996	3.38262800322979	11023.6	0.200000000000728	MC	1	FALSE	TRUE	FALSE	617.855766652629	2	16	orange	Baseline	NA	0	0	0	0	0	0	0	0	30	30	30	30	30	30	30	30
3652	gm09_137b	11023.6	2009-05-17 16:13:04	11054.4	30.7999999999993	4.010687437199	11055	0.600000000000364	MC	1	FALSE	TRUE	FALSE	617.855766652629	4	16	orange	Baseline	NA	0	0	0	0	0	0	0	0	30	30	30	30	30	30	30	30
3653	gm09_137b	11055	2009-05-17 16:13:36	11076.6	21.6000000000004	3.273383000923	11077.2	0.600000000000364	MC	1	FALSE	TRUE	FALSE	617.855766652629	0	16	orange	Baseline	NA	0	0	0	0	0	0	0	0	30	30	30	30	30	30	30	30
3654	gm09_137b	11077.2	2009-05-17 16:13:58	11098.8	21.5999999999985	2.82455506484124	11099.2	0.400000000001455	MC	1	FALSE	TRUE	FALSE	617.855766652629	2	16	orange	Baseline	NA	0	0	0	0	0	0	0	0	30	30	30	30	30	30	30	30
3655	gm09_137b	11099.2	2009-05-17 16:14:20	11262.2	163	15.4927650058138	11262.4	0.199999999998909	MC	1	FALSE	TRUE	FALSE	617.855766652629	12	16	orange	Baseline	NA	0	0	0	0	0	0	0	0	30	30	30	30	30	30	30	30
3656	gm09_137b	11262.4	2009-05-17 16:17:03	11278.6	16.2000000000007	3.13736285685742	11278.8	0.199999999998909	MC	1	FALSE	TRUE	FALSE	617.855766652629	3	16	orange	Baseline	NA	0	0	0	0	0	0	0	0	30	30	30	30	30	30	30	30
3657	gm09_137b	11278.8	2009-05-17 16:17:19	11298	19.2000000000007	3.29715665390757	11298.4	0.399999999999636	MC	1	FALSE	TRUE	FALSE	617.855766652629	1	16	orange	Baseline	NA	0	0	0	0	0	0	0	0	30	30	30	30	30	30	30	30
3658	gm09_137b	11298.4	2009-05-17 16:17:39	11313.8	15.3999999999996	2.84869370252134	11314	0.200000000000728	MC	1	FALSE	TRUE	FALSE	617.855766652629	1	16	orange	Baseline	NA	0	0	0	0	0	0	0	0	30	30	30	30	30	30	30	30
3659	gm09_137b	11314	2009-05-17 16:17:55	11330.6	16.6000000000004	3.18432168872578	11331	0.399999999999636	MC	1	FALSE	TRUE	FALSE	617.855766652629	1	16	orange	Baseline	NA	0	0	0	0	0	0	0	0	30	30	30	30	30	30	30	30
3660	gm09_137b	11331	2009-05-17 16:18:12	11350.2	19.2000000000007	3.42809269137377	11350.6	0.399999999999636	MC	1	FALSE	TRUE	FALSE	617.855766652629	1	16	orange	Baseline	NA	0	0	0	0	0	0	0	0	30	30	30	30	30	30	30	30
3661	gm09_137b	11350.6	2009-05-17 16:18:31	11366.8	16.1999999999989	2.98526221073533	11367	0.200000000000728	MC	1	FALSE	TRUE	FALSE	617.855766652629	0	16	orange	Baseline	NA	0	0	0	0	0	0	0	0	30	30	30	30	30	30	30	30
3662	gm09_137b	11367	2009-05-17 16:18:48	11545.4	178.4	18.0162815451544	11545.6	0.200000000000728	MC	1	FALSE	TRUE	FALSE	617.855766652629	11	16	orange	Baseline	NA	0	0	0	0	0	0	0	0	30	30	30	30	30	30	30	30
3663	gm09_137b	11545.6	2009-05-17 16:21:46	11565	19.3999999999996	3.03994864754052	11565.2	0.200000000000728	MC	1	FALSE	TRUE	FALSE	617.855766652629	0	16	orange	Baseline	NA	0	0	0	0	0	0	0	0	30	30	30	30	30	30	30	30
3664	gm09_137b	11565.2	2009-05-17 16:22:06	11722.6	157.4	13.5113972957257	11722.8	0.199999999998909	MC	1	FALSE	TRUE	FALSE	617.855766652629	13	16	orange	Baseline	NA	0	0	0	0	0	0	0	0	30	30	30	30	30	30	30	30
3665	gm09_137b	11722.8	2009-05-17 16:24:43	11801	78.2000000000007	13.1971274146289	11801.2	0.200000000000728	MC	1	FALSE	TRUE	FALSE	617.855766652629	9	16	orange	Baseline	NA	0	0	0	0	0	0	0	0	30	30	30	30	30	30	30	30
3666	gm09_137b	11801.2	2009-05-17 16:26:02	11816	14.7999999999993	2.74815704703953	11816.4	0.399999999999636	MC	1	FALSE	TRUE	FALSE	617.855766652629	1	16	orange	Baseline	NA	0	0	0	0	0	0	0	0	30	30	30	30	30	30	30	30
3667	gm09_137b	11816.4	2009-05-17 16:26:17	11834.2	17.8000000000011	2.59429971453719	11834.6	0.399999999999636	MC	1	FALSE	TRUE	FALSE	617.855766652629	1	16	orange	Baseline	NA	0	0	0	0	0	0	0	0	30	30	30	30	30	30	30	30
3668	gm09_137b	11834.6	2009-05-17 16:26:35	11850.8	16.1999999999989	2.66076823409296	11851.2	0.400000000001455	MC	1	FALSE	TRUE	FALSE	617.855766652629	3	16	orange	Baseline	NA	0	0	0	0	0	0	0	0	30	30	30	30	30	30	30	30
3669	gm09_137b	11851.2	2009-05-17 16:26:52	12019.8	168.599999999999	15.2649067560532	12020.2	0.400000000001455	MC	1	FALSE	TRUE	FALSE	617.855766652629	22	16	orange	Baseline	NA	0	0	0	0	0	0	0	0	30	30	30	30	30	30	30	30
3670	gm09_137b	12020.2	2009-05-17 16:29:41	12035.8	15.5999999999985	2.93204192000088	12036.2	0.400000000001455	MC	1	FALSE	TRUE	FALSE	617.855766652629	0	16	orange	Baseline	NA	0	0	0	0	0	0	0	0	30	30	30	30	30	30	30	30
3671	gm09_137b	12036.2	2009-05-17 16:29:57	12050.2	14	2.36055552603746	12050.6	0.399999999999636	MC	1	FALSE	TRUE	FALSE	617.855766652629	1	16	orange	Baseline	NA	0	0	0	0	0	0	0	0	30	30	30	30	30	30	30	30
3672	gm09_137b	12050.6	2009-05-17 16:30:11	12077.2	26.6000000000004	3.9142485242757	12077.6	0.399999999999636	MC	1	FALSE	TRUE	FALSE	617.855766652629	1	16	orange	Baseline	NA	0	0	0	0	0	0	0	0	30	30	30	30	30	30	30	30
3673	gm09_137b	12077.6	2009-05-17 16:30:38	12090.8	13.1999999999989	1.84280686410469	12091.6	0.800000000001091	MC	1	FALSE	TRUE	FALSE	617.855766652629	0	16	orange	Baseline	NA	0	0	0	0	0	0	0	0	30	30	30	30	30	30	30	30
3674	gm09_137b	12091.6	2009-05-17 16:30:52	12104.8	13.1999999999989	2.16287242633862	12105.2	0.400000000001455	MC	1	FALSE	TRUE	FALSE	617.855766652629	1	16	orange	Baseline	NA	0	0	0	0	0	0	0	0	30	30	30	30	30	30	30	30
3675	gm09_137b	12105.2	2009-05-17 16:31:06	12119	13.7999999999993	2.28036139209933	12119.4	0.399999999999636	MC	1	FALSE	TRUE	FALSE	617.855766652629	0	16	orange	Baseline	NA	0	0	0	0	0	0	0	0	30	30	30	30	30	30	30	30
3676	gm09_137b	12119.4	2009-05-17 16:31:20	12133.6	14.2000000000007	2.43591147856173	12133.8	0.199999999998909	MC	1	FALSE	TRUE	FALSE	617.855766652629	5	16	orange	Baseline	NA	0	0	0	0	0	0	0	0	30	30	30	30	30	30	30	30
3677	gm09_137b	12133.8	2009-05-17 16:31:34	12162.6	28.8000000000011	3.63262031412695	12163	0.399999999999636	MC	1	FALSE	TRUE	FALSE	617.855766652629	3	16	orange	Baseline	NA	0	0	0	0	0	0	0	0	30	30	30	30	30	30	30	30
3678	gm09_137b	12163	2009-05-17 16:32:04	12183.8	20.7999999999993	3.51894261781566	12184.2	0.400000000001455	MC	1	FALSE	TRUE	FALSE	617.855766652629	1	16	orange	Baseline	NA	0	0	0	0	0	0	0	0	30	30	30	30	30	30	30	30
3679	gm09_137b	12184.2	2009-05-17 16:32:25	12210.4	26.1999999999989	4.53329964133564	12210.8	0.399999999999636	MC	1	FALSE	TRUE	FALSE	617.855766652629	1	16	orange	Baseline	NA	0	0	0	0	0	0	0	0	30	30	30	30	30	30	30	30
3680	gm09_137b	12210.8	2009-05-17 16:32:51	12245.2	34.4000000000015	6.1144158172011	12245.8	0.599999999998545	MC	1	FALSE	TRUE	FALSE	617.855766652629	0	16	orange	Baseline	NA	0	0	0	0	0	0	0	0	30	30	30	30	30	30	30	30
3681	gm09_137b	12245.8	2009-05-17 16:33:26	12272.6	26.8000000000011	3.96017986292985	12273	0.399999999999636	MC	1	FALSE	TRUE	FALSE	617.855766652629	0	16	orange	Baseline	NA	0	0	0	0	0	0	0	0	30	30	30	30	30	30	30	30
3682	gm09_137b	12273	2009-05-17 16:33:54	12310	37	5.3432598534347	12310.4	0.399999999999636	MC	1	FALSE	TRUE	FALSE	617.855766652629	0	16	orange	Baseline	NA	0	0	0	0	0	0	0	0	30	30	30	30	30	30	30	30
3683	gm09_137b	12310.4	2009-05-17 16:34:31	12336.6	26.2000000000007	4.40534588271133	12337.2	0.600000000000364	MC	1	FALSE	TRUE	FALSE	617.855766652629	1	16	orange	Baseline	NA	0	0	0	0	0	0	0	0	30	30	30	30	30	30	30	30
3684	gm09_137b	12337.2	2009-05-17 16:34:58	12377.2	40	4.90835468163139	12377.8	0.599999999998545	MC	1	FALSE	TRUE	FALSE	617.855766652629	0	16	orange	Baseline	NA	0	0	0	0	0	0	0	0	30	30	30	30	30	30	30	30
3685	gm09_137b	12377.8	2009-05-17 16:35:38	12421.2	43.4000000000015	6.37381097213882	12421.8	0.599999999998545	MC	1	FALSE	TRUE	FALSE	617.855766652629	1	16	orange	Baseline	NA	0	0	0	0	0	0	0	0	30	30	30	30	30	30	30	30
3686	gm09_137b	12421.8	2009-05-17 16:36:22	12447.2	25.4000000000015	4.11661671752322	12447.6	0.399999999999636	MC	1	FALSE	TRUE	FALSE	617.855766652629	1	16	orange	Baseline	NA	0	0	0	0	0	0	0	0	30	30	30	30	30	30	30	30
3687	gm09_137b	12447.6	2009-05-17 16:36:48	12470.6	23	3.80797144231713	12471.2	0.600000000000364	MC	1	FALSE	TRUE	FALSE	617.855766652629	2	16	orange	Baseline	NA	0	0	0	0	0	0	0	0	30	30	30	30	30	30	30	30
3688	gm09_137b	12471.2	2009-05-17 16:37:12	12683	211.799999999999	20.297333079983	12683.2	0.200000000000728	MC	1	FALSE	TRUE	FALSE	617.855766652629	20	16	orange	Baseline	NA	0	0	0	0	0	0	0	0	30	30	30	30	30	30	30	30
3689	gm09_137b	12683.2	2009-05-17 16:40:44	12701	17.7999999999993	3.6634516583012	12701.4	0.399999999999636	MC	1	FALSE	TRUE	FALSE	617.855766652629	3	16	orange	Baseline	NA	0	0	0	0	0	0	0	0	30	30	30	30	30	30	30	30
3690	gm09_137b	12701.4	2009-05-17 16:41:02	12714.2	12.8000000000011	2.7020025643423	12714.6	0.399999999999636	MC	1	FALSE	TRUE	FALSE	617.855766652629	1	16	orange	Baseline	NA	0	0	0	0	0	0	0	0	30	30	30	30	30	30	30	30
3691	gm09_137b	12714.6	2009-05-17 16:41:15	12729.6	15	2.91873675350399	12730	0.399999999999636	MC	1	FALSE	TRUE	FALSE	617.855766652629	1	16	orange	Baseline	NA	0	0	0	0	0	0	0	0	30	30	30	30	30	30	30	30
3692	gm09_137b	12730	2009-05-17 16:41:31	12751.4	21.3999999999996	4.0019045230222	12751.8	0.399999999999636	MC	1	FALSE	TRUE	FALSE	617.855766652629	2	16	orange	Baseline	NA	0	0	0	0	0	0	0	0	30	30	30	30	30	30	30	30
3693	gm09_137b	12751.8	2009-05-17 16:41:52	12779	27.2000000000007	5.0338214520748	12779.4	0.399999999999636	MC	1	FALSE	TRUE	FALSE	617.855766652629	3	16	orange	Baseline	NA	0	0	0	0	0	0	0	0	30	30	30	30	30	30	30	30
3694	gm09_137b	12779.4	2009-05-17 16:42:20	12806.4	27	4.97772257394972	12807	0.600000000000364	MC	1	FALSE	TRUE	FALSE	617.855766652629	4	16	orange	Baseline	NA	0	0	0	0	0	0	0	0	30	30	30	30	30	30	30	30
3695	gm09_137b	12807	2009-05-17 16:42:48	12826	19	3.10089001055651	12826.4	0.399999999999636	MC	1	FALSE	TRUE	FALSE	617.855766652629	1	16	orange	Baseline	NA	0	0	0	0	0	0	0	0	30	30	30	30	30	30	30	30
3696	gm09_137b	12826.4	2009-05-17 16:43:07	12861	34.6000000000004	5.8169692232144	12862	1	MC	1	FALSE	TRUE	FALSE	617.855766652629	9	16	orange	Baseline	NA	0	0	0	0	0	0	0	0	30	30	30	30	30	30	30	30
3697	gm09_137b	12862	2009-05-17 16:43:43	12876.2	14.2000000000007	2.47891835482239	12876.8	0.599999999998545	MC	1	FALSE	TRUE	FALSE	617.855766652629	1	16	orange	Baseline	NA	0	0	0	0	0	0	0	0	30	30	30	30	30	30	30	30
3698	gm09_137b	12876.8	2009-05-17 16:43:57	12901	24.2000000000007	2.51001757032677	12901.4	0.399999999999636	MC	1	FALSE	TRUE	FALSE	617.855766652629	9	16	orange	Baseline	NA	0	0	0	0	0	0	0	0	30	30	30	30	30	30	30	30
3699	gm09_137b	12901.4	2009-05-17 16:44:22	12923.8	22.3999999999996	3.39330726729427	12924	0.200000000000728	MC	1	FALSE	TRUE	FALSE	617.855766652629	3	16	orange	Baseline	NA	0	0	0	0	0	0	0	0	30	30	30	30	30	30	30	30
3700	gm09_137b	12924	2009-05-17 16:44:45	12940.4	16.3999999999996	2.91522171603816	12940.6	0.200000000000728	MC	1	FALSE	TRUE	FALSE	617.855766652629	8	16	orange	Baseline	NA	0	0	0	0	0	0	0	0	30	30	30	30	30	30	30	30
3701	gm09_137b	12940.6	2009-05-17 16:45:01	12951.4	10.7999999999993	2.74836759495874	12951.6	0.200000000000728	MC	1	FALSE	TRUE	FALSE	617.855766652629	4	16	orange	Baseline	NA	0	0	0	0	0	0	0	0	30	30	30	30	30	30	30	30
3702	gm09_137b	12951.6	2009-05-17 16:45:12	13478.2	526.6	287.292369271894	13478.4	0.199999999998909	MC	1	FALSE	TRUE	FALSE	617.855766652629	185	16	orange	Baseline	NA	0	0	0	0	0	0	0	0	30	30	30	30	30	30	30	30
3703	gm09_137b	13478.4	2009-05-17 16:53:59	13488.2	9.80000000000109	2.02120763071508	13488.4	0.199999999998909	MC	1	FALSE	TRUE	FALSE	617.855766652629	1	16	orange	Baseline	NA	0	0	0	0	0	0	0	0	30	30	30	30	30	30	30	30
3704	gm09_137b	13488.4	2009-05-17 16:54:09	13498.4	10	2.18074909288781	13498.6	0.200000000000728	MC	1	FALSE	TRUE	FALSE	617.855766652629	1	16	orange	Baseline	NA	0	0	0	0	0	0	0	0	30	30	30	30	30	30	30	30
3705	gm09_137b	13498.6	2009-05-17 16:54:19	13508.4	9.79999999999927	2.18306999335543	13508.8	0.399999999999636	MC	1	FALSE	TRUE	FALSE	617.855766652629	1	16	orange	Baseline	NA	0	0	0	0	0	0	0	0	30	30	30	30	30	30	30	30
3706	gm09_137b	13508.8	2009-05-17 16:54:29	13519.4	10.6000000000004	2.22637912140432	13519.6	0.200000000000728	MC	1	FALSE	TRUE	FALSE	617.855766652629	0	16	orange	Baseline	NA	0	0	0	0	0	0	0	0	30	30	30	30	30	30	30	30
3707	gm09_137b	13519.6	2009-05-17 16:54:40	13529.4	9.79999999999927	2.15530158105543	13529.6	0.200000000000728	MC	1	FALSE	TRUE	FALSE	617.855766652629	2	16	orange	Baseline	NA	0	0	0	0	0	0	0	0	30	30	30	30	30	30	30	30
3708	gm09_137b	13529.6	2009-05-17 16:54:50	13548	18.3999999999996	3.78682577240269	13548.2	0.200000000000728	MC	1	FALSE	TRUE	FALSE	617.855766652629	2	16	orange	Baseline	NA	0	0	0	0	0	0	0	0	30	30	30	30	30	30	30	30
3709	gm09_137b	13548.2	2009-05-17 16:55:09	13578.4	30.1999999999989	7.66510552236861	13578.6	0.200000000000728	MC	1	FALSE	TRUE	FALSE	617.855766652629	5	16	orange	Baseline	NA	0	0	0	0	0	0	0	0	30	30	30	30	30	30	30	30
3710	gm09_137b	13578.6	2009-05-17 16:55:39	13597.2	18.6000000000004	3.8870186102084	13597.4	0.199999999998909	MC	1	FALSE	TRUE	FALSE	617.855766652629	4	16	orange	Baseline	NA	0	0	0	0	0	0	0	0	30	30	30	30	30	30	30	30
3711	gm09_137b	13597.4	2009-05-17 16:55:58	13623.2	25.8000000000011	3.76276801711319	13623.4	0.199999999998909	MC	1	FALSE	TRUE	FALSE	617.855766652629	6	16	orange	Baseline	NA	0	0	0	0	0	0	0	0	30	30	30	30	30	30	30	30
3712	gm09_137b	13623.4	2009-05-17 16:56:24	13643.6	20.2000000000007	3.78840376016301	13644	0.399999999999636	MC	1	FALSE	TRUE	FALSE	617.855766652629	7	16	orange	Baseline	NA	0	0	0	0	0	0	0	0	30	30	30	30	30	30	30	30
3713	gm09_137b	13644	2009-05-17 16:56:45	13677.4	33.3999999999996	7.50171703418207	13677.6	0.200000000000728	MC	1	FALSE	TRUE	FALSE	617.855766652629	7	16	orange	Baseline	NA	0	0	0	0	0	0	0	0	30	30	30	30	30	30	30	30
3714	gm09_137b	13677.6	2009-05-17 16:57:18	13713.8	36.1999999999989	7.83397765236321	13714	0.200000000000728	MC	1	FALSE	TRUE	FALSE	617.855766652629	7	16	orange	Baseline	NA	0	0	0	0	0	0	0	0	30	30	30	30	30	30	30	30
3715	gm09_137b	13714	2009-05-17 16:57:55	13747	33	5.04934865387674	13747.2	0.200000000000728	MC	1	FALSE	TRUE	FALSE	617.855766652629	5	16	orange	Baseline	NA	0	0	0	0	0	0	0	0	30	30	30	30	30	30	30	30
3716	gm09_137b	13747.2	2009-05-17 16:58:28	13776.6	29.3999999999996	5.27132034784579	13776.8	0.199999999998909	MC	1	FALSE	TRUE	FALSE	617.855766652629	7	16	orange	Baseline	NA	0	0	0	0	0	0	0	0	30	30	30	30	30	30	30	30
3717	gm09_137b	13776.8	2009-05-17 16:58:57	13805.8	29	6.18787928186075	13806	0.200000000000728	MC	1	FALSE	TRUE	FALSE	617.855766652629	3	16	orange	Baseline	NA	0	0	0	0	0	0	0	0	30	30	30	30	30	30	30	30
3718	gm09_137b	13806	2009-05-17 16:59:27	13816.4	10.3999999999996	1.91849454958244	13816.6	0.200000000000728	MC	1	FALSE	TRUE	FALSE	617.855766652629	1	16	orange	Baseline	NA	0	0	0	0	0	0	0	0	30	30	30	30	30	30	30	30
3719	gm09_137b	13816.6	2009-05-17 16:59:37	13832.4	15.7999999999993	3.51122258126703	13832.6	0.200000000000728	MC	1	FALSE	TRUE	FALSE	617.855766652629	3	16	orange	Baseline	NA	0	0	0	0	0	0	0	0	30	30	30	30	30	30	30	30
3720	gm09_137b	13832.6	2009-05-17 16:59:53	13859	26.3999999999996	4.87671264785748	13859.2	0.200000000000728	MC	1	FALSE	TRUE	FALSE	617.855766652629	4	16	orange	Baseline	NA	0	0	0	0	0	0	0	0	30	30	30	30	30	30	30	30
3721	gm09_137b	13859.2	2009-05-17 17:00:20	13874.8	15.5999999999985	2.57616706825538	13875	0.200000000000728	MC	1	FALSE	TRUE	FALSE	617.855766652629	2	16	orange	Baseline	NA	0	0	0	0	0	0	0	0	30	30	30	30	30	30	30	30
3722	gm09_137b	13875	2009-05-17 17:00:36	13891.2	16.2000000000007	2.83272053689313	13891.6	0.399999999999636	MC	1	FALSE	TRUE	FALSE	617.855766652629	5	16	orange	Baseline	NA	0	0	0	0	0	0	0	0	30	30	30	30	30	30	30	30
3723	gm09_137b	13891.6	2009-05-17 17:00:52	13908	16.3999999999996	3.06410636339289	13908.2	0.200000000000728	MC	1	FALSE	TRUE	FALSE	617.855766652629	3	16	orange	Baseline	NA	0	0	0	0	0	0	0	0	30	30	30	30	30	30	30	30
3724	gm09_137b	13908.2	2009-05-17 17:01:09	13926.6	18.3999999999996	3.17170861222277	13926.8	0.199999999998909	MC	1	FALSE	TRUE	FALSE	617.855766652629	4	16	orange	Baseline	NA	0	0	0	0	0	0	0	0	30	30	30	30	30	30	30	30
3725	gm09_137b	13926.8	2009-05-17 17:01:27	13942	15.2000000000007	2.87273830992904	13942.2	0.200000000000728	MC	1	FALSE	TRUE	FALSE	617.855766652629	3	16	orange	Baseline	NA	0	0	0	0	0	0	0	0	30	30	30	30	30	30	30	30
3726	gm09_137b	13942.2	2009-05-17 17:01:43	13957.6	15.3999999999996	3.2193285605021	13957.8	0.199999999998909	MC	1	FALSE	TRUE	FALSE	617.855766652629	4	16	orange	Baseline	NA	0	0	0	0	0	0	0	0	30	30	30	30	30	30	30	30
3727	gm09_137b	13957.8	2009-05-17 17:01:58	13974.2	16.4000000000015	3.18298680192616	13974.4	0.199999999998909	MC	1	FALSE	TRUE	FALSE	617.855766652629	2	16	orange	Baseline	NA	0	0	0	0	0	0	0	0	30	30	30	30	30	30	30	30
3728	gm09_137b	13974.4	2009-05-17 17:02:15	13989.8	15.3999999999996	2.685999622787	13990	0.200000000000728	MC	1	FALSE	TRUE	FALSE	617.855766652629	6	16	orange	Baseline	NA	0	0	0	0	0	0	0	0	30	30	30	30	30	30	30	30
3729	gm09_137b	13990	2009-05-17 17:02:31	14008.2	18.2000000000007	2.93579053663448	14008.4	0.199999999998909	MC	1	FALSE	TRUE	FALSE	617.855766652629	6	16	orange	Baseline	NA	0	0	0	0	0	0	0	0	30	30	30	30	30	30	30	30
3730	gm09_137b	14008.4	2009-05-17 17:02:49	14025.8	17.3999999999996	2.78163946053106	14026	0.200000000000728	MC	1	FALSE	TRUE	FALSE	617.855766652629	7	16	orange	Baseline	NA	0	0	0	0	0	0	0	0	30	30	30	30	30	30	30	30
3731	gm09_137b	14026	2009-05-17 17:03:07	14045.6	19.6000000000004	3.10216285996656	14046	0.399999999999636	MC	1	FALSE	TRUE	FALSE	617.855766652629	6	16	orange	Baseline	NA	0	0	0	0	0	0	0	0	30	30	30	30	30	30	30	30
3732	gm09_137b	14046	2009-05-17 17:03:27	14069.4	23.3999999999996	3.12921216519399	14069.8	0.399999999999636	MC	1	FALSE	TRUE	FALSE	617.855766652629	8	16	orange	Baseline	NA	0	0	0	0	0	0	0	0	30	30	30	30	30	30	30	30
3733	gm09_137b	14069.8	2009-05-17 17:03:50	14095.2	25.4000000000015	3.15089806729777	14095.4	0.199999999998909	MC	1	FALSE	TRUE	FALSE	617.855766652629	11	16	orange	Baseline	NA	0	0	0	0	0	0	0	0	30	30	30	30	30	30	30	30
3734	gm09_137b	14095.4	2009-05-17 17:04:16	14117.2	21.8000000000011	3.19902179062767	14117.4	0.199999999998909	MC	1	FALSE	TRUE	FALSE	617.855766652629	10	16	orange	Baseline	NA	0	0	0	0	0	0	0	0	30	30	30	30	30	30	30	30
3735	gm09_137b	14117.4	2009-05-17 17:04:38	14142.8	25.3999999999996	2.88337131729683	14143	0.200000000000728	MC	1	FALSE	TRUE	FALSE	617.855766652629	13	16	orange	Baseline	NA	0	0	0	0	0	0	0	0	30	30	30	30	30	30	30	30
3736	gm09_137b	14143	2009-05-17 17:05:04	14166.8	23.7999999999993	2.68702691740355	14167.2	0.400000000001455	MC	1	FALSE	TRUE	FALSE	617.855766652629	9	16	orange	Baseline	NA	0	0	0	0	0	0	0	0	30	30	30	30	30	30	30	30
3737	gm09_137b	14167.2	2009-05-17 17:05:28	14192.6	25.3999999999996	3.73305141529907	14192.8	0.199999999998909	MC	1	FALSE	TRUE	FALSE	617.855766652629	13	16	orange	Baseline	NA	0	0	0	0	0	0	0	0	30	30	30	30	30	30	30	30
3738	gm09_137b	14192.8	2009-05-17 17:05:53	14447.4	254.6	60.4887550615925	14447.6	0.200000000000728	MC	1	FALSE	TRUE	FALSE	617.855766652629	74	16	orange	Baseline	NA	0	0	0	0	0	0	0	0	30	30	30	30	30	30	30	30
3739	gm09_137b	14447.6	2009-05-17 17:10:08	14464.4	16.7999999999993	2.80592985405888	14465	0.600000000000364	MC	1	FALSE	TRUE	FALSE	617.855766652629	1	16	orange	Baseline	NA	0	0	0	0	0	0	0	0	30	30	30	30	30	30	30	30
3740	gm09_137b	14465	2009-05-17 17:10:26	14487	22	2.75802149942189	14487.4	0.399999999999636	MC	1	FALSE	TRUE	FALSE	617.855766652629	4	16	orange	Baseline	NA	0	0	0	0	0	0	0	0	30	30	30	30	30	30	30	30
3741	gm09_137b	14487.4	2009-05-17 17:10:48	14514.2	26.8000000000011	4.62132384563157	14514.4	0.199999999998909	MC	1	FALSE	TRUE	FALSE	617.855766652629	4	16	orange	Baseline	NA	0	0	0	0	0	0	0	0	30	30	30	30	30	30	30	30
3742	gm09_137b	14514.4	2009-05-17 17:11:15	14633	118.6	16.1340680658864	14633.4	0.399999999999636	MC	1	FALSE	TRUE	FALSE	617.855766652629	18	16	orange	Baseline	NA	0	0	0	0	0	0	0	0	30	30	30	30	30	30	30	30
3743	gm09_137b	14633.4	2009-05-17 17:13:14	14656.4	23	3.71434942505092	14656.8	0.399999999999636	MC	1	FALSE	TRUE	FALSE	617.855766652629	4	16	orange	Baseline	NA	0	0	0	0	0	0	0	0	30	30	30	30	30	30	30	30
3744	gm09_137b	14656.8	2009-05-17 17:13:37	14694.6	37.8000000000011	7.84830581138655	14694.8	0.199999999998909	MC	1	FALSE	TRUE	FALSE	617.855766652629	7	16	orange	Baseline	NA	0	0	0	0	0	0	0	0	30	30	30	30	30	30	30	30
3745	gm09_137b	14694.8	2009-05-17 17:14:15	14725.4	30.6000000000004	4.31839499597989	14725.6	0.200000000000728	MC	1	FALSE	TRUE	FALSE	617.855766652629	6	16	orange	Baseline	NA	0	0	0	0	0	0	0	0	30	30	30	30	30	30	30	30
3746	gm09_137b	14725.6	2009-05-17 17:14:46	14753.2	27.6000000000004	4.93804175249502	14753.4	0.199999999998909	MC	1	FALSE	TRUE	FALSE	617.855766652629	7	16	orange	Baseline	NA	0	0	0	0	0	0	0	0	30	30	30	30	30	30	30	30
3747	gm09_137b	14753.4	2009-05-17 17:15:14	14772	18.6000000000004	3.18508773038895	14772.2	0.200000000000728	MC	1	FALSE	TRUE	FALSE	617.855766652629	5	16	orange	Baseline	NA	0	0	0	0	0	0	0	0	30	30	30	30	30	30	30	30
3748	gm09_137b	14772.2	2009-05-17 17:15:33	14790.6	18.3999999999996	3.37566568793922	14790.8	0.199999999998909	MC	1	FALSE	TRUE	FALSE	617.855766652629	4	16	orange	Baseline	NA	0	0	0	0	0	0	0	0	30	30	30	30	30	30	30	30
3749	gm09_137b	14790.8	2009-05-17 17:15:51	14808.2	17.4000000000015	2.71055492930256	14808.4	0.199999999998909	MC	1	FALSE	TRUE	FALSE	617.855766652629	3	16	orange	Baseline	NA	0	0	0	0	0	0	0	0	30	30	30	30	30	30	30	30
3750	gm09_137b	14808.4	2009-05-17 17:16:09	14823.8	15.3999999999996	2.76989872593085	14824	0.200000000000728	MC	1	FALSE	TRUE	FALSE	617.855766652629	3	16	orange	Baseline	NA	0	0	0	0	0	0	0	0	30	30	30	30	30	30	30	30
3751	gm09_137b	14824	2009-05-17 17:16:25	14837.8	13.7999999999993	2.41075447969554	14838	0.200000000000728	MC	1	FALSE	TRUE	FALSE	617.855766652629	2	16	orange	Baseline	NA	0	0	0	0	0	0	0	0	30	30	30	30	30	30	30	30
3752	gm09_137b	14838	2009-05-17 17:16:39	14851.4	13.3999999999996	2.91622066691681	14851.6	0.200000000000728	MC	1	FALSE	TRUE	FALSE	617.855766652629	3	16	orange	Baseline	NA	0	0	0	0	0	0	0	0	30	30	30	30	30	30	30	30
3753	gm09_137b	14851.6	2009-05-17 17:16:52	14865.8	14.1999999999989	2.51019027250429	14866.2	0.400000000001455	MC	1	FALSE	TRUE	FALSE	617.855766652629	2	16	orange	Baseline	NA	0	0	0	0	0	0	0	0	30	30	30	30	30	30	30	30
3754	gm09_137b	14866.2	2009-05-17 17:17:07	14885	18.7999999999993	2.72162610475638	14885.6	0.600000000000364	MC	1	FALSE	TRUE	FALSE	617.855766652629	4	16	orange	Baseline	NA	0	0	0	0	0	0	0	0	30	30	30	30	30	30	30	30
3755	gm09_137b	14885.6	2009-05-17 17:17:26	14906	20.3999999999996	3.34657844729036	14906.4	0.399999999999636	MC	1	FALSE	TRUE	FALSE	617.855766652629	6	16	orange	Baseline	NA	0	0	0	0	0	0	0	0	30	30	30	30	30	30	30	30
3756	gm09_137b	14906.4	2009-05-17 17:17:47	15084.6	178.200000000001	16.8797561802153	15085	0.399999999999636	MC	1	FALSE	TRUE	FALSE	617.855766652629	24	16	orange	Baseline	NA	0	0	0	0	0	0	0	0	30	30	30	30	30	30	30	30
3757	gm09_137b	15085	2009-05-17 17:20:46	15101	16	2.3398734001845	15101.4	0.399999999999636	MC	1	FALSE	TRUE	FALSE	617.855766652629	2	16	orange	Baseline	NA	0	0	0	0	0	0	0	0	30	30	30	30	30	30	30	30
3758	gm09_137b	15101.4	2009-05-17 17:21:02	15116.6	15.2000000000007	2.51656413539881	15117	0.399999999999636	MC	1	FALSE	TRUE	FALSE	617.855766652629	3	16	orange	Baseline	NA	0	0	0	0	0	0	0	0	30	30	30	30	30	30	30	30
3759	gm09_137b	15117	2009-05-17 17:21:18	15131.6	14.6000000000004	2.48632022719825	15132	0.399999999999636	MC	1	FALSE	TRUE	FALSE	617.855766652629	4	16	orange	Baseline	NA	0	0	0	0	0	0	0	0	30	30	30	30	30	30	30	30
3760	gm09_137b	15132	2009-05-17 17:21:33	15154.6	22.6000000000004	3.17020673043766	15154.8	0.199999999998909	MC	1	FALSE	TRUE	FALSE	617.855766652629	6	16	orange	Baseline	NA	0	0	0	0	0	0	0	0	30	30	30	30	30	30	30	30
3761	gm09_137b	15154.8	2009-05-17 17:21:55	15182	27.2000000000007	3.12093510491419	15182.4	0.399999999999636	MC	1	FALSE	TRUE	FALSE	617.855766652629	8	16	orange	Baseline	NA	0	0	0	0	0	0	0	0	30	30	30	30	30	30	30	30
3762	gm09_137b	15182.4	2009-05-17 17:22:23	15197.2	14.8000000000011	1.42895476039278	15197.6	0.399999999999636	MC	1	FALSE	TRUE	FALSE	617.855766652629	5	16	orange	Baseline	NA	0	0	0	0	0	0	0	0	30	30	30	30	30	30	30	30
3763	gm09_137b	15197.6	2009-05-17 17:22:38	15211.2	13.6000000000004	2.13620683571488	15211.4	0.199999999998909	MC	1	FALSE	TRUE	FALSE	617.855766652629	7	16	orange	Baseline	NA	0	0	0	0	0	0	0	0	30	30	30	30	30	30	30	30
3764	gm09_137b	15211.4	2009-05-17 17:22:52	15234.8	23.3999999999996	3.85670982360059	15235	0.200000000000728	MC	1	FALSE	TRUE	FALSE	617.855766652629	5	16	orange	Baseline	NA	0	0	0	0	0	0	0	0	30	30	30	30	30	30	30	30
3765	gm09_137b	15235	2009-05-17 17:23:16	15438	203	62.0389157439181	15438.2	0.200000000000728	MC	1	FALSE	TRUE	FALSE	617.855766652629	39	16	orange	Baseline	NA	0	0	0	0	0	0	0	0	30	30	30	30	30	30	30	30
3766	gm09_137b	15438.2	2009-05-17 17:26:39	15462.6	24.3999999999996	3.67419250434087	15463	0.399999999999636	MC	1	FALSE	TRUE	FALSE	617.855766652629	6	16	orange	Baseline	NA	0	0	0	0	0	0	0	0	30	30	30	30	30	30	30	30
3767	gm09_137b	15463	2009-05-17 17:27:04	15497.6	34.6000000000004	3.90942915297256	15498	0.399999999999636	MC	1	FALSE	TRUE	FALSE	617.855766652629	6	16	orange	Baseline	NA	0	0	0	0	0	0	0	0	30	30	30	30	30	30	30	30
3768	gm09_137b	15498	2009-05-17 17:27:39	15540.4	42.3999999999996	7.75559755231221	15540.8	0.399999999999636	MC	1	FALSE	TRUE	FALSE	617.855766652629	8	16	orange	Baseline	NA	0	0	0	0	0	0	0	0	30	30	30	30	30	30	30	30
3769	gm09_137b	15540.8	2009-05-17 17:28:21	15578.6	37.8000000000011	4.46417962709203	15579	0.399999999999636	MC	1	FALSE	TRUE	FALSE	617.855766652629	7	16	orange	Baseline	NA	0	0	0	0	0	0	0	0	30	30	30	30	30	30	30	30
3770	gm09_137b	15579	2009-05-17 17:29:00	15661.6	82.6000000000004	14.1432565234539	15661.8	0.199999999998909	MC	1	FALSE	TRUE	FALSE	617.855766652629	8	16	orange	Baseline	NA	0	0	0	0	0	0	0	0	30	30	30	30	30	30	30	30
3771	gm09_137b	15661.8	2009-05-17 17:30:22	15678.4	16.6000000000004	2.99694163533011	15678.8	0.399999999999636	MC	1	FALSE	TRUE	FALSE	617.855766652629	0	16	orange	Baseline	NA	0	0	0	0	0	0	0	0	30	30	30	30	30	30	30	30
3772	gm09_137b	15678.8	2009-05-17 17:30:39	15694.8	16	3.57452594864502	15695	0.200000000000728	MC	1	FALSE	TRUE	FALSE	617.855766652629	1	16	orange	Baseline	NA	0	0	0	0	0	0	0	0	30	30	30	30	30	30	30	30
3773	gm09_137b	15695	2009-05-17 17:30:56	15806	111	16.2662042776839	15806.2	0.200000000000728	MC	1	FALSE	TRUE	FALSE	617.855766652629	10	16	orange	Baseline	NA	0	0	0	0	0	0	0	0	30	30	30	30	30	30	30	30
3774	gm09_137b	15806.2	2009-05-17 17:32:47	15825.8	19.5999999999985	4.55292017505823	15826	0.200000000000728	MC	1	FALSE	TRUE	FALSE	617.855766652629	1	16	orange	Baseline	NA	0	0	0	0	0	0	0	0	30	30	30	30	30	30	30	30
3775	gm09_137b	15826	2009-05-17 17:33:07	15847.8	21.7999999999993	4.26698532799077	15848	0.200000000000728	MC	1	FALSE	TRUE	FALSE	617.855766652629	4	16	orange	Baseline	NA	0	0	0	0	0	0	0	0	30	30	30	30	30	30	30	30
3776	gm09_137b	15848	2009-05-17 17:33:29	15897.8	49.7999999999993	9.01305671220222	15898.4	0.600000000000364	MC	1	FALSE	TRUE	FALSE	617.855766652629	4	16	orange	Baseline	NA	0	0	0	0	0	0	0	0	30	30	30	30	30	30	30	30
3777	gm09_137b	15898.4	2009-05-17 17:34:19	15917.4	19	2.664709458066	15918.4	1	MC	1	FALSE	TRUE	FALSE	617.855766652629	0	16	orange	Baseline	NA	0	0	0	0	0	0	0	0	30	30	30	30	30	30	30	30
3778	gm09_137b	15918.4	2009-05-17 17:34:39	15934	15.6000000000004	1.55560685726438	15934.8	0.799999999999272	MC	1	FALSE	TRUE	FALSE	617.855766652629	0	16	orange	Baseline	NA	0	0	0	0	0	0	0	0	30	30	30	30	30	30	30	30
3779	gm09_137b	15934.8	2009-05-17 17:34:55	15956.8	22	2.59926911184354	15957.6	0.800000000001091	MC	1	FALSE	TRUE	FALSE	617.855766652629	1	16	orange	Baseline	NA	0	0	0	0	0	0	0	0	30	30	30	30	30	30	30	30
3780	gm09_137b	15957.6	2009-05-17 17:35:18	16014.6	57	5.49354881756728	16015.2	0.600000000000364	MC	1	FALSE	TRUE	FALSE	617.855766652629	4	16	orange	Baseline	NA	0	0	0	0	0	0	0	0	30	30	30	30	30	30	30	30
3781	gm09_137b	16015.2	2009-05-17 17:36:16	16090.2	75	10.7854771134499	16091	0.799999999999272	MC	1	FALSE	TRUE	FALSE	617.855766652629	2	16	orange	Baseline	NA	0	0	0	0	0	0	0	0	30	30	30	30	30	30	30	30
3782	gm09_137b	16091	2009-05-17 17:37:32	16104.6	13.6000000000004	2.14338231183612	16105.2	0.600000000000364	MC	1	FALSE	TRUE	FALSE	617.855766652629	0	16	orange	Baseline	NA	0	0	0	0	0	0	0	0	30	30	30	30	30	30	30	30
3783	gm09_137b	16105.2	2009-05-17 17:37:46	16119.2	14	2.39110499905773	16119.8	0.599999999998545	MC	1	FALSE	TRUE	FALSE	617.855766652629	0	16	orange	Baseline	NA	0	0	0	0	0	0	0	0	30	30	30	30	30	30	30	30
3784	gm09_137b	16119.8	2009-05-17 17:38:00	16135.6	15.8000000000011	2.71951376705515	16136	0.399999999999636	MC	1	FALSE	TRUE	FALSE	617.855766652629	0	16	orange	Baseline	NA	0	0	0	0	0	0	0	0	30	30	30	30	30	30	30	30
3785	gm09_137b	16136	2009-05-17 17:38:17	16162.6	26.6000000000004	5.24282874448565	16162.8	0.199999999998909	MC	1	FALSE	TRUE	FALSE	617.855766652629	0	16	orange	Baseline	NA	0	0	0	0	0	0	0	0	30	30	30	30	30	30	30	30
3786	gm09_137b	16162.8	2009-05-17 17:38:43	16186.6	23.8000000000011	3.55976898383023	16186.8	0.199999999998909	MC	1	FALSE	TRUE	FALSE	617.855766652629	2	16	orange	Baseline	NA	0	0	0	0	0	0	0	0	30	30	30	30	30	30	30	30
3787	gm09_137b	16186.8	2009-05-17 17:39:07	16209	22.2000000000007	3.4057795441507	16209.4	0.399999999999636	MC	1	FALSE	TRUE	FALSE	617.855766652629	0	16	orange	Baseline	NA	0	0	0	0	0	0	0	0	30	30	30	30	30	30	30	30
3788	gm09_137b	16209.4	2009-05-17 17:39:30	16235.4	26	3.2645247360079	16235.8	0.399999999999636	MC	1	FALSE	TRUE	FALSE	617.855766652629	1	16	orange	Baseline	NA	0	0	0	0	0	0	0	0	30	30	30	30	30	30	30	30
3789	gm09_137b	16235.8	2009-05-17 17:39:56	16257	21.2000000000007	3.45722203310121	16257.2	0.200000000000728	MC	1	FALSE	TRUE	FALSE	617.855766652629	1	16	orange	Baseline	NA	0	0	0	0	0	0	0	0	30	30	30	30	30	30	30	30
3790	gm09_137b	16257.2	2009-05-17 17:40:18	16459.6	202.399999999998	16.5882191264272	16459.8	0.200000000000728	MC	1	FALSE	TRUE	FALSE	617.855766652629	12	16	orange	Baseline	NA	0	0	0	0	0	0	0	0	30	30	30	30	30	30	30	30
3791	gm09_137b	16459.8	2009-05-17 17:43:40	16476.4	16.6000000000022	2.88556793683901	16477	0.599999999998545	MC	1	FALSE	TRUE	FALSE	617.855766652629	0	16	orange	Baseline	NA	0	0	0	0	0	0	0	0	30	30	30	30	30	30	30	30
3792	gm09_137b	16477	2009-05-17 17:43:58	16504.6	27.5999999999985	3.5674312412503	16504.8	0.200000000000728	MC	1	FALSE	TRUE	FALSE	617.855766652629	0	16	orange	Baseline	NA	0	0	0	0	0	0	0	0	30	30	30	30	30	30	30	30
3793	gm09_137b	16504.8	2009-05-17 17:44:25	16529	24.2000000000007	4.01305278666274	16529.6	0.599999999998545	MC	1	FALSE	TRUE	FALSE	617.855766652629	2	16	orange	Baseline	NA	0	0	0	0	0	0	0	0	30	30	30	30	30	30	30	30
3794	gm09_137b	16529.6	2009-05-17 17:44:50	16562.8	33.2000000000007	5.66080698671354	16563	0.200000000000728	MC	1	FALSE	TRUE	FALSE	617.855766652629	1	16	orange	Baseline	NA	0	0	0	0	0	0	0	0	30	30	30	30	30	30	30	30
3795	gm09_137b	16563	2009-05-17 17:45:24	16597.4	34.4000000000015	6.03956657950484	16597.8	0.399999999997817	MC	1	FALSE	TRUE	FALSE	617.855766652629	0	16	orange	Baseline	NA	0	0	0	0	0	0	0	0	30	30	30	30	30	30	30	30
3796	gm09_137b	16597.8	2009-05-17 17:45:58	16620.2	22.4000000000015	4.31003903600973	16620.6	0.399999999997817	MC	1	FALSE	TRUE	FALSE	617.855766652629	0	16	orange	Baseline	NA	0	0	0	0	0	0	0	0	30	30	30	30	30	30	30	30
3797	gm09_137b	16620.6	2009-05-17 17:46:21	16640.4	19.8000000000029	3.43256446831107	16640.8	0.399999999997817	MC	1	FALSE	TRUE	FALSE	617.855766652629	1	16	orange	Baseline	NA	0	0	0	0	0	0	0	0	30	30	30	30	30	30	30	30
3798	gm09_137b	16640.8	2009-05-17 17:46:41	16823.6	182.799999999999	20.1685362111113	16824.2	0.600000000002183	MC	1	FALSE	TRUE	FALSE	617.855766652629	5	16	orange	Baseline	NA	0	0	0	0	0	0	0	0	30	30	30	30	30	30	30	30
3799	gm09_137b	16824.2	2009-05-17 17:49:45	16837.4	13.2000000000007	2.11098806194906	16838	0.599999999998545	MC	1	FALSE	TRUE	FALSE	617.855766652629	0	16	orange	Baseline	NA	0	0	0	0	0	0	0	0	30	30	30	30	30	30	30	30
3800	gm09_137b	16838	2009-05-17 17:49:59	16848	10	1.47563245311404	16848.4	0.400000000001455	MC	1	FALSE	TRUE	FALSE	617.855766652629	0	16	orange	Baseline	NA	0	0	0	0	0	0	0	0	30	30	30	30	30	30	30	30
[truncated: 14,596 more rows]
